# Supplementary material for: Epigenome screening highlights that JMJD6 confers an epigenetic vulnerability and mediates sunitinib sensitivity in renal cell carcinoma
Source: Clin Transl Med. 2021 Feb 14;11(2):e328. doi: 10.1002/ctm2.328 (PMC7882098; doi:10.1002/ctm2.328)
Supplement: Supplementary file 6 — Supporting information [file CTM2-11-e328-s006.xlsx]

## Sheet: Sheet1
Table S2. Genome-wide screening results identifying fitness genes in kidney cancer.
Gene_ID	Renal cell carcinoma
A1BG	0
A1CF	0
AAAS	0
AACS	0
AADACL2	0
AADAT	0
AAGAB	0
AAMP	1
AAR2	0
AARD	0
AARS	1
AARS2	0
AASDHPPT	0
AASS	0
AATF	1
AATK	0
ABCA1	0
ABCA10	0
ABCA12	0
ABCA13	0
ABCA4	0
ABCA5	0
ABCA6	0
ABCA9	0
ABCB1	0
ABCB4	0
ABCB5	0
ABCB7	1
ABCB8	0
ABCC11	0
ABCC12	0
ABCC2	0
ABCC9	0
ABCD1	0
ABCD3	0
ABCE1	1
ABCF1	1
ABCF2	0
ABCG2	0
ABHD10	0
ABHD13	0
ABHD15	0
ABHD17A	0
ABHD17B	0
ABI1	0
ABI3BP	0
ABLIM1	0
ABLIM3	0
ABT1	1
ACAA2	0
ACACA	0
ACAD8	0
ACAD9	0
ACADSB	0
ACAP2	0
ACAP3	0
ACAT1	0
ACAT2	0
ACBD7	0
ACCSL	0
ACER1	0
ACHE	0
ACIN1	1
ACKR4	0
ACLY	0
ACN9	0
ACO1	0
ACO2	0
ACOT2	0
ACOT4	0
ACOT6	0
ACOT9	0
ACOX1	0
ACOXL	0
ACPL2	0
ACR	0
ACSL1	0
ACSL3	0
ACSL4	0
ACSL5	0
ACSM1	0
ACSM3	0
ACSS2	0
ACTB	0
ACTG1	1
ACTL6A	1
ACTN4	0
ACTR10	1
ACTR1A	1
ACTR2	1
ACTR3	0
ACTR3B	0
ACTR3C	0
ACTR5	0
ACTR6	1
ACTR8	1
ACTRT3	1
ACVR1	0
ACVR1B	0
ACVR2A	0
ACVR2B	0
ACVRL1	0
ADA	0
ADAL	0
ADAM10	0
ADAM11	0
ADAM17	0
ADAM2	0
ADAM21	0
ADAM23	0
ADAM32	0
ADAM33	0
ADAMDEC1	0
ADAMTS10	0
ADAMTS17	0
ADAMTS2	0
ADAMTS3	0
ADAMTS9	0
ADAMTSL4	0
ADAMTSL5	0
ADAP1	0
ADAP2	0
ADAR	0
ADAT2	0
ADAT3	0
ADCK2	0
ADCY2	0
ADCY8	0
ADD3	0
ADH5	0
ADH6	0
ADHFE1	0
ADI1	0
ADIPOR1	0
ADIPOR2	0
ADK	0
ADNP	0
ADORA2A	0
ADPGK	0
ADPRHL2	0
ADPRM	0
ADRBK1	0
ADRM1	0
ADSL	1
ADSS	1
AFF1	0
AFF2	0
AFF4	0
AFG3L2	1
AFP	0
AGA	0
AGAP2	0
AGAP3	0
AGAP5	0
AGAP6	0
AGAP7	0
AGBL3	0
AGK	0
AGL	0
AGO3	0
AGPAT1	0
AGPAT2	0
AGPAT3	0
AGPAT4	0
AGPAT5	0
AGR2	0
AGR3	0
AGRP	0
AGTPBP1	0
AGTR1	0
AGTR2	0
AHCTF1	1
AHCY	0
AHCYL1	0
AHCYL2	0
AHI1	0
AHNAK	0
AHR	0
AHSA1	0
AIFM1	0
AIFM2	0
AIMP2	0
AK1	0
AK2	1
AK3	1
AK4	1
AK6	1
AK9	0
AKAP13	0
AKAP17A	0
AKAP3	0
AKAP4	0
AKAP5	0
AKAP8L	0
AKAP9	0
AKIP1	0
AKIRIN1	0
AKIRIN2	1
AKR1B15	1
AKR1C2	0
AKR1C4	0
AKR1D1	0
AKR7A3	0
AKT1	0
AKT2	0
AKTIP	0
ALAD	0
ALAS1	0
ALAS2	0
ALCAM	0
ALDH16A1	0
ALDH3A2	0
ALDH6A1	0
ALDH8A1	0
ALDH9A1	0
ALDOA	1
ALDOC	0
ALG1	1
ALG10	0
ALG10B	1
ALG11	1
ALG12	0
ALG13	1
ALG14	1
ALG1L	1
ALG2	1
ALG3	0
ALG5	1
ALG6	0
ALG8	0
ALG9	0
ALK	0
ALKBH1	0
ALKBH3	0
ALKBH4	0
ALKBH8	0
ALLC	0
ALMS1	0
ALOX5	0
ALPK3	0
ALS2CR11	0
ALX3	0
ALX4	0
ALYREF	1
AMACR	0
AMBN	0
AMBRA1	0
AMD1	1
AMDHD2	0
AMER1	0
AMER3	0
AMFR	0
AMN	0
AMPD1	0
AMTN	0
AMY1B	1
AMY2A	0
AMY2B	0
AMZ2	0
ANAPC1	1
ANAPC10	1
ANAPC11	1
ANAPC13	0
ANAPC15	1
ANAPC16	0
ANAPC2	1
ANAPC4	1
ANAPC5	1
ANG	0
ANGEL2	0
ANGPT1	0
ANGPTL3	0
ANGPTL5	0
ANK3	0
ANKAR	0
ANKFY1	0
ANKHD1	0
ANKHD1-EIF4EBP3	0
ANKIB1	0
ANKLE2	0
ANKMY2	0
ANKRA2	0
ANKRD1	0
ANKRD11	0
ANKRD17	0
ANKRD18A	0
ANKRD22	0
ANKRD23	0
ANKRD28	0
ANKRD30A	0
ANKRD31	0
ANKRD32	0
ANKRD34B	0
ANKRD34C	0
ANKRD36	0
ANKRD40	0
ANKRD42	0
ANKRD49	1
ANKRD50	0
ANKRD52	0
ANKRD54	0
ANKRD6	0
ANKRD65	1
ANKRD7	0
ANLN	0
ANO1	0
ANO3	0
ANP32A	0
ANP32B	0
ANP32E	0
ANTXR1	0
ANTXR2	0
ANTXRL	0
ANXA1	0
ANXA10	0
ANXA13	0
ANXA2	0
ANXA2R	0
ANXA3	0
ANXA8	0
ANXA8L2	0
AOAH	0
AP1AR	0
AP1B1	0
AP1G1	0
AP1M2	0
AP1S2	0
AP2A1	0
AP2B1	0
AP2M1	0
AP2S1	0
AP3B1	0
AP3M1	0
AP3M2	0
AP3S1	0
AP4S1	0
AP5M1	0
APBA1	0
APBA2	0
APBB1IP	0
APC	0
APC2	0
APCS	0
APEX1	0
APEX2	1
APH1A	0
APH1B	0
API5	0
APIP	1
APITD1	0
APITD1-CORT	0
APLP1	0
APLP2	0
APMAP	0
APOBEC3A	0
APOBEC3D	0
APOBEC4	0
APOC2	0
APOE	0
APOH	0
APOL2	0
APOOL	0
APPBP2	0
APPL2	0
APRT	0
APTX	0
AQP1	0
AQP10	0
AQP12B	0
AQP7	0
AQP9	0
AQR	1
AR	0
ARAP1	0
ARAP2	0
ARCN1	1
ARF1	1
ARF3	0
ARF4	1
ARF6	0
ARFGAP1	0
ARFGEF1	0
ARFIP1	0
ARFRP1	0
ARGLU1	1
ARHGAP1	0
ARHGAP11A	1
ARHGAP11B	0
ARHGAP19	0
ARHGAP21	0
ARHGAP24	0
ARHGAP26	0
ARHGAP29	0
ARHGAP30	0
ARHGAP35	0
ARHGAP5	0
ARHGAP6	0
ARHGAP8	0
ARHGDIB	0
ARHGEF11	0
ARHGEF12	0
ARHGEF2	0
ARHGEF25	0
ARHGEF3	0
ARHGEF33	0
ARHGEF35	0
ARHGEF38	0
ARHGEF5	1
ARHGEF7	1
ARHGEF9	0
ARID1A	0
ARID1B	0
ARID2	0
ARID3A	0
ARID3B	0
ARID4A	0
ARID4B	0
ARID5A	0
ARIH1	1
ARIH2	0
ARL1	0
ARL10	0
ARL11	0
ARL13B	0
ARL14	0
ARL14EP	0
ARL14EPL	0
ARL15	0
ARL2	1
ARL2BP	0
ARL3	0
ARL4A	1
ARL5A	0
ARL5B	0
ARL6IP1	0
ARL6IP6	0
ARL8B	0
ARMC1	0
ARMC10	0
ARMC2	0
ARMC5	0
ARMC7	1
ARMC9	0
ARMCX1	0
ARMCX3	0
ARMCX5	0
ARMCX6	0
ARNT	0
ARNTL	0
ARPC1A	0
ARPC2	1
ARPC3	0
ARPC4	1
ARPC5	0
ARPP19	1
ARRB1	0
ARRB2	0
ARRDC4	0
ARSB	0
ARSK	0
ART3	0
ARTN	0
ARV1	0
AS3MT	0
ASAH1	0
ASB17	0
ASB3	0
ASB6	0
ASB7	0
ASCC1	0
ASCC3	0
ASCL1	0
ASCL2	0
ASF1A	0
ASF1B	0
ASH2L	1
ASIC1	0
ASIP	0
ASMT	0
ASNA1	1
ASNS	0
ASNSD1	0
ASPDH	0
ASPHD2	0
ASPM	0
ASTL	0
ASUN	0
ASXL3	0
ATAD1	0
ATAD2	0
ATAD3A	0
ATAD5	0
ATAT1	0
ATF1	0
ATF2	0
ATF4	1
ATF5	0
ATF6	0
ATF7	0
ATF7IP	0
ATG10	0
ATG12	0
ATG13	0
ATG14	0
ATG2B	0
ATG3	0
ATG4C	0
ATG5	0
ATG9A	0
ATHL1	0
ATIC	0
ATL1	0
ATL2	0
ATL3	0
ATM	0
ATMIN	0
ATOH1	0
ATOX1	0
ATP10A	0
ATP10D	0
ATP11B	0
ATP11C	0
ATP13A1	0
ATP1A1	1
ATP1B1	0
ATP1B3	0
ATP2A2	1
ATP2B1	0
ATP2B4	0
ATP2C1	0
ATP5A1	0
ATP5B	0
ATP5C1	1
ATP5D	1
ATP5F1	1
ATP5G1	0
ATP5G2	1
ATP5H	0
ATP5I	0
ATP5J	1
ATP5J2	0
ATP5J2-PTCD1	0
ATP5L	1
ATP5L2	1
ATP5O	1
ATP5SL	0
ATP6AP1	0
ATP6AP1L	0
ATP6AP2	1
ATP6V0A1	0
ATP6V0B	0
ATP6V0C	1
ATP6V0D1	1
ATP6V0D2	0
ATP6V0E1	0
ATP6V0E2	0
ATP6V1A	1
ATP6V1B2	1
ATP6V1C1	1
ATP6V1D	1
ATP6V1E1	1
ATP6V1F	1
ATP6V1G1	1
ATP6V1G3	0
ATP6V1H	1
ATP7A	0
ATP8A1	0
ATP8A2	0
ATP8B2	0
ATPAF2	0
ATPIF1	0
ATR	1
ATRIP	1
ATRN	0
ATRX	1
ATXN10	1
ATXN2L	0
ATXN3L	0
ATXN7	0
ATXN7L3	0
ATXN7L3B	0
AUP1	0
AURKA	1
AURKAIP1	0
AURKB	1
AUTS2	0
AVEN	0
AVIL	0
AVP	0
AVPR1A	0
AXDND1	0
AXIN2	0
AZGP1	0
AZI2	0
AZIN1	0
B3GALNT1	0
B3GALT4	0
B3GNT2	0
B3GNT5	0
B3GNT6	0
B4GALNT1	0
B4GALT3	0
B4GALT4	0
B4GALT7	0
BACH1	0
BAG4	0
BAI2	0
BAK1	1
BAMBI	0
BANF1	1
BANK1	0
BANP	1
BAP1	0
BARD1	1
BATF	0
BATF2	0
BAZ1A	0
BAZ1B	0
BAZ2B	0
BBIP1	0
BBS10	0
BBS12	0
BBS5	0
BCAN	0
BCAP29	0
BCAP31	0
BCAR1	0
BCAR3	0
BCAS1	0
BCAS2	1
BCAT1	0
BCCIP	1
BCDIN3D	0
BCKDHA	0
BCL10	0
BCL11B	0
BCL2	0
BCL2L1	0
BCL2L12	0
BCL2L15	0
BCL2L2-PABPN1	1
BCL6	0
BCL7C	0
BCL9	0
BCL9L	0
BCLAF1	0
BCORL1	0
BCS1L	0
BDH2	0
BDNF	0
BDP1	0
BECN1	0
BEND3	0
BET1	1
BEX2	0
BEX4	0
BFAR	0
BFSP1	0
BGLAP	0
BHLHB9	0
BHLHE22	0
BHLHE40	0
BHLHE41	0
BHMT	0
BICD2	0
BID	0
BIRC2	0
BIRC3	0
BIRC5	1
BIRC6	0
BIRC8	0
BIVM	0
BLM	0
BLOC1S2	0
BLOC1S6	0
BLVRB	0
BLZF1	0
BMF	0
BMI1	0
BMP10	0
BMP2K	0
BMP3	0
BMP4	0
BMP5	0
BMP8A	0
BMP8B	0
BMPR1A	0
BMPR1B	0
BMPR2	0
BMS1	1
BNC1	0
BNC2	0
BNIP1	1
BNIP2	0
BNIP3	1
BOD1L1	0
BOD1L2	0
BOLA3	0
BOP1	1
BORA	0
BPGM	0
BPIFC	0
BPNT1	0
BPTF	1
BPY2C	0
BRAF	0
BRAP	1
BRAT1	1
BRCA1	1
BRCA2	0
BRCC3	0
BRD1	0
BRD2	1
BRD4	1
BRD7	0
BRD8	0
BRD9	0
BRF1	1
BRF2	1
BRI3	0
BRI3BP	0
BRINP2	0
BRIP1	0
BRIX1	1
BRMS1	0
BRMS1L	0
BRPF1	0
BRPF3	0
BRS3	0
BRWD1	0
BRWD3	0
BSCL2	0
BSG	0
BSN	0
BSND	0
BSPH1	0
BST1	0
BTAF1	1
BTBD10	0
BTBD3	0
BTBD6	0
BTBD7	1
BTBD8	0
BTBD9	0
BTC	0
BTD	0
BTF3	1
BTF3L4	0
BTG1	0
BTK	0
BTLA	0
BTRC	0
BUB1	1
BUB1B	0
BUB3	1
BUD13	1
BUD31	1
BYSL	1
BZW1	0
BZW2	0
C10orf10	0
C10orf107	0
C10orf128	0
C10orf129	0
C10orf131	0
C10orf137	0
C10orf2	0
C10orf68	0
C10orf76	0
C10orf82	0
C10orf88	0
C10orf95	0
C11orf30	0
C11orf31	0
C11orf42	0
C11orf49	0
C11orf54	0
C11orf57	0
C11orf58	0
C11orf65	0
C11orf70	0
C11orf73	0
C11orf74	0
C11orf82	0
C11orf83	0
C11orf85	0
C11orf88	0
C11orf91	0
C11orf94	0
C12orf10	0
C12orf4	0
C12orf40	0
C12orf42	0
C12orf43	0
C12orf45	1
C12orf49	0
C12orf50	0
C12orf52	0
C12orf56	0
C12orf57	0
C12orf65	0
C12orf71	0
C12orf75	1
C13orf45	0
C14orf159	0
C14orf164	0
C14orf166	0
C14orf166B	0
C14orf178	0
C14orf2	0
C14orf28	0
C14orf39	0
C14orf80	0
C15orf26	0
C15orf38-AP3S2	0
C15orf41	0
C15orf43	0
C15orf48	0
C15orf57	0
C16orf45	0
C16orf59	0
C16orf62	0
C16orf72	1
C16orf80	0
C16orf87	0
C16orf90	0
C16orf92	0
C17orf102	0
C17orf104	0
C17orf105	0
C17orf49	1
C17orf58	0
C17orf66	0
C17orf70	0
C17orf74	0
C17orf75	0
C17orf80	0
C17orf85	0
C17orf89	0
C17orf96	0
C17orf98	0
C17orf99	0
C18orf21	1
C18orf32	0
C19orf18	0
C19orf25	0
C19orf40	0
C19orf43	0
C19orf48	0
C19orf52	1
C19orf53	1
C19orf70	0
C19orf77	0
C19orf82	0
C19orf83	0
C1D	1
C1GALT1	0
C1GALT1C1	0
C1orf101	0
C1orf105	0
C1orf109	1
C1orf112	0
C1orf122	0
C1orf131	1
C1orf146	0
C1orf172	0
C1orf234	0
C1orf27	0
C1orf35	0
C1orf43	0
C1orf52	0
C1orf54	0
C1orf74	0
C1orf86	0
C1orf87	0
C1QBP	0
C1QL2	0
C1QTNF5	0
C1QTNF9	0
C1QTNF9B	0
C1S	0
C20orf112	0
C20orf196	0
C20orf197	0
C20orf24	0
C20orf85	0
C21orf2	0
C21orf59	1
C22orf43	0
C22orf46	0
C2CD4D	0
C2CD5	0
C2orf15	0
C2orf43	0
C2orf49	0
C2orf53	0
C2orf57	0
C2orf68	0
C2orf76	0
C2orf78	0
C2orf80	0
C2orf88	0
C3orf14	0
C3orf17	1
C3orf27	0
C3orf36	0
C3orf38	0
C3orf58	0
C3orf62	0
C3orf70	0
C3orf83	0
C4BPA	0
C4BPB	0
C4orf27	0
C4orf33	0
C4orf46	0
C4orf47	0
C4orf51	0
C5orf15	0
C5orf38	0
C5orf48	0
C5orf52	0
C5orf58	0
C5orf60	0
C6	0
C6orf106	0
C6orf163	0
C6orf211	0
C6orf226	0
C6orf47	0
C6orf48	0
C6orf58	0
C6orf62	0
C6orf89	0
C7orf25	0
C7orf26	0
C7orf34	0
C7orf55-LUC7L2	0
C7orf57	0
C7orf62	0
C8orf33	0
C8orf44	0
C8orf88	0
C9orf114	1
C9orf129	0
C9orf131	0
C9orf135	0
C9orf153	0
C9orf156	0
C9orf16	0
C9orf172	0
C9orf41	0
C9orf78	0
C9orf85	0
C9orf96	0
CA11	0
CA5A	0
CAAP1	0
CAB39	0
CABIN1	0
CACNA2D1	0
CACNB1	0
CACNB3	0
CACNG2	0
CACNG3	0
CACNG6	0
CACTIN	1
CACYBP	1
CAD	1
CADM4	0
CALCA	0
CALCB	0
CALCOCO2	0
CALM2	0
CALML6	0
CAMK1D	0
CAMK2B	0
CAMLG	1
CAMSAP2	0
CAMSAP3	0
CAND1	0
CANT1	0
CANX	0
CAP1	0
CAPN15	0
CAPRIN1	0
CAPS2	0
CAPZA2	0
CAPZB	1
CARD10	0
CARD16	0
CARD17	0
CARM1	0
CARS	1
CARS2	0
CASC1	0
CASC3	0
CASC5	1
CASP3	0
CASP8	0
CAST	0
CASZ1	0
CATSPER1	0
CATSPER4	0
CAV1	0
CAV2	0
CBFB	0
CBLL1	0
CBLN2	0
CBLN4	0
CBWD1	1
CBWD3	1
CBX1	1
CBX3	0
CC2D1A	0
CC2D2B	0
CCAR1	0
CCDC101	0
CCDC102A	0
CCDC102B	0
CCDC104	0
CCDC106	0
CCDC107	0
CCDC109B	0
CCDC112	0
CCDC115	0
CCDC117	0
CCDC12	1
CCDC121	0
CCDC130	0
CCDC132	1
CCDC137	0
CCDC140	0
CCDC144A	0
CCDC144NL	0
CCDC148	0
CCDC152	0
CCDC158	0
CCDC160	0
CCDC172	0
CCDC173	0
CCDC174	1
CCDC178	0
CCDC179	0
CCDC181	0
CCDC22	0
CCDC23	1
CCDC25	0
CCDC27	0
CCDC38	0
CCDC43	0
CCDC50	0
CCDC51	0
CCDC58	1
CCDC59	1
CCDC6	0
CCDC62	0
CCDC63	0
CCDC66	0
CCDC68	0
CCDC69	0
CCDC73	0
CCDC74B	0
CCDC77	0
CCDC80	0
CCDC82	0
CCDC84	0
CCDC85C	0
CCDC86	1
CCDC9	0
CCDC90B	0
CCDC91	0
CCDC93	0
CCDC94	1
CCER1	0
CCIN	0
CCL1	0
CCL13	0
CCL27	0
CCL7	0
CCM2	0
CCNA2	1
CCNB1	0
CCNB1IP1	0
CCNB2	0
CCNC	0
CCND1	1
CCND2	0
CCND3	0
CCNDBP1	0
CCNE1	0
CCNE2	0
CCNF	0
CCNG1	0
CCNH	1
CCNI	0
CCNK	1
CCNL1	1
CCNT1	0
CCNT2	0
CCNYL1	0
CCP110	0
CCR4	0
CCR5	0
CCS	0
CCSER1	0
CCT2	1
CCT3	1
CCT4	1
CCT5	1
CCT6A	1
CCT6B	0
CCT7	1
CCT8	1
CCT8L2	0
CCZ1B	0
CD151	0
CD163	0
CD164	0
CD177	0
CD19	0
CD1C	0
CD200	0
CD244	0
CD27	0
CD276	0
CD2AP	0
CD2BP2	0
CD300C	0
CD302	0
CD36	0
CD37	0
CD3D	1
CD3EAP	1
CD4	0
CD44	0
CD46	0
CD47	0
CD48	0
CD52	0
CD55	0
CD58	0
CD5L	0
CD79A	0
CD79B	0
CD81	0
CD86	0
CD8B	0
CD9	0
CD96	0
CDADC1	0
CDAN1	0
CDC123	1
CDC16	1
CDC20	1
CDC23	1
CDC25A	0
CDC25B	0
CDC26	1
CDC27	1
CDC37	1
CDC37L1	0
CDC40	1
CDC42	1
CDC45	1
CDC5L	1
CDC6	1
CDC7	1
CDC73	1
CDCA2	0
CDCA3	0
CDCA5	1
CDCA8	1
CDCP2	0
CDH1	0
CDH10	0
CDH11	0
CDH17	0
CDH2	1
CDH23	0
CDH24	0
CDIP1	0
CDIPT	0
CDK1	1
CDK11A	1
CDK12	0
CDK13	0
CDK16	0
CDK17	0
CDK2	0
CDK2AP2	0
CDK4	0
CDK5	0
CDK5R2	0
CDK5RAP2	0
CDK5RAP3	0
CDK6	0
CDK7	1
CDK8	0
CDK9	1
CDKL4	0
CDKN2AIP	0
CDKN2B	0
CDRT1	0
CDRT15	0
CDRT15L2	0
CDS2	0
CDT1	1
CDX2	0
CDY2B	0
CEACAM3	0
CEACAM4	0
CEACAM5	0
CEACAM6	0
CEACAM8	0
CEBPA	0
CEBPB	0
CEBPD	0
CEBPZ	1
CELSR2	0
CEND1	0
CENPA	1
CENPC	1
CENPE	1
CENPF	0
CENPH	0
CENPI	1
CENPJ	0
CENPK	1
CENPL	0
CENPM	1
CENPN	1
CENPO	1
CENPP	0
CENPQ	1
CENPT	1
CENPU	0
CENPW	1
CEP104	0
CEP112	0
CEP120	0
CEP135	0
CEP152	0
CEP170	0
CEP170B	0
CEP192	0
CEP290	0
CEP350	0
CEP44	1
CEP55	0
CEP57	0
CEP57L1	0
CEP63	0
CEP70	0
CEP78	0
CEP85	0
CEP95	0
CEP97	0
CEPT1	1
CERS2	0
CERS3	0
CERS5	0
CES1	0
CETN2	0
CETN3	0
CFC1	0
CFC1B	0
CFDP1	0
CFH	0
CFHR1	0
CFHR3	0
CFHR4	0
CFHR5	0
CFI	0
CFL1	0
CFLAR	1
CH25H	0
CHAC2	0
CHAF1A	1
CHAF1B	1
CHAMP1	0
CHCHD1	0
CHCHD2	0
CHCHD3	1
CHCHD4	1
CHCHD5	0
CHCHD7	0
CHD1	0
CHD2	0
CHD4	0
CHD6	0
CHD7	0
CHD8	0
CHD9	0
CHDC2	0
CHEK1	1
CHERP	1
CHFR	0
CHI3L2	0
CHIC1	0
CHIC2	0
CHKA	0
CHM	0
CHML	0
CHMP1A	0
CHMP1B	0
CHMP2A	1
CHMP2B	0
CHMP3	1
CHMP4B	1
CHMP5	1
CHMP6	1
CHMP7	1
CHORDC1	1
CHP1	0
CHPT1	0
CHRAC1	0
CHRFAM7A	0
CHRM2	0
CHRM4	0
CHRNE	0
CHST10	0
CHST11	0
CHST8	0
CHTF18	0
CHTF8	0
CHTOP	0
CHUK	0
CHURC1	0
CIAO1	1
CIAPIN1	1
CILP	0
CINP	1
CIR1	1
CIRH1A	1
CISD1	0
CIT	0
CITED2	0
CITED4	0
CKAP2	0
CKAP2L	0
CKAP4	0
CKAP5	1
CKS2	1
CLASRP	0
CLCC1	0
CLCN3	0
CLDN1	0
CLDN24	0
CLDN6	0
CLDND1	0
CLDND2	0
CLEC11A	0
CLEC12A	0
CLEC18A	0
CLEC18B	0
CLEC18C	0
CLEC2B	0
CLEC9A	0
CLECL1	0
CLGN	0
CLHC1	0
CLIC4	0
CLINT1	0
CLK1	0
CLK2	0
CLK3	0
CLMN	0
CLMP	0
CLNS1A	1
CLOCK	0
CLP1	1
CLPB	0
CLPP	0
CLPX	0
CLSPN	1
CLTA	0
CLTC	0
CLTCL1	0
CLUAP1	0
CLUH	0
CMA1	0
CMAS	0
CMC1	1
CMC2	0
CMC4	0
CMIP	0
CMPK1	1
CMTM6	0
CMTR1	0
CMTR2	1
CNBP	0
CNEP1R1	0
CNGA1	0
CNIH1	0
CNN2	0
CNOT1	1
CNOT10	0
CNOT11	0
CNOT2	0
CNOT3	1
CNOT4	0
CNOT6	0
CNOT6L	0
CNOT7	1
CNOT8	0
CNPY2	0
CNR1	0
CNTLN	0
CNTN1	0
CNTN5	0
CNTN6	0
CNTNAP2	0
CNTNAP3	0
CNTNAP3B	1
CNTRL	0
CNTROB	0
COA3	0
COA5	0
COA6	0
COASY	0
COBLL1	0
COCH	0
COG1	1
COG2	0
COG3	1
COG4	1
COG5	0
COG6	1
COG7	1
COG8	1
COIL	0
COL11A2	0
COL1A2	0
COL24A1	0
COL3A1	0
COL4A3BP	0
COL7A1	0
COMMD10	0
COMMD2	0
COMMD3	0
COMMD4	0
COMMD5	0
COMMD6	0
COMMD8	0
COMP	0
COMT	0
COPA	1
COPB1	1
COPB2	1
COPE	1
COPG1	0
COPRS	0
COPS2	1
COPS3	0
COPS4	1
COPS5	1
COPS6	1
COPS7A	0
COPS7B	0
COPS8	1
COPZ1	1
COQ10B	0
COQ2	0
COQ3	0
COQ4	0
COQ5	0
COQ6	0
COQ7	0
CORO6	0
CORT	0
COX10	0
COX11	0
COX14	0
COX15	0
COX16	0
COX17	0
COX18	0
COX19	0
COX20	1
COX4I1	0
COX5A	0
COX5B	0
COX6A1	0
COX6B1	0
COX6C	0
COX7A2	0
COX7B	0
COX7C	1
COX8A	0
CP	0
CPA6	0
CPAMD8	0
CPD	0
CPNE2	0
CPNE5	0
CPOX	0
CPSF1	1
CPSF2	1
CPSF3	1
CPSF3L	1
CPSF4	0
CPSF6	0
CPXCR1	0
CRAMP1L	0
CRBN	0
CRCP	1
CRCT1	1
CREB1	0
CREBBP	0
CREBRF	0
CREBZF	0
CRHR1	0
CRIP3	0
CRIPT	0
CRISP1	0
CRISP2	0
CRK	0
CRKL	1
CRLF3	0
CRLS1	0
CRNKL1	1
CROCC	0
CRTAM	0
CRTC2	0
CRTC3	0
CRYAB	0
CRYBA1	0
CRYGD	0
CRYZL1	0
CS	0
CSDE1	0
CSE1L	1
CSF1	0
CSF2RA	0
CSF3	0
CSGALNACT1	0
CSGALNACT2	0
CSH1	0
CSH2	0
CSHL1	0
CSK	0
CSMD3	0
CSN1S1	0
CSN2	0
CSN3	0
CSNK1A1	1
CSNK2A1	0
CSNK2A3	0
CSNK2B	0
CSPG4	0
CSPG5	0
CSRP2	0
CST4	0
CSTA	0
CSTB	0
CSTF1	1
CSTF2	0
CSTF3	1
CSTL1	0
CT45A5	0
CTAG1A	0
CTAG1B	1
CTAGE1	0
CTAGE5	1
CTAGE9	0
CTBP1	0
CTBP2	0
CTC1	0
CTCF	1
CTDNEP1	0
CTDP1	1
CTDSP2	0
CTDSPL	0
CTDSPL2	0
CTNNA2	0
CTNNB1	0
CTNNBIP1	0
CTNNBL1	1
CTNND1	0
CTNS	0
CTPS1	0
CTR9	0
CTSL	0
CTSS	0
CTTN	0
CTU1	0
CTU2	0
CTXN1	0
CUEDC1	0
CUL1	0
CUL2	1
CUL3	0
CUL4A	0
CUL4B	0
CUTC	0
CWC22	1
CWC25	0
CWC27	0
CWF19L1	0
CWF19L2	1
CWH43	0
CXADR	1
CXCL10	0
CXCL11	0
CXCL2	1
CXorf30	0
CXorf36	0
CXorf40A	0
CXorf40B	0
CXorf56	0
CXorf58	0
CXorf61	0
CXXC1	0
CYB561	0
CYB561A3	0
CYB561D2	1
CYB5A	0
CYB5B	0
CYB5R3	0
CYB5R4	0
CYC1	0
CYCS	0
CYFIP1	0
CYLD	0
CYP11A1	0
CYP17A1	0
CYP27B1	0
CYP27C1	0
CYP2A7	0
CYP2C18	0
CYP2C8	0
CYP2C9	0
CYP2D6	0
CYP39A1	0
CYP3A43	0
CYP4B1	0
CYP4F11	0
CYP4F2	0
CYP4V2	0
CYP4X1	0
CYP4Z1	0
CYP51A1	0
CYSLTR2	0
CYTH1	0
CYTH3	0
DAD1	1
DAGLB	0
DAND5	0
DAP	1
DAP3	0
DAPK3	0
DAPP1	0
DARS	1
DARS2	0
DAXX	1
DAZAP1	0
DAZL	0
DBF4	1
DBN1	0
DBNDD1	0
DBR1	1
DBX2	0
DCAF10	0
DCAF12	0
DCAF15	0
DCAF17	0
DCAF4L1	0
DCAF6	0
DCAF8L1	0
DCLK2	0
DCLK3	0
DCLRE1A	0
DCLRE1B	1
DCP2	0
DCPS	0
DCTD	0
DCTN1	0
DCTN2	1
DCTN3	1
DCTN4	0
DCTN5	1
DCTN6	0
DCUN1D1	0
DCUN1D4	0
DCUN1D5	0
DDA1	0
DDB1	1
DDI2	0
DDIT3	0
DDIT4	0
DDN	0
DDOST	1
DDRGK1	0
DDT	0
DDTL	0
DDX1	0
DDX10	1
DDX11	1
DDX17	0
DDX18	1
DDX19A	0
DDX20	1
DDX21	1
DDX23	0
DDX24	1
DDX27	1
DDX28	0
DDX39A	0
DDX39B	0
DDX3X	0
DDX3Y	0
DDX4	0
DDX41	1
DDX42	0
DDX43	0
DDX46	1
DDX47	1
DDX49	1
DDX5	0
DDX50	0
DDX51	0
DDX52	1
DDX54	1
DDX55	0
DDX56	1
DDX58	0
DDX59	1
DDX6	1
DDX60L	0
DEAF1	0
DEC1	0
DEF8	0
DEFA4	0
DEFB1	0
DEFB103A	0
DEFB103B	1
DEFB104A	0
DEFB104B	0
DEFB105A	0
DEFB105B	0
DEFB106B	0
DEFB107B	0
DEFB108B	0
DEFB114	0
DEFB115	0
DEFB118	0
DEFB121	0
DEFB123	0
DEFB125	0
DEFB128	0
DEFB129	0
DEFB136	0
DEFB4A	0
DEFB4B	0
DENND1C	0
DENND2D	0
DENND4A	0
DENND4C	0
DENND5A	0
DENR	1
DEPDC1	0
DEPDC1B	0
DEPDC4	0
DEPDC7	0
DERA	0
DERL1	0
DERL2	0
DET1	0
DEXI	1
DGCR14	1
DGCR6	0
DGCR6L	0
DGCR8	1
DGKD	0
DHCR24	0
DHCR7	0
DHDDS	1
DHFR	1
DHFRL1	1
DHODH	0
DHPS	0
DHRS12	0
DHRS13	0
DHRS3	0
DHRS7C	0
DHRSX	0
DHX15	1
DHX16	1
DHX29	0
DHX30	0
DHX33	0
DHX35	0
DHX36	1
DHX37	1
DHX38	1
DHX40	0
DHX57	0
DHX8	1
DHX9	1
DIAPH1	0
DIAPH2	0
DIAPH3	0
DICER1	1
DIDO1	0
DIEXF	1
DIMT1	1
DIP2B	0
DIRC2	0
DIS3	0
DIS3L	0
DIS3L2	0
DKC1	1
DKK1	0
DLAT	0
DLD	0
DLEC1	0
DLG1	0
DLG5	0
DLGAP1	0
DLGAP5	0
DLK1	0
DLST	1
DMAP1	1
DMRTB1	0
DMRTC1	0
DMRTC1B	0
DMRTC2	0
DMTN	0
DMXL1	0
DMXL2	0
DNAH7	0
DNAJA1	1
DNAJA2	0
DNAJA3	0
DNAJA4	0
DNAJB11	0
DNAJB12	0
DNAJB13	0
DNAJB4	0
DNAJB6	0
DNAJB9	0
DNAJC10	0
DNAJC11	1
DNAJC13	0
DNAJC16	0
DNAJC17	1
DNAJC19	0
DNAJC2	0
DNAJC24	0
DNAJC3	0
DNAJC30	0
DNAJC4	0
DNAJC6	0
DNAJC7	0
DNAJC8	1
DNAJC9	1
DNAL4	0
DND1	0
DNLZ	0
DNM1L	1
DNM2	0
DNM3	0
DNMT1	0
DNTTIP1	0
DNTTIP2	1
DOCK2	0
DOCK4	0
DOCK5	0
DOCK6	0
DOCK7	0
DOHH	1
DOK1	0
DOLK	0
DOLPP1	0
DONSON	1
DOT1L	0
DPAGT1	1
DPCD	0
DPF2	0
DPH1	1
DPH2	0
DPH3	1
DPH5	0
DPH6	0
DPM1	0
DPM2	0
DPM3	0
DPP4	0
DPP9	0
DPPA3	0
DPY19L1	0
DPY19L2	0
DPY19L4	0
DPY30	0
DR1	1
DRAM1	0
DRAM2	0
DRAP1	0
DRC1	0
DRD5	1
DRG1	0
DRGX	0
DROSHA	1
DSCC1	1
DSCR4	1
DSEL	0
DSG2	0
DSG4	0
DSN1	1
DSTN	1
DSTYK	0
DTL	1
DTWD1	0
DTYMK	1
DUSP1	0
DUSP12	0
DUSP14	0
DUSP22	0
DUSP4	0
DUSP5	0
DUT	1
DUXA	1
DVL1	0
DYDC1	0
DYDC2	0
DYM	0
DYNC1H1	1
DYNC1I1	0
DYNC1I2	1
DYNC1LI1	0
DYNC1LI2	0
DYNC2H1	0
DYNC2LI1	0
DYNLL1	0
DYNLL2	0
DYNLRB1	1
DYNLT1	0
DYNLT3	0
DYRK1A	0
DYRK1B	0
DZIP3	0
E2F1	0
E2F3	0
E2F4	0
E2F6	0
E2F7	0
E4F1	1
EAF1	1
EAPP	0
EARS2	0
EBAG9	0
EBF1	0
EBF2	0
EBI3	0
EBLN1	0
EBNA1BP2	1
EBP	0
EBPL	0
ECD	1
ECH1	0
ECHS1	0
ECM2	0
ECSIT	0
ECT2	1
ECT2L	0
EDARADD	0
EDC4	0
EDDM3B	0
EDEM3	0
EDF1	0
EDN1	0
EED	0
EEF1A1	1
EEF1B2	1
EEF1E1	0
EEF1G	1
EEF2	1
EEFSEC	0
EFCAB1	0
EFCAB14	0
EFCAB3	0
EFHC1	0
EFHD2	0
EFNA3	0
EFNA5	0
EFNB2	0
EFR3A	0
EFTUD1	1
EFTUD2	1
EGF	0
EGFR	1
EGLN1	0
EGR2	1
EGR4	0
EHMT1	0
EHMT2	0
EIF1	1
[truncated: 5,472 more rows]
