# Supplementary material for: Epigenome screening highlights that JMJD6 confers an epigenetic vulnerability and mediates sunitinib sensitivity in renal cell carcinoma
Source: Clin Transl Med. 2021 Feb 14;11(2):e328. doi: 10.1002/ctm2.328 (PMC7882098; doi:10.1002/ctm2.328)
Supplement: Supplementary file 8 — Supporting information [file CTM2-11-e328-s008.xls]

## Sheet: JMJD6KOVSJMJD6WT.log2FC1.Pvalue
Table S4. Differentially expressed genes between JMJD6-WT and JMJD6-KO cells.
gene_id	log2FoldChange	pvalue	padj	JMJD6KO1	JMJD6KO2	JMJD6WT1	JMJD6WT2	Style	JMJD6KO1.readCount	JMJD6KO2.readCount	JMJD6WT1.readCount	JMJD6WT2.readCount	JMJD6KO1.fpkm	JMJD6KO2.fpkm	JMJD6WT1.fpkm	JMJD6WT2.fpkm
A2M	-1.34421	0	0	15508.8	16230.9	40398.2	40193.5	down	15345	16763	39294	40759	231.008	239.776	615.285	612.295
B4GALT1	-1.22973	0	0	6572.43	6543.48	15389.7	15369.7	down	6503	6758	14969	15586	96.7595	95.5415	231.666	231.415
CBX5	1.32246	0	0	12770.9	13076.3	5164.15	5171.24	up	12636	13505	5023	5244	77.7534	78.9584	32.1486	32.1995
CPS1	-2.26143	0	0	5598.14	5942.2	27258.1	28082.9	down	5539	6137	26513	28478	65.2748	68.717	324.985	334.888
GAS1	-3.05809	0	0	465.922	463.795	3922.21	3821.24	down	461	479	3815	3875	11.8916	11.74	102.358	99.744
HSP90AA1	1.26421	0	0	43788.6	44756.7	18169.6	18693	up	43326	46224	17673	18956	784.57	795.325	332.877	342.536
KRT7	-2.60659	0	0	3624.29	3641.62	22055.9	22198.7	down	3586	3761	21453	22511	149.089	148.57	927.712	933.912
KRT80	-4.02359	0	0	150.591	192.683	2836.53	2757.21	down	149	199	2759	2796	2.79033	3.54092	53.7416	52.2495
KRT81	-2.63834	0	0	2844.04	2733.39	17638.1	17082.6	down	2814	2823	17156	17323	106.379	101.4	674.588	653.479
MCL1	1.58306	0	0	16864.1	16943.5	5547.64	5735.3	up	16686	17499	5396	5816	297.869	296.811	100.192	103.603
NQO1	2.02778	0	0	9393.23	9399.84	2350.24	2259.21	up	9294	9708	2286	2291	216.948	215.316	55.5034	53.3648
PCSK1	-2.24517	0	0	998.548	994.4	4683	4764.96	down	988	1027	4555	4832	13.952	13.7798	66.9047	68.0897
PDE3A	-2.25271	0	0	2006.19	2145.66	9797.81	9994.38	down	1985	2216	9530	10135	19.1067	20.2669	95.413	97.3475
PON2	-2.69449	0	0	750.932	754.272	4963.67	4780.74	down	743	779	4828	4848	28.3674	28.2594	191.729	184.701
SEMA3B	-2.87188	0	0	573.053	555.78	4100.07	4161.45	down	567	574	3988	4220	12.4766	12.001	91.2761	92.6618
TUBB4B	1.62645	0	0	14995.4	15497.9	4875.26	5000.64	up	14837	16006	4742	5071	660.94	677.474	219.719	225.417
TXNIP	2.07553	0	0	17082.5	17283.4	4088.76	4064.81	up	16902	17850	3977	4122	383.612	384.934	93.8857	93.3551
TXNRD1	1.72535	0	0	42251.3	42276.1	12611.7	12949.8	up	41805	43662	12267	13132	604.151	599.535	184.394	189.376
RCN1	-1.92113	1.56e-286	1.14e-283	1494.79	1467.88	5721.39	5498.63	down	1479	1516	5565	5576	41.9336	40.8401	164.115	157.759
KANK4	-4.60522	2.18e-280	1.51e-277	87.9288	104.572	2265.94	2425.87	down	87	108	2204	2460	1.06092	1.25136	27.9554	29.9347
HDGF	-1.51962	5.6e-279	3.69e-276	3112.88	2975.45	8601.1	8851.46	down	3080	3073	8366	8976	80.474	76.2889	227.359	234.026
KYNU	-2.57796	4.14e-277	2.6e-274	598.32	552.875	3436.94	3433.69	down	592	571	3343	3482	2.61861	2.39982	15.3807	15.3693
SCNN1A	-3.7955	9.8e-273	5.89e-270	165.751	163.635	2312.2	2261.19	down	164	169	2249	2293	2.9377	2.87637	41.9028	40.9868
ARL6IP1	1.52418	6.38e-271	3.68e-268	7934.82	7945.52	2822.14	2700.01	up	7851	8206	2745	2738	217.275	215.779	79.0162	75.6125
NPR3	-2.35727	1.71e-270	9.46e-268	728.698	714.574	3653.87	3740.37	down	721	738	3554	3793	6.02607	5.8607	30.8963	31.6343
MYLK3	-4.3565	1.68e-263	8.96e-261	92.9822	118.127	2179.58	2153.7	down	92	122	2120	2184	0.942528	1.18757	22.5908	22.3273
C3	-1.29426	2.28e-260	1.17e-257	5066.52	5391.26	12966.4	12686.5	down	5013	5568	12612	12865	69.4591	73.3034	181.763	177.876
H1FX	1.30232	5.36e-259	2.65e-256	10117.9	10078.6	4158.67	4031.28	up	10011	10409	4045	4088	484.427	478.58	203.592	197.396
MUC16	-3.73114	1.85e-253	8.82e-251	564.968	566.431	7015.77	8008.32	down	559	585	6824	8121	0.930344	0.925085	11.813	13.4871
PRSS23	-2.09318	1.47e-252	6.79e-250	942.961	944.051	4034.27	4017.47	down	933	975	3924	4074	11.4792	11.398	50.2168	50.0181
TNS4	-3.24736	1.11e-242	4.96e-240	235.488	268.207	2325.57	2461.37	down	233	277	2262	2496	4.17779	4.71915	42.1864	44.6592
SYT12	-2.33008	3.77e-233	1.63e-230	648.854	627.431	3174.78	3241.39	down	642	648	3088	3287	9.63899	9.24412	48.2241	49.2462
PDE1A	-3.20884	2.66e-230	1.12e-227	261.765	225.604	2277.25	2224.7	down	259	233	2215	2256	3.09827	2.64831	27.5603	26.9299
RAD21	-1.0701	1.59e-225	6.46e-223	5981.18	6099.05	12673.4	12691.4	down	5918	6299	12327	12870	77.9127	78.795	168.803	169.078
CSPG4	-2.12534	1.75e-224	6.93e-222	819.658	791.066	3537.7	3488.91	down	811	817	3441	3538	7.13396	6.82851	31.4836	31.0559
DCXR	2.27048	1.61e-211	6.18e-209	3132.09	3222.36	628.17	688.315	up	3099	3328	611	698	254.778	259.967	52.2483	57.2628
DDR2	-2.01606	4.43e-211	1.66e-208	890.406	861.749	3541.81	3544.13	down	881	890	3445	3594	6.27701	6.02505	25.5303	25.5524
BAG1	-1.08887	3.89e-209	1.41e-206	5110.99	5075.6	10789.9	10877	down	5057	5242	10495	11030	97.404	95.9345	210.26	212
SAT1	1.67624	1.42e-207	5.05e-205	5230.25	5598.46	1700.48	1688.25	up	5175	5782	1654	1712	224.229	238.041	74.5428	74.022
H1F0	1.4491	8.02e-201	2.7e-198	6013.52	5887	2159.01	2199.06	up	5950	6080	2100	2230	185.107	179.723	67.9542	69.229
HIST1H2AG	2.58383	1.07e-200	3.51e-198	2432.7	2447.75	388.622	425.02	up	2407	2528	378	431	78.0114	77.849	12.7428	13.9391
CHD3	-1.9404	1.83e-199	5.75e-197	912.641	947.924	3541.81	3600.34	down	903	979	3445	3651	8.58981	8.84856	34.0859	34.6564
STC2	-2.58055	1.32e-196	4.06e-194	397.196	396.985	2317.34	2432.77	down	393	410	2254	2467	5.35377	5.30695	31.9383	33.5361
HIST1H1C	2.47761	3.62e-195	1.07e-192	2765.21	2576.53	459.561	498.979	up	2736	2661	447	506	310.775	287.189	52.8113	57.353
CA9	-2.56932	3.65e-195	1.07e-192	397.196	410.541	2463.33	2332.19	down	393	424	2396	2365	17.7124	18.1571	112.321	106.364
BCAT1	-2.32727	5.81e-193	1.67e-190	555.872	517.049	2654.56	2727.62	down	550	534	2582	2766	3.95656	3.64998	19.3197	19.8556
WISP2	-2.44902	1.38e-188	3.74e-186	445.708	443.462	2483.89	2371.63	down	441	458	2416	2405	17.7478	17.5132	101.133	96.5824
AES	-1.48003	4.56e-187	1.21e-184	1999.12	2020.75	5742.98	5472.01	down	1978	2087	5586	5549	59.7274	59.8775	175.444	167.201
SLC39A10	-1.51957	2.55e-185	6.65e-183	1767.67	1877.45	5252.57	5200.82	down	1749	1939	5109	5274	22.8325	24.0511	69.3728	68.7037
ZMYND8	-2.79527	1.33e-184	3.4e-182	355.758	298.223	2185.74	2348.95	down	352	308	2126	2382	4.39385	3.65298	27.603	29.6702
KNL1	1.74107	1.54e-183	3.79e-181	3927.49	3888.52	1193.63	1144.89	up	3886	4016	1161	1161	29.6019	29.0673	9.19896	8.82521
CHMP1B	1.49466	1.58e-182	3.84e-180	5143.33	5145.32	1781.7	1868.71	up	5089	5314	1733	1895	121.514	120.562	43.0412	45.1524
TRIP6	-2.40326	6.17e-177	1.45e-174	441.666	427.001	2264.91	2329.23	down	437	441	2203	2362	16.4096	15.7343	86.0438	88.5058
PKDCC	-2.64628	7.04e-177	1.62e-174	317.352	329.207	2049.01	1999.86	down	314	340	1993	2028	9.15181	9.41565	60.4191	58.9823
MISP	-3.40534	5.89e-175	1.34e-172	142.505	166.54	1701.51	1576.81	down	141	172	1655	1599	3.58138	4.15101	43.7239	40.5281
C11orf86	-3.85569	2.97e-173	6.63e-171	97.0249	98.7622	1417.75	1417.06	down	96	102	1379	1437	5.89773	5.95399	88.1187	88.0941
AQP3	-1.32442	3.75e-169	8.23e-167	2284.13	2376.1	5837.56	5834.9	down	2260	2454	5678	5917	88.0844	90.8781	230.185	230.128
SCN1A	-3.08417	7.52e-169	1.63e-166	215.274	190.747	1657.3	1782.91	down	213	197	1612	1808	1.02208	0.898187	8.04566	8.65728
IFRD2	-2.00537	3.99e-166	8.37e-164	700.399	677.78	2786.16	2746.36	down	693	700	2710	2785	21.1712	20.3191	86.1135	84.9012
CKS2	1.62455	2.78e-163	5.66e-161	4037.65	4134.46	1278.96	1370.71	up	3995	4270	1244	1390	475.249	482.643	153.927	165.004
GREM2	-3.23431	1.69e-162	3.38e-160	152.612	179.128	1521.59	1603.44	down	151	185	1480	1626	2.64062	3.07393	26.9203	28.3743
FAM83A	-3.64711	3.42e-161	6.76e-159	117.238	105.54	1346.81	1441.72	down	116	109	1310	1462	1.48145	1.32266	17.4016	18.6317
TBL1XR1	-1.70512	5.8e-160	1.13e-157	1117.81	1070.89	3501.71	3632.89	down	1106	1106	3406	3684	9.80701	9.31817	31.4135	32.597
DIO2	-3.29792	1.08e-159	2.07e-157	139.473	160.731	1501.03	1454.53	down	138	166	1460	1475	1.49886	1.71311	16.494	15.9864
HEXIM1	1.74742	1.41e-158	2.67e-156	3708.17	3461.52	1066.14	1068.96	up	3669	3575	1037	1084	74.3207	68.8069	21.849	21.9113
HIPK2	-2.25845	1.55e-158	2.9e-156	469.964	505.43	2271.08	2397.27	down	465	522	2209	2431	2.20161	2.34829	10.8786	11.4855
CD36	-1.82542	2.21e-156	4.01e-154	834.819	864.654	2986.64	3037.27	down	826	893	2905	3080	17.2641	17.7341	63.1538	64.2378
ATF1	-1.86806	2.3e-155	4.07e-153	793.381	779.447	2838.59	2902.17	down	785	805	2761	2943	26.2469	25.574	96.0208	98.1919
NFIC	-1.66343	9.45e-150	1.65e-147	1059.19	1050.56	3295.07	3387.34	down	1048	1085	3205	3435	8.84529	8.70111	28.1364	28.9304
IL20RB	-3.09392	2.42e-146	4.19e-144	155.644	176.223	1419.81	1416.08	down	154	182	1381	1436	5.48615	6.16044	51.1718	51.0479
SPTBN2	-2.44821	7.11e-144	1.21e-141	327.459	346.636	1885.54	1794.75	down	324	358	1834	1820	2.80373	2.94353	16.5075	15.7159
ADAMTS1	-1.95816	3.51e-143	5.93e-141	640.769	620.653	2426.32	2474.19	down	634	641	2360	2509	8.90641	8.5559	34.4838	35.1715
SMC4	1.06104	4.22e-142	7.03e-140	8116.74	7927.12	3752.57	3935.63	up	8031	8187	3650	3991	89.5071	86.6975	42.3127	44.386
GLS	1.40181	2.51e-136	4.13e-134	4483.36	4284.54	1620.29	1697.12	up	4436	4425	1576	1721	41.6381	39.4645	15.3867	16.1197
OTOGL	-5.87804	5.99e-136	9.75e-134	21.2242	23.2382	1276.9	1340.14	down	21	24	1242	1359	0.139305	0.15127	8.56959	8.99589
PKP3	-1.86646	1.47e-134	2.37e-132	676.142	735.876	2592.87	2558.01	down	669	760	2522	2594	17.3676	18.7465	68.1001	67.1984
TNS3	-2.61054	2.45e-134	3.89e-132	250.648	291.445	1702.54	1611.33	down	248	301	1656	1634	2.32245	2.67827	16.1304	15.2694
PAPPA	-3.46672	1.96e-133	3.07e-131	99.0463	114.254	1150.45	1209.98	down	98	118	1119	1227	0.652108	0.746053	7.74486	8.14732
STAT6	-1.74031	5.58e-132	8.66e-130	810.562	823.987	2681.29	2779.89	down	802	851	2608	2819	13.2587	13.3675	44.8461	46.5049
PLEKHA2	-1.75179	7.13e-131	1.1e-128	790.349	791.066	2708.02	2618.16	down	782	817	2634	2655	9.6572	9.58651	33.8338	32.7179
STRA6	-2.4713	4.15e-130	6.31e-128	305.224	281.763	1598.7	1654.72	down	302	291	1555	1678	4.01655	3.67734	21.5113	22.2697
ABCC2	-1.87564	9.09e-130	1.37e-127	633.694	651.637	2330.71	2386.42	down	627	673	2267	2420	7.42855	7.5761	27.9369	28.6107
UNC80	-2.40529	1.53e-125	2.26e-123	295.117	326.303	1615.15	1678.39	down	292	337	1571	1702	1.57009	1.72173	8.78632	9.13223
PITX1	-1.69855	3.94e-125	5.74e-123	889.395	868.527	2950.65	2755.23	down	880	897	2870	2794	25.9596	25.1422	88.0619	82.2468
IFITM2	-1.39163	1.49e-124	2.15e-122	1549.37	1705.1	4246.06	4295.56	down	1533	1761	4130	4356	105.763	115.436	296.367	299.884
SVEP1	-1.79447	2.27e-124	3.23e-122	788.327	771.701	2826.25	2585.62	down	780	797	2749	2622	4.48899	4.35819	16.4558	15.0578
EFR3B	3.34043	1.01e-123	1.42e-121	1105.68	1159	120.288	103.543	up	1094	1197	117	105	7.5326	7.83097	0.837922	0.721429
ATP9A	-2.42142	2.49e-123	3.47e-121	294.107	287.572	1527.76	1587.66	down	291	297	1486	1610	2.61789	2.53868	13.9049	14.4531
BTG1	1.14671	2.71e-122	3.74e-120	5115.03	5114.34	2291.64	2328.24	up	5061	5282	2229	2361	78.8597	78.2008	36.1259	36.7106
POLG	1.28419	1.51e-121	2.07e-119	4276.17	4469.48	1812.54	1778.97	up	4231	4616	1763	1804	68.3512	70.8537	29.6241	29.0814
CHRNA9	-3.47356	1.51e-120	2.05e-118	91.9715	94.8892	1049.69	1026.56	down	91	98	1021	1041	2.91564	2.98341	34.0258	33.2828
ZC3H7B	-1.97203	3.03e-120	4.07e-118	510.392	514.145	2037.7	1982.11	down	505	531	1982	2010	6.23221	6.22643	25.4416	24.7527
TRIB3	-2.43944	4.2e-120	5.58e-118	285.011	302.096	1521.59	1663.59	down	282	312	1480	1687	7.09848	7.46216	38.7496	42.3748
HSPB1	-1.09215	8.83e-120	1.16e-117	2605.52	2696.6	5624.74	5680.08	down	2578	2785	5471	5760	177.354	182.045	391.485	395.419
SLC38A5	-2.51356	4.43e-119	5.78e-117	250.648	261.429	1415.7	1508.77	down	248	270	1377	1530	5.73942	5.93709	33.1467	35.3333
PNPLA2	1.01353	1e-118	1.3e-116	6532	6404.05	3236.46	3171.38	up	6463	6614	3148	3216	194.111	188.744	98.3424	96.3848
HIST1H2BK	1.99258	6.36e-118	8.07e-116	2022.36	2190.2	516.107	542.369	up	2001	2262	502	550	382.989	411.364	99.9386	105.046
NUPR1	-4.47016	2.5e-115	3.12e-113	44.4698	39.6985	885.196	978.236	down	44	41	861	992	0.57865	0.512319	11.7776	13.0182
NELFCD	-1.56015	1.02e-114	1.26e-112	944.982	963.416	2865.32	2763.12	down	935	995	2787	2802	29.5805	29.9096	91.7108	88.4582
LIFR	1.49759	8.24e-114	1.01e-111	3043.15	2948.34	1046.61	1074.88	up	3011	3045	1018	1090	21.1086	20.2828	7.4231	7.62519
LRP1	-1.06261	4.06e-113	4.88e-111	3188.68	3473.14	7005.48	6912.74	down	3155	3587	6814	7010	13.6347	14.729	30.6294	30.2302
ETV5	2.40769	4.17e-113	4.97e-111	1508.94	1423.34	270.391	282.032	up	1493	1470	263	286	25.1441	23.5227	4.60704	4.80639
ADGRG1	-3.02041	5.42e-112	6.35e-110	132.399	142.334	1156.61	1073.89	down	131	147	1125	1089	1.86617	1.98971	16.6695	15.4805
SERPINH1	-1.58115	9.97e-111	1.16e-108	890.406	859.812	2595.96	2639.86	down	881	888	2525	2677	13.2083	12.6496	39.3752	40.0494
EPB41L1	-2.00308	1.83e-110	2.11e-108	461.879	437.652	1800.21	1804.61	down	457	452	1751	1830	4.82773	4.5369	19.2399	19.291
MED24	-2.02652	2.83e-110	3.23e-108	439.644	487.033	1838.25	1938.72	down	435	503	1788	1966	7.93038	8.71298	33.9049	35.7655
WASHC4	1.58094	4.29e-110	4.86e-108	3047.19	2803.1	989.034	966.403	up	3015	2895	962	980	37.8096	34.4951	12.5482	12.2636
UNC13D	-3.31324	1.41e-109	1.58e-107	93.9929	107.477	1036.33	968.375	down	93	111	1008	982	1.54378	1.75073	17.4042	16.2664
KRT17	-1.73288	2.06e-109	2.29e-107	770.135	689.399	2450.99	2398.26	down	762	712	2384	2432	33.6568	29.8807	109.525	107.191
RBM6	1.19658	4.44e-108	4.91e-106	4166.01	4143.17	1785.81	1839.12	up	4122	4279	1737	1865	73.746	72.7389	32.3236	33.2955
ANP32B	-1.35016	2.92e-107	3.18e-105	1287.6	1272.29	3250.86	3274.92	down	1274	1314	3162	3321	63.5023	62.2314	163.935	165.183
TNS2	-2.08586	3.64e-106	3.93e-104	395.174	464.764	1861.89	1791.79	down	391	480	1811	1817	5.27528	6.15324	25.4143	24.4625
USP11	1.36983	2.6e-105	2.79e-103	3158.36	3136.19	1233.72	1202.09	up	3125	3239	1200	1219	64.832	63.8475	25.8947	25.2359
FSTL3	-1.92309	1.19e-104	1.27e-102	487.146	464.764	1810.49	1798.69	down	482	480	1761	1824	12.9462	12.2498	49.1976	48.8873
SGK1	-1.20846	3.76e-104	3.97e-102	1715.12	1738.02	4061	3919.85	down	1697	1795	3950	3975	19.5128	19.6109	47.2417	45.6091
CSGALNACT1	-1.95699	4.89e-103	5.12e-101	481.082	468.637	1767.31	1919	down	476	484	1719	1946	7.72221	7.46061	29.0069	31.5032
PALLD	-1.25573	8.32e-102	8.65e-100	1471.54	1457.23	3493.49	3499.76	down	1456	1505	3398	3549	15.2552	14.9826	37.0313	37.1055
BAIAP3	4.03311	1.96e-101	2.01e-99	828.755	802.685	48.3208	51.2785	up	820	829	47	52	11.7618	11.2982	0.701208	0.744284
ACAP3	1.23698	1.06e-100	1.08e-98	4025.52	4241.94	1811.52	1697.12	up	3983	4381	1762	1721	74.5514	77.9135	34.3037	32.1442
CPM	-1.25873	2.04e-100	2.05e-98	1491.76	1522.1	3529.47	3682.19	down	1476	1572	3433	3734	15.8286	16.0178	38.293	39.9582
HR	-2.02997	5.71e-100	5.72e-98	422.463	383.43	1669.64	1620.2	down	418	396	1624	1643	4.81089	4.3305	19.4413	18.8696
JADE2	-2.39108	7.21e-100	7.17e-98	307.246	247.874	1409.53	1498.91	down	304	256	1371	1520	3.1241	2.49968	14.6547	15.5873
TSC22D3	-2.5908	9.09e-100	8.97e-98	218.306	183.969	1239.89	1181.38	down	216	190	1206	1198	4.29193	3.58712	24.925	23.7537
GNG11	-1.96456	1.67e-99	1.63e-97	415.388	445.398	1664.5	1696.14	down	411	460	1619	1720	9.81059	10.4329	40.1967	40.9693
BACE2	-1.52967	3.63e-98	3.51e-96	849.979	826.892	2443.8	2397.27	down	841	854	2377	2431	6.87999	6.6381	20.2261	19.8451
LTA4H	1.0786	5.68e-98	5.45e-96	4562.19	4524.67	2184.72	2118.2	up	4514	4673	2125	2148	138.834	136.56	67.9801	65.924
MAOA	-2.07497	6.69e-98	6.37e-96	356.769	362.128	1547.29	1482.15	down	353	374	1505	1503	4.73369	4.76531	20.9919	20.1123
LAMB3	-1.54631	1.47e-97	1.39e-95	856.043	884.987	2630.91	2455.45	down	847	914	2559	2490	13.7594	14.1077	43.239	40.3637
COL12A1	-1.15745	1.63e-97	1.53e-95	1731.29	1778.69	3925.29	3905.06	down	1713	1837	3818	3960	10.3109	10.5062	23.9038	23.7855
MAP1B	-1.26385	4.83e-97	4.48e-95	1461.44	1479.5	3433.86	3627.96	down	1446	1528	3340	3679	8.76094	8.79629	21.0484	22.2428
CHST3	-2.03332	6e-97	5.53e-95	401.238	419.255	1594.59	1764.18	down	397	433	1551	1789	4.15358	4.30441	16.8785	18.6775
HIST1H2AC	1.64561	1.05e-96	9.65e-95	2181.04	2120.48	671.35	703.107	up	2158	2190	653	713	95.1438	91.7418	29.9455	31.3686
RBMX	-1.1489	3e-96	2.73e-94	1816.19	1855.18	4151.47	3990.85	down	1797	1916	4038	4047	32.8181	33.2472	76.7046	73.7522
ANP32E	-1.57541	1.01e-95	9.09e-94	892.427	793.971	2486.98	2536.31	down	883	820	2419	2572	18.1332	16.0001	51.6702	52.7061
CALD1	-1.16156	2.44e-95	2.15e-93	1895.02	1769.01	4100.07	4094.39	down	1875	1827	3988	4152	24.3727	22.5649	53.9196	53.8562
FSTL1	-1.32857	1.36e-94	1.19e-92	1255.26	1240.34	3043.18	3223.64	down	1242	1281	2960	3269	15.2398	14.9349	37.7781	40.0267
GLCE	1.80688	2.67e-94	2.32e-92	1771.72	1797.09	521.248	498.979	up	1753	1856	507	506	25.2886	25.4399	7.60749	7.28401
CLMP	-2.61291	1.33e-93	1.15e-91	192.028	164.604	1095.96	1083.75	down	190	170	1066	1099	2.73174	2.32235	15.9416	15.7674
IGFBP3	-2.70135	3.89e-93	3.34e-91	166.762	150.08	1052.78	1006.83	down	165	155	1024	1021	4.5698	4.07887	29.4988	28.2173
GTF2I	-1.54782	4.96e-93	4.23e-91	773.167	768.796	2293.69	2214.84	down	765	794	2231	2246	11.961	11.7956	36.2824	35.0423
MCM5	-1.51881	1.82e-92	1.55e-90	841.893	827.86	2323.51	2460.38	down	833	855	2260	2495	17.1887	16.7632	48.5061	51.3742
NABP1	1.4698	2.23e-92	1.88e-90	2528.71	2441.94	879.027	915.124	up	2502	2522	855	928	15.3969	14.7464	5.47271	5.69863
NAV2	-1.44165	5.01e-92	4.2e-90	916.683	977.94	2591.84	2556.04	down	907	1010	2521	2592	5.6209	5.94722	16.2503	16.0291
ALPI	-3.84845	6.2e-92	5.16e-90	57.6085	46.4764	744.346	752.414	down	57	48	724	763	1.63004	1.30425	21.5354	21.7734
MPHOSPH9	1.20381	8.11e-92	6.72e-90	3666.73	3552.54	1607.95	1526.52	up	3628	3669	1564	1548	41.6572	40.028	18.6788	17.7366
KIAA0319L	1.50217	1.34e-91	1.1e-89	2361.95	2327.69	808.088	847.082	up	2337	2404	786	859	34.9009	34.1119	12.2093	12.8011
WDR26	1.09913	1.88e-91	1.53e-89	4171.06	4366.84	1970.87	2014.65	up	4127	4510	1917	2043	40.8515	42.4174	19.7372	20.1799
TFPI	-2.14134	6.81e-91	5.54e-89	292.085	317.588	1346.81	1344.09	down	289	328	1310	1363	5.05026	5.44608	23.811	23.7678
TMEM94	-2.2185	8.51e-91	6.88e-89	273.893	272.08	1242.97	1297.74	down	271	281	1209	1316	3.6201	3.56658	16.7984	17.5422
VAV3	-1.71988	2.72e-90	2.18e-88	610.448	553.843	1922.55	1911.11	down	604	572	1870	1938	8.51614	7.66295	27.4244	27.2669
TCF25	1.23181	3.07e-90	2.46e-88	3269.54	3430.54	1431.12	1421.99	up	3235	3543	1392	1442	62.3595	64.8923	27.9098	27.7377
SEMA6B	-3.22098	3.48e-90	2.76e-88	89.9502	85.2066	809.116	823.415	down	89	88	787	835	1.62824	1.52969	14.9759	15.2437
TOP1	1.0078	3.5e-90	2.76e-88	4819.92	5016.54	2469.5	2422.91	up	4769	5181	2402	2457	93.0363	96.0357	48.7403	47.8307
ZNF532	-3.78892	1.3e-89	1.02e-87	49.5231	56.1589	745.374	716.913	down	49	58	725	727	0.470471	0.529126	7.24044	6.96542
HPD	-2.58556	1.35e-89	1.06e-87	168.783	171.382	1005.48	1036.42	down	167	177	978	1051	6.95496	7.00399	42.365	43.6775
MT2A	1.18343	2.84e-89	2.2e-87	3643.49	3501.22	1599.73	1546.24	up	3605	3616	1556	1568	265.275	252.821	119.094	115.137
EMP2	-1.11314	4.42e-89	3.42e-87	1759.59	1838.72	3901.65	3883.36	down	1741	1899	3795	3938	23.6952	24.5573	53.7234	53.4828
HIST1H2BD	2.56153	1.3e-88	9.95e-87	1033.92	1133.83	174.777	192.294	up	1023	1171	170	195	85.649	93.1531	14.8042	16.2914
ANXA8L1	-5.01307	2.4e-88	1.84e-86	24.2562	20.3334	718.643	718.885	down	24	21	699	729	0.803928	0.668374	24.3542	24.3675
STAT1	1.14953	7.94e-88	6e-86	3526.25	3641.62	1610.01	1621.19	up	3489	3761	1566	1644	51.4516	52.6982	24.0204	24.1923
CHML	-1.23361	2.21e-87	1.66e-85	1397.77	1338.13	3272.45	3160.53	down	1383	1382	3183	3205	13.2806	12.6094	31.7922	30.7113
BUB1	1.14358	8.39e-87	6.24e-85	3916.37	4212.89	1862.92	1817.43	up	3875	4351	1812	1843	77.567	82.7539	37.7271	36.8135
STAG2	-1.13299	5.08e-86	3.76e-84	1795.97	1795.15	3806.03	4068.75	down	1777	1854	3702	4126	19.5245	19.3551	42.3077	45.2375
ARRDC4	1.87223	2.08e-85	1.53e-83	1555.43	1506.61	409.184	426.992	up	1539	1556	398	433	27.561	26.4765	7.41361	7.73786
DTWD1	-1.92508	3.71e-85	2.71e-83	402.249	377.62	1512.34	1448.62	down	398	390	1471	1469	2.07814	1.93487	7.98905	7.65404
TNS1	-2.90824	1.78e-84	1.28e-82	109.153	119.096	829.678	884.554	down	108	123	807	897	0.667431	0.72224	5.18736	5.53161
TIMELESS	1.13441	2.1e-84	1.51e-82	3545.45	3703.58	1631.6	1670.5	up	3508	3825	1587	1694	49.9149	51.7126	23.4875	24.0525
EGR1	1.01732	2.66e-84	1.9e-82	4633.95	4704.76	2383.14	2231.6	up	4585	4859	2318	2263	106.549	107.288	56.0293	52.4774
HIST1H4I	2.38511	4.47e-84	3.14e-82	1063.23	1098.97	216.929	197.225	up	1052	1135	211	200	59.2852	60.7743	12.3681	11.247
LTBR	-1.28637	5.19e-84	3.63e-82	1160.26	1198.7	2947.57	2807.5	down	1148	1238	2867	2847	34.4935	35.3435	89.6009	85.3608
MCAM	-1.10034	5.61e-84	3.9e-82	1786.88	1766.1	3896.51	3721.64	down	1768	1824	3790	3774	38.9157	38.1471	86.7705	82.8937
PTPA	-1.88949	1.19e-83	8.23e-82	435.601	394.081	1570.94	1501.87	down	431	407	1528	1523	6.58216	5.90581	24.2719	23.2096
ETS2	-1.12573	1.82e-83	1.26e-81	1633.25	1736.09	3709.39	3644.72	down	1616	1793	3608	3696	28.9116	30.4793	67.1409	65.984
SCARA3	-1.45445	9.16e-83	6.24e-81	819.658	825.923	2314.26	2196.1	down	811	853	2251	2227	14.6714	14.6621	42.3562	40.2021
OBSL1	-1.73373	2.93e-82	1.99e-80	503.317	481.224	1638.79	1635	down	498	497	1594	1658	5.14897	4.88249	17.1423	17.1061
FKBP8	-1.35968	1.18e-81	7.98e-80	984.399	1087.35	2672.04	2646.76	down	974	1123	2599	2684	36.4428	39.9233	101.146	100.21
PFAS	-1.26399	7.73e-81	5.16e-79	1177.44	1226.78	2962.99	2812.43	down	1165	1267	2882	2852	15.8174	16.3448	40.6999	38.6398
COL25A1	-6.00991	8.74e-81	5.81e-79	12.1281	12.5873	759.767	833.276	down	12	13	739	845	0.103132	0.106157	6.60613	7.24679
MAPK4	-1.94295	2.08e-80	1.38e-78	354.747	358.255	1411.58	1330.28	down	351	370	1373	1349	3.93905	3.9453	16.0267	15.1068
TNFSF10	-3.78365	2.62e-80	1.72e-78	45.4804	50.3494	632.283	688.315	down	45	52	615	698	1.68025	1.84484	23.8851	26.0072
IPO8	-1.61961	1.07e-79	6.98e-78	572.043	564.494	1749.83	1742.48	down	566	583	1702	1767	7.27431	7.11931	22.7523	22.6615
ZNF618	-3.47443	4.54e-79	2.93e-77	68.726	57.1272	662.097	734.663	down	68	59	644	745	0.524848	0.432684	5.17012	5.73796
EIF4EBP2	1.0659	4.82e-79	3.1e-77	3777.91	3641.62	1784.78	1759.25	up	3738	3761	1736	1784	37.5618	35.9091	18.1446	17.8887
RHOBTB1	-1.87313	7.19e-79	4.6e-77	371.929	384.398	1376.63	1394.38	down	368	397	1339	1414	5.81362	5.95913	22.0024	22.2907
NNMT	-1.55418	3.82e-78	2.44e-76	689.281	780.415	2228.92	2089.6	down	682	806	2168	2119	20.135	22.6098	66.5759	62.4274
ALX4	-2.8545	3.99e-78	2.53e-76	122.292	103.604	794.723	837.22	down	121	107	773	849	1.53349	1.28846	10.1898	10.7369
NUDT3	-1.33819	4.64e-77	2.9e-75	911.63	924.686	2300.89	2342.05	down	902	955	2238	2375	6.64074	6.68048	17.138	17.4482
NDST1	-1.84348	5.76e-77	3.59e-75	379.004	401.827	1383.82	1419.03	down	375	415	1346	1439	3.32193	3.49302	12.4021	12.7203
HIST1H2BC	3.031	2.72e-76	1.68e-74	776.199	722.32	97.6697	85.7929	up	768	746	95	87	67.1521	61.9771	8.63997	7.59092
FMNL1	-2.43209	3.19e-76	1.96e-74	172.826	170.413	924.263	927.944	down	171	176	899	941	2.9918	2.92579	16.3601	16.4287
ABCC10	2.15737	1.26e-75	7.73e-74	1110.73	1113.5	263.194	235.684	up	1099	1150	256	239	14.6539	14.5696	3.55048	3.18003
EEF1A2	-1.46613	2.48e-75	1.5e-73	726.676	754.272	2107.61	1985.07	down	719	779	2050	2013	26.0336	26.8001	77.2056	72.732
CYP1B1	1.02616	2.56e-75	1.55e-73	4008.34	3813	1904.04	1935.76	up	3966	3938	1852	1963	52.6991	49.7187	25.5965	26.0284
CA12	-1.46402	6.77e-75	4.07e-73	765.082	755.241	2013.02	2180.32	down	757	780	1958	2211	8.60794	8.42737	23.1583	25.0881
PLIN2	-1.53094	1.38e-74	8.26e-73	639.758	721.352	1969.84	1965.35	down	633	745	1916	1993	20.0522	22.4238	63.1313	63.0004
KRT10	-1.43581	7.24e-74	4.32e-72	739.815	717.479	1965.73	1976.2	down	732	741	1912	2004	25.1317	24.1725	68.2791	68.6569
CAPN1	-1.40401	1.12e-73	6.65e-72	772.157	762.987	2042.84	2019.58	down	764	788	1987	2048	15.5841	15.2724	42.1576	41.6864
HEG1	-1.05103	1.13e-73	6.7e-72	1770.7	1920.05	3812.2	3837.01	down	1752	1983	3708	3891	13.9538	15.0064	30.7177	30.9241
NFAT5	1.086	5.73e-73	3.36e-71	3328.16	3421.82	1545.24	1634.01	up	3293	3534	1503	1657	17.5795	17.9256	8.3457	8.82699
LUC7L	1.41912	9.74e-73	5.68e-71	1971.83	2052.71	755.655	749.455	up	1951	2120	735	760	56.5247	58.3594	22.1492	21.9721
MSI2	-1.47058	1.48e-72	8.61e-71	661.993	672.939	1857.78	1842.08	down	655	695	1807	1868	5.95346	6.00215	17.0835	16.9426
TCERG1	-1.31601	1.79e-72	1.03e-70	979.345	922.749	2316.31	2417.98	down	969	953	2253	2452	15.1832	14.1881	36.7189	38.3385
PTPRR	-3.42712	1.81e-72	1.04e-70	68.726	54.2224	704.25	616.328	down	68	56	685	625	1.19115	0.932052	12.4807	10.9248
CDC42EP1	-1.97053	2.68e-71	1.52e-69	326.448	292.414	1183.35	1240.55	down	323	302	1151	1258	10.7997	9.59422	40.029	41.9726
NPTXR	1.70146	6.67e-71	3.75e-69	1541.28	1447.54	450.309	468.41	up	1525	1495	438	475	19.2268	17.909	5.74381	5.97594
KIAA1522	-1.26875	8.19e-71	4.59e-69	1001.58	993.432	2463.33	2344.02	down	991	1026	2396	2377	12.477	12.2738	31.3771	29.8636
ALPK2	-2.53197	8.95e-71	4.99e-69	149.58	145.239	809.116	895.402	down	148	150	787	908	1.47783	1.42314	8.17387	9.04744
VGLL3	-1.45623	1.04e-70	5.76e-69	716.569	681.653	1869.09	1966.33	down	709	704	1818	1994	4.46712	4.21452	11.9142	12.5367
HIST1H2BJ	2.24635	1.6e-70	8.82e-69	960.142	1054.43	204.592	219.906	up	950	1089	199	223	72.923	79.426	15.8885	17.0814
RHOB	-1.13667	9.58e-70	5.23e-68	1323.99	1262.61	2828.31	2857.79	down	1310	1304	2751	2898	40.2737	38.0909	87.9692	88.9047
CLPP	-1.69734	1.81e-69	9.83e-68	451.772	471.541	1557.57	1437.77	down	447	487	1515	1458	26.6748	27.6132	94.0364	86.8215
CDKN1A	1.19486	3.55e-69	1.92e-67	2504.46	2502.95	1088.76	1098.54	up	2478	2585	1059	1114	72.022	71.3869	32.0147	32.3091
FAM234A	1.71458	7.85e-69	4.19e-67	1511.97	1406.88	458.533	430.937	up	1496	1453	446	437	32.0014	29.5323	9.92344	9.32815
SORBS3	-2.09516	1.47e-68	7.84e-67	251.658	232.382	1051.75	1015.71	down	249	240	1023	1030	5.03405	4.61024	21.5122	20.7794
PHLDA1	2.56603	2.39e-68	1.27e-66	877.267	843.352	125.428	164.683	up	868	871	122	167	7.84449	7.47923	1.14682	1.50604
ZBTB7B	-2.19744	3.24e-68	1.7e-66	223.359	201.398	950.994	995.987	down	221	208	925	1010	3.81534	3.41191	16.6101	17.3996
INPPL1	-1.11297	3.26e-68	1.71e-66	1292.65	1299.4	2782.04	2824.26	down	1279	1342	2706	2864	18.4983	18.442	40.708	41.3344
PYCR1	-1.28183	5.16e-68	2.69e-66	891.416	893.701	2162.1	2178.35	down	882	923	2103	2209	27.9644	27.8056	69.3531	69.889
PALM	-3.27905	6.34e-68	3.28e-66	59.6299	63.905	594.243	605.481	down	59	66	578	614	1.47244	1.56503	15.0038	15.2908
RARG	-1.56329	1.25e-67	6.47e-66	518.477	539.319	1559.63	1566.95	down	513	557	1517	1589	10.9066	11.2517	33.5464	33.7109
SERPINE2	1.48113	3.64e-67	1.87e-65	1924.33	1799.02	694.997	639.009	up	1904	1858	676	648	44.0919	40.8819	16.2828	14.9742
SNCG	-3.19694	6.66e-67	3.41e-65	65.694	68.7463	646.676	586.745	down	65	71	629	595	6.08472	6.31509	61.2446	55.5802
DMXL2	1.57576	1.02e-66	5.2e-65	1562.51	1698.32	539.753	554.202	up	1546	1754	525	562	10.561	11.3847	3.73032	3.83098
ARID5B	-1.29475	3.18e-66	1.6e-64	852	839.479	2074.71	2074.81	down	843	867	2018	2104	6.95094	6.79249	17.3072	17.3116
KLHL12	1.60595	3.97e-66	1.99e-64	1485.69	1512.42	510.967	474.326	up	1470	1562	497	481	31.5656	31.8692	11.1005	10.3067
TNFAIP2	-1.05578	1.36e-65	6.75e-64	1797.99	1628.61	3616.86	3504.69	down	1779	1682	3518	3554	27.7023	24.8863	56.9805	55.2248
SYNPO	-1.41296	3.34e-65	1.64e-63	776.199	784.288	1958.53	2196.1	down	768	810	1905	2227	5.53463	5.54633	14.2795	16.0149
LOX	-2.27945	4.25e-65	2.08e-63	174.847	198.493	869.774	943.722	down	173	205	846	957	2.43499	2.74157	12.3854	13.4412
C1QTNF6	-1.96066	5.74e-65	2.8e-63	278.947	267.239	1045.58	1079.81	down	276	276	1017	1095	6.63155	6.30099	25.4166	26.2541
RAI14	-1.65353	7.4e-65	3.6e-63	438.634	432.811	1347.84	1393.4	down	434	447	1311	1413	5.30482	5.19138	16.6676	17.2345
PZP	-2.97172	8.01e-65	3.89e-63	98.0356	73.5876	643.592	700.149	down	97	76	626	710	1.53439	1.14228	10.2998	11.2072
LMO7	-1.68904	1e-64	4.85e-63	412.356	456.049	1364.29	1436.78	down	408	471	1327	1457	3.34788	3.67218	11.3258	11.9301
GDE1	1.14147	1.07e-64	5.14e-63	2518.61	2582.34	1157.64	1154.75	up	2492	2667	1126	1171	61.4348	62.4717	28.8732	28.8071
GLP2R	-4.91629	4.24e-64	2.01e-62	24.2562	10.6508	516.107	530.535	down	24	11	502	538	0.376215	0.163837	8.185	8.41557
ODF2	1.12222	5.31e-64	2.52e-62	2888.51	3085.84	1325.22	1419.03	up	2858	3187	1289	1439	43.4739	46.062	20.3943	21.8426
OSBPL5	-1.24939	7.29e-64	3.44e-62	963.174	901.448	2199.11	2232.59	down	953	931	2139	2264	15.4882	14.3765	36.1584	36.7165
F2R	-1.61207	8.96e-64	4.21e-62	486.135	450.24	1444.48	1417.06	down	481	465	1405	1437	8.62665	7.92399	26.2098	25.7176
TYRO3	-1.911	1.35e-63	6.35e-62	289.053	287.572	1056.89	1111.36	down	286	297	1028	1127	2.31604	2.28524	8.65892	9.10712
GCLC	1.40133	1.37e-63	6.38e-62	1769.69	1763.2	652.845	684.371	up	1751	1821	635	694	20.0232	19.7857	7.55287	7.91925
SEMA6D	-2.33723	2.04e-63	9.47e-62	199.103	154.921	888.28	898.36	down	197	160	864	911	1.93557	1.49368	8.82973	8.93179
PHF19	-1.67754	4.25e-63	1.97e-61	417.409	402.795	1337.56	1285.91	down	413	416	1301	1304	6.32847	6.0567	20.7356	19.939
ALDH3A2	1.03548	5.77e-63	2.66e-61	3360.5	3171.04	1555.52	1630.07	up	3325	3275	1513	1653	58.6099	54.851	27.7401	29.0756
PLXNA3	1.04612	2.04e-62	9.38e-61	2946.12	3111.01	1472.24	1461.44	up	2915	3213	1432	1482	19.5288	20.4522	9.97859	9.90742
ALPP	-2.97747	5.75e-62	2.63e-60	78.8327	85.2066	590.13	702.121	down	78	88	574	712	1.91451	2.05229	14.6543	17.4389
UACA	1.12847	6.14e-62	2.8e-60	2458.98	2467.12	1137.08	1116.29	up	2433	2548	1106	1132	24.0702	23.9514	11.3811	11.1753
DENND5B	-1.09141	9.83e-62	4.47e-60	1216.85	1251.96	2608.29	2652.68	down	1204	1293	2537	2690	8.25725	8.42561	18.0975	18.4093
LZTS2	-1.61423	1.11e-61	5.05e-60	480.071	460.89	1503.08	1377.62	down	475	476	1462	1397	5.86694	5.58623	18.7826	17.2183
BST2	-1.01375	1.56e-61	7.03e-60	1493.78	1543.4	3114.12	3019.52	down	1478	1594	3029	3062	105.771	108.386	225.465	218.661
PITPNM2	-2.0585	1.67e-61	7.54e-60	220.327	232.382	966.416	920.055	down	218	240	940	933	2.14219	2.24082	9.60771	9.14872
DBN1	-1.5504	2e-61	8.98e-60	496.242	518.986	1440.37	1533.42	down	491	536	1401	1555	8.0137	8.31209	23.7837	25.3255
C5AR2	-2.1126	2.95e-61	1.32e-59	247.616	208.175	1026.05	943.722	down	245	215	998	957	2.6266	2.19008	11.1288	10.238
CTNNB1	-3.46528	5.25e-61	2.33e-59	45.4804	48.4129	536.669	500.952	down	45	50	522	508	0.610745	0.64478	7.36899	6.87999
TBC1D8	1.01194	8.41e-61	3.72e-59	3379.7	3620.31	1789.92	1682.33	up	3344	3739	1741	1706	64.1216	68.122	34.7238	32.6433
MUC1	-3.14867	1.32e-60	5.77e-59	57.6085	68.7463	574.709	547.3	down	57	71	559	555	0.972534	1.15102	9.92046	9.4493
KDM1B	1.29004	2.47e-60	1.08e-58	1889.96	1911.34	786.498	768.192	up	1870	1974	765	779	29.6255	29.7142	12.6059	12.3151
SH3PXD2A	-1.16962	3.14e-60	1.36e-58	1073.34	1195.8	2568.2	2538.29	down	1062	1235	2498	2574	6.75307	7.4617	16.5219	16.3328
CEMIP2	1.58431	3.26e-60	1.4e-58	1439.2	1577.29	481.152	524.619	up	1424	1629	468	532	15.6107	16.9679	5.3364	5.8197
CUX1	-1.42983	5.87e-60	2.52e-58	624.598	582.891	1615.15	1636.97	down	618	602	1571	1660	2.89128	2.67604	7.64484	7.74973
MORC2	1.28482	8.98e-60	3.83e-58	1875.82	1925.86	781.357	779.039	up	1856	1989	760	790	22.3822	22.7905	9.53297	9.50666
TNFRSF11B	-2.26466	1.11e-59	4.67e-58	160.698	167.509	790.61	786.928	down	159	173	769	798	4.82713	4.99036	24.2833	24.1752
DGKE	1.47409	1.54e-59	6.48e-58	1615.06	1535.66	546.95	586.745	up	1598	1586	532	595	11.8102	11.1372	4.0896	4.38806
FOXF2	-2.39165	2.49e-59	1.04e-57	147.559	141.366	720.699	794.817	down	146	146	701	806	4.34384	4.12732	21.6935	23.9294
LTBP3	-1.26111	3.82e-59	1.59e-57	818.648	793.971	1932.83	1931.82	down	810	820	1880	1959	9.57957	9.21444	23.1264	23.1192
DGKQ	2.42114	5.01e-59	2.08e-57	791.36	728.129	130.569	152.849	up	783	752	127	155	12.3164	11.2391	2.07785	2.43293
GTF2IRD1	-1.40912	6.58e-59	2.71e-57	647.843	610.002	1626.46	1712.9	down	641	630	1582	1737	7.29344	6.81097	18.7228	19.722
PPDPFL	-5.32814	1.09e-58	4.47e-57	16.1708	8.71432	482.18	511.799	down	16	9	469	519	0.566667	0.302862	17.2771	18.3422
COL16A1	-1.63704	4.92e-58	2e-56	398.206	401.827	1271.76	1216.88	down	394	415	1237	1234	4.68095	4.68468	15.2861	14.6295
ADNP	-1.01848	7.14e-58	2.89e-56	1413.94	1471.75	2857.09	2988.95	down	1399	1520	2779	3031	12.112	12.5036	25.0251	26.1855
BBX	-1.08586	7.99e-58	3.22e-56	1264.36	1304.24	2625.77	2826.24	down	1251	1347	2554	2866	9.5117	9.73111	20.1981	21.7447
FAM136A	-1.63449	8.84e-58	3.54e-56	393.153	394.081	1222.41	1221.81	down	389	407	1189	1239	13.3116	13.2333	42.3207	42.3086
GALNTL6	-4.84737	1.31e-57	5.24e-56	14.1495	17.4286	447.224	463.479	down	14	18	435	470	0.166817	0.203788	5.39129	5.5884
WNT5A	-1.61459	3.43e-57	1.36e-55	427.516	492.843	1360.18	1459.47	down	423	509	1323	1480	4.85847	5.55483	15.8055	16.9628
MRPL3	-1.19542	4.92e-57	1.94e-55	995.516	944.051	2146.68	2293.73	down	985	975	2088	2326	39.8829	37.5102	87.9369	93.9803
SLFN5	1.27093	5.53e-57	2.17e-55	2167.9	2032.37	826.594	913.152	up	2145	2099	804	926	14.6064	13.5807	5.69458	6.29221
DNPH1	-1.73292	1.92e-56	7.5e-55	343.63	322.43	1095.96	1117.28	down	340	333	1066	1133	30.6854	28.5556	100.069	102.037
TERF2IP	1.28508	2.5e-56	9.72e-55	1791.93	1770.94	742.289	719.871	up	1773	1829	722	730	61.0446	59.8338	25.8563	25.0806
SHISAL1	-2.85185	3.34e-56	1.3e-54	82.8755	75.5241	550.034	592.661	down	82	78	535	601	0.885748	0.800544	6.01091	6.4781
LMO3	-3.9066	3.46e-56	1.34e-54	117.238	78.4288	1496.92	1433.83	down	116	81	1456	1454	1.58232	1.04982	20.6579	19.7914
COL9A3	-2.75435	1.12e-55	4.32e-54	90.9609	81.3336	581.906	579.842	down	90	84	566	588	2.62838	2.33088	17.193	17.1356
PHF2	-2.56608	1.48e-55	5.7e-54	116.228	101.667	668.266	621.259	down	115	105	650	630	1.50586	1.30638	8.853	8.23198
NCS1	-1.01532	3.87e-55	1.47e-53	1322.98	1301.34	2687.46	2617.18	down	1309	1344	2614	2654	18.4599	18.0087	38.343	37.348
LRCH4	1.5711	7.06e-55	2.68e-53	1282.55	1230.66	428.718	417.131	up	1269	1271	417	423	34.4012	32.738	11.7581	11.4427
GIPC3	-3.34269	1.96e-54	7.41e-53	49.5231	43.5716	481.152	462.493	down	49	45	468	469	0.821809	0.717103	8.16415	7.84918
GALNT10	1.39544	2.08e-54	7.82e-53	1487.72	1513.39	581.906	559.133	up	1472	1563	566	567	11.7804	11.8851	4.71148	4.52804
PPP3CB	1.52563	3.71e-54	1.39e-52	1279.52	1290.69	437.971	454.604	up	1266	1333	426	461	20.6441	20.6532	7.22541	7.50136
HDAC7	-1.12992	8.51e-54	3.16e-52	1013.71	1000.21	2141.54	2265.13	down	1003	1033	2083	2297	16.4771	16.124	35.5925	37.6545
C4BPB	-4.79388	9.08e-54	3.37e-52	18.1922	12.5873	408.156	442.77	down	18	13	397	449	1.07415	0.737107	24.6419	26.7372
C4BPA	-3.2244	1.47e-53	5.45e-52	57.6085	49.3811	536.669	462.493	down	57	51	522	469	1.85315	1.57543	17.6521	15.2154
HEXDC	2.06375	2.45e-53	9.02e-52	789.338	852.066	199.452	193.281	up	781	880	194	196	24.9247	26.6842	6.43977	6.24181
ATF7IP	1.17851	3.77e-53	1.38e-51	2145.67	1997.51	918.095	912.166	up	2123	2063	893	925	14.2937	13.1974	6.25371	6.21461
CHTF18	1.16728	4.27e-53	1.56e-51	2004.17	1950.07	875.943	884.554	up	1983	2014	852	897	37.5698	36.2552	16.7898	16.9584
VAMP8	-2.0992	6.61e-53	2.41e-51	176.868	185.905	761.823	792.845	down	175	192	741	804	12.8904	13.4377	56.7724	59.0965
FOSL2	-1.06948	9.72e-53	3.53e-51	1137.01	1150.29	2329.68	2470.24	down	1125	1188	2266	2505	12.0751	12.1157	25.2982	26.8302
ALDH3B1	-1.18442	1.75e-52	6.32e-51	955.089	887.892	2025.36	2161.59	down	945	917	1970	2192	23.4955	21.6629	50.9458	54.3838
PILRB	1.07395	3.32e-52	1.19e-50	2644.94	2425.48	1210.08	1198.14	up	2617	2505	1177	1215	67.197	61.115	31.4349	31.1314
STAC2	-1.269	3.51e-52	1.25e-50	709.495	740.717	1697.4	1797.71	down	702	765	1651	1823	15.2266	15.766	37.2481	39.4575
PHYHIP	-2.26067	4.13e-52	1.47e-50	145.537	145.239	672.378	720.858	down	144	150	654	731	3.14493	3.11267	14.8565	15.931
HOXC4	-4.07786	4.66e-52	1.66e-50	21.2242	28.0795	386.566	447.701	down	21	29	376	454	0.675511	0.886349	12.5803	14.5729
DUSP9	-3.61795	4.73e-52	1.68e-50	40.4271	30.016	437.971	425.02	down	40	31	426	431	1.15797	0.852692	12.8273	12.4506
NCAPH	1.09697	6.51e-52	2.3e-50	2359.93	2278.31	1041.47	1126.16	up	2335	2353	1013	1142	56.5135	54.1105	25.5014	27.5809
CHMP7	1.36993	8.89e-52	3.12e-50	1448.3	1507.58	578.821	565.05	up	1433	1557	563	573	29.2304	30.1767	11.945	11.6632
RIN2	-3.66817	1.11e-51	3.89e-50	31.331	34.8573	435.915	406.284	down	31	36	424	412	0.501578	0.553444	7.13564	6.65198
MAPK3	-1.9816	2.36e-51	8.19e-50	216.285	266.271	1007.54	900.332	down	214	275	980	913	5.38865	6.5795	25.6674	22.941
AK4	-1.96846	2.4e-51	8.3e-50	202.135	230.445	839.959	853.985	down	200	238	817	866	2.00228	2.26394	8.50759	8.65145
EFNA1	-2.25251	3.14e-51	1.08e-49	137.452	164.604	694.997	745.511	down	136	170	676	756	5.14929	6.11577	26.6223	28.5632
HIF1AN	1.15408	3.28e-51	1.13e-49	2074.92	2075.94	889.308	975.278	up	2053	2144	865	989	11.5065	11.4175	5.04266	5.53129
SLC12A2	2.0657	4.98e-51	1.71e-49	1019.77	892.733	258.054	199.197	up	1009	922	251	202	10.659	9.25447	2.75798	2.12939
PNMA1	1.31146	5.9e-51	2.02e-49	1584.74	1691.55	678.547	641.968	up	1568	1747	660	651	44.148	46.736	19.3285	18.2904
BCL9L	-1.21452	6.22e-51	2.12e-49	763.061	750.399	1776.56	1735.58	down	755	775	1728	1760	5.30617	5.17524	12.6319	12.3431
PARP4	1.09332	6.82e-51	2.32e-49	2209.34	2287.99	1016.79	1090.65	up	2186	2363	989	1106	29.1212	29.9101	13.704	14.7025
TBX18	-1.40996	7.91e-51	2.67e-49	506.349	538.351	1369.43	1407.2	down	501	556	1332	1427	5.47907	5.77747	15.1518	15.5729
TEP1	1.63247	2.06e-50	6.92e-49	1068.28	1067.02	350.583	338.241	up	1057	1102	341	343	7.20707	7.13936	2.4184	2.33375
RHOV	-1.5631	3.25e-50	1.09e-48	403.26	404.732	1245.03	1142.92	down	399	418	1211	1159	17.0653	16.9868	53.8734	49.4652
MAP2	2.78592	4.87e-50	1.62e-48	505.338	535.446	70.939	79.8762	up	500	553	69	81	3.5593	3.74037	0.510898	0.575382
VDR	1.18528	8.99e-50	3e-48	1791.93	1785.47	774.161	798.762	up	1773	1844	753	810	24.1578	23.8728	10.6717	11.0131
SAMHD1	1.51905	1.17e-49	3.87e-48	1382.61	1389.45	437.971	528.563	up	1368	1435	426	536	16.192	16.1384	5.24461	6.33074
FGFR1OP2	1.29599	1.35e-49	4.47e-48	1713.1	1595.69	650.788	696.204	up	1695	1648	633	706	38.1613	35.2537	14.8234	15.8612
MCF2L	-3.23047	1.92e-49	6.29e-48	42.4484	52.2859	460.59	429.951	down	42	54	448	436	0.302436	0.369463	3.35546	3.1329
TUBA4A	-1.06141	7.14e-49	2.32e-47	1062.22	1055.4	2270.05	2149.75	down	1051	1090	2208	2180	28.6405	28.2227	62.5846	59.2804
ENY2	1.26248	1.17e-48	3.8e-47	1556.44	1554.05	645.648	650.843	up	1540	1605	628	660	36.917	36.5573	15.6587	15.7879
PTPN23	1.01782	1.3e-48	4.21e-47	2429.67	2513.6	1266.62	1175.46	up	2404	2596	1232	1192	33.43	34.3005	17.8198	16.5407
PXDC1	-1.342	1.97e-48	6.36e-47	561.936	552.875	1386.91	1438.76	down	556	571	1349	1459	18.5138	18.0655	46.7221	48.4788
ZFX	-1.06546	2.12e-48	6.82e-47	1017.75	998.273	2076.77	2141.86	down	1007	1031	2020	2172	9.24738	8.99584	19.2944	19.9033
UROD	-1.34792	3.03e-48	9.68e-47	563.957	543.192	1380.74	1436.78	down	558	561	1343	1457	31.3008	29.9005	78.3587	81.5562
CKAP4	-1.34546	6.09e-48	1.93e-46	533.637	556.748	1382.8	1388.46	down	528	575	1345	1408	12.4485	12.8809	32.9835	33.1256
CTDSP1	-1.16335	6.59e-48	2.08e-46	848.968	885.955	2022.28	1864.76	down	840	915	1967	1891	22.0343	22.8052	53.6678	49.498
DPYSL3	1.76597	7.7e-48	2.42e-46	883.331	907.257	264.222	262.309	up	874	937	257	266	10.8245	11.0263	3.3107	3.28742
RNF182	-2.93332	1.37e-47	4.27e-46	56.5979	63.905	463.674	457.562	down	56	66	451	464	0.998457	1.1181	8.36388	8.25535
UNC13B	1.27731	1.66e-47	5.18e-46	1672.67	1720.59	652.845	746.497	up	1655	1777	635	757	6.78783	6.92491	2.70892	3.09817
UBR3	1.22158	1.97e-47	6.12e-46	1726.24	1653.78	749.486	700.149	up	1708	1708	729	710	15.5555	14.7801	6.90577	6.45252
MCRIP1	3.16162	2.13e-47	6.6e-46	414.377	468.637	52.4332	46.3479	up	410	484	51	47	8.34453	9.35959	1.07964	0.954535
TLE2	-1.9903	2.69e-47	8.32e-46	236.498	185.905	818.369	857.929	down	234	192	796	870	5.82587	4.54193	20.6133	21.6143
BTN3A2	-1.92563	4.61e-47	1.42e-45	199.103	206.239	769.02	771.15	down	197	213	748	782	3.48685	3.58213	13.7708	13.8118
MYCBP2	1.03269	5.28e-47	1.62e-45	2125.45	2195.04	1055.86	1056.14	up	2103	2267	1027	1071	10.4049	10.6572	5.28515	5.28765
MTA3	-2.29466	5.73e-47	1.75e-45	137.452	116.191	624.058	619.287	down	136	120	607	628	1.47538	1.23692	6.84928	6.79833
INTS8	1.35983	1.02e-46	3.11e-45	1427.07	1333.29	546.95	528.563	up	1412	1377	532	536	22.2248	20.5935	8.70971	8.41867
GYPC	-2.75863	1.25e-46	3.79e-45	85.9075	63.905	516.107	496.021	down	85	66	502	503	3.00313	2.21561	18.448	17.7337
RAI1	-1.20928	1.29e-46	3.9e-45	758.007	704.891	1726.18	1655.7	down	750	728	1679	1679	7.13812	6.58336	16.6212	15.9459
ADAMTSL4	-1.38178	1.73e-46	5.24e-45	587.203	511.24	1457.85	1403.26	down	581	528	1418	1423	9.33222	8.05817	23.6905	22.8081
MAN1A2	1.14783	1.76e-46	5.3e-45	1824.27	1807.74	790.61	848.068	up	1805	1867	769	860	15.3482	15.0841	6.80137	7.29717
ARHGAP26	2.18752	1.98e-46	5.97e-45	661.993	705.86	165.524	135.099	up	655	729	161	137	4.72823	5.0001	1.20885	0.986857
RAB42	-2.13184	2.15e-46	6.47e-45	156.655	145.239	655.929	666.621	down	155	150	638	676	5.13776	4.72419	21.9964	22.3596
LY6K	-1.61616	2.38e-46	7.14e-45	337.566	383.43	1157.64	1054.17	down	334	396	1126	1069	6.01687	6.77818	21.0985	19.2167
CRABP2	-1.60346	2.39e-46	7.15e-45	322.406	344.7	1022.96	1004.86	down	319	356	995	1019	21.1477	22.4241	68.6096	67.4097
CYB561	-1.44966	2.58e-46	7.7e-45	436.612	428.938	1161.75	1202.09	down	432	443	1130	1219	7.58189	7.38739	20.6282	21.3488
PTGES	-1.28868	3.06e-46	9.13e-45	612.47	596.447	1432.15	1520.61	down	606	616	1393	1542	24.9106	24.0594	59.5596	63.2516
PDLIM4	-1.67916	4.17e-46	1.24e-44	290.064	339.858	988.006	1030.5	down	287	351	961	1045	9.1713	10.6574	31.942	33.3228
S100A16	-1.25144	5.39e-46	1.6e-44	633.694	616.78	1489.72	1487.08	down	627	637	1449	1508	28.3464	27.363	68.1379	68.0312
MRPL28	-1.37656	8.46e-46	2.49e-44	500.285	569.335	1366.35	1412.13	down	495	588	1329	1432	18.4168	20.7864	51.4308	53.1653
RREB1	-1.59468	1.34e-45	3.92e-44	321.395	349.541	1005.48	1021.63	down	318	361	978	1036	2.59101	2.79475	8.28839	8.42321
WWC3	1.52847	1.4e-45	4.09e-44	1073.34	1080.58	360.864	385.575	up	1062	1116	351	391	11.651	11.6331	4.00531	4.28048
SLC6A9	-1.97218	1.85e-45	5.38e-44	201.125	176.223	733.036	746.497	down	199	182	713	757	3.36308	2.92246	12.5332	12.766
PAXBP1	1.1479	1.94e-45	5.65e-44	1914.22	1770.94	822.481	840.179	up	1894	1829	800	852	32.6902	29.9948	14.3621	14.6742
BEX3	-1.39185	2.55e-45	7.34e-44	474.007	493.811	1308.77	1231.67	down	469	510	1273	1249	31.6675	32.7194	89.4045	84.155
MYO9A	1.09087	4.06e-45	1.16e-43	2198.22	2043.99	1036.33	955.555	up	2175	2111	1008	969	10.9809	10.1265	5.29331	4.88177
SCAMP2	1.1597	4.56e-45	1.3e-43	1683.79	1647.01	742.289	748.469	up	1666	1701	722	759	49.527	48.0469	22.3251	22.5157
FAM126A	1.21347	6.65e-45	1.88e-43	1529.15	1522.1	660.041	655.773	up	1513	1572	642	665	8.12583	8.02186	3.58636	3.56391
FAM124A	-2.28407	7.75e-45	2.19e-43	117.238	120.064	586.018	569.98	down	116	124	570	578	1.34634	1.36746	6.88117	6.69425
ZNF521	-2.07157	8.35e-45	2.35e-43	166.762	152.016	682.659	656.759	down	165	157	664	666	2.44559	2.21102	10.2366	9.85031
B4GALT2	-1.52918	1.66e-44	4.67e-43	356.769	393.112	1108.29	1057.13	down	353	406	1078	1072	8.75274	9.5651	27.8021	26.5241
ZBTB38	-1.70704	1.68e-44	4.72e-43	260.754	283.699	873.886	904.277	down	258	293	850	917	2.38607	2.57469	8.17658	8.46269
ROR2	-1.63383	2.16e-44	6.02e-43	307.246	321.461	932.488	1018.67	down	304	332	907	1033	4.57462	4.74693	14.1964	15.5116
AMOTL2	-1.39818	3.37e-44	9.36e-43	441.666	466.7	1192.6	1202.09	down	437	482	1160	1219	6.66681	6.98679	18.4071	18.5574
ADAMTS8	-4.93847	3.37e-44	9.36e-43	13.1388	9.68257	355.723	342.185	down	13	10	346	347	0.236409	0.172788	6.54465	6.29689
ATAD5	1.09626	4.9e-44	1.35e-42	1841.45	1778.69	842.015	851.026	up	1822	1837	819	863	19.3428	18.5299	9.04367	9.14236
DNAJC7	-1.49981	1.05e-43	2.86e-42	363.843	396.017	1088.76	1061.07	down	360	409	1059	1076	12.3019	13.2797	37.6406	36.6909
ZNF445	1.24691	1.16e-43	3.16e-42	1603.94	1807.74	692.941	744.525	up	1587	1867	674	755	6.21229	6.94406	2.74426	2.94916
SH3TC1	-2.61792	1.66e-43	4.5e-42	77.8221	79.3971	506.854	458.548	down	77	82	493	465	1.16592	1.17974	7.76453	7.02599
TMPRSS3	-3.12305	1.77e-43	4.78e-42	47.5018	44.5398	378.341	423.048	down	47	46	368	429	0.877017	0.815571	7.14246	7.9881
KLHL24	1.13534	1.91e-43	5.16e-42	1674.69	1661.53	745.374	773.122	up	1657	1716	725	784	15.182	14.9389	6.9093	7.16801
HIST1H3B	2.84946	3.59e-43	9.66e-42	416.399	475.414	58.6018	65.0843	up	412	491	57	66	73.1004	82.7748	10.5193	11.6854
RCC1L	-1.33712	3.63e-43	9.76e-42	507.359	575.145	1340.64	1395.37	down	502	594	1304	1415	10.3003	11.5805	27.8301	28.9721
ZC3H10	2.07542	4.21e-43	1.13e-41	644.811	645.828	162.44	143.974	up	638	667	158	146	6.43676	6.39391	1.65803	1.46986
TRIM66	1.28641	5.48e-43	1.47e-41	1351.27	1469.81	581.906	574.911	up	1337	1518	566	583	8.81538	9.50988	3.88165	3.83579
SLC35C1	-1.32075	9.92e-43	2.64e-41	518.477	494.779	1259.42	1271.12	down	513	511	1225	1289	8.304	7.85931	20.6251	20.8209
RSRP1	1.20773	1.02e-42	2.7e-41	1484.68	1525.01	631.254	671.551	up	1469	1575	614	681	41.5209	42.298	18.0511	19.2074
MAPKAPK3	-1.05839	1.03e-42	2.72e-41	908.598	996.337	1990.4	1978.17	down	899	1029	1936	2006	21.1	22.9474	47.2627	46.9819
TCIM	-2.41199	2.09e-42	5.49e-41	111.174	89.0797	543.866	520.674	down	110	92	529	528	4.32661	3.43824	21.6422	20.7236
PITPNM3	-2.88118	2.57e-42	6.74e-41	62.6619	51.3176	422.55	416.145	down	62	53	411	422	0.637961	0.51817	4.3988	4.33302
BCOR	-1.14032	3.95e-42	1.03e-40	731.73	711.669	1597.67	1583.72	down	724	735	1554	1606	6.36406	6.13871	14.2081	14.087
RPAP3	1.16654	5.41e-42	1.41e-40	1546.33	1561.8	672.378	711.982	up	1530	1613	654	722	25.5314	25.5748	11.3514	12.0226
PLIN4	-1.91121	5.53e-42	1.44e-40	180.911	199.461	741.261	690.288	down	179	206	721	700	2.00757	2.19522	8.41091	7.83415
DPP7	-1.08834	7.57e-42	1.96e-40	843.915	939.21	1917.41	1875.61	down	835	970	1865	1902	38.296	42.2701	88.9685	87.0471
SDR16C5	-2.85899	7.73e-42	1.99e-40	51.5445	63.905	424.606	414.173	down	51	66	413	420	1.13421	1.39464	9.55351	9.32071
KCNN4	-2.42742	8.62e-42	2.21e-40	112.185	91.0162	505.826	585.758	down	111	94	492	594	3.60715	2.90244	16.6302	19.2621
TFR2	-3.21128	1.95e-41	4.97e-40	45.4804	34.8573	364.976	377.686	down	45	36	355	383	1.04674	0.795653	8.58905	8.89001
MYBL1	1.30813	2.6e-41	6.59e-40	1247.17	1222.91	493.489	503.91	up	1234	1263	480	511	17.1829	16.7101	6.95206	7.10034
DNAH17	-1.87072	3.87e-41	9.79e-40	279.957	206.239	920.151	855.957	down	277	213	895	868	1.47196	1.07545	4.94685	4.60269
S100P	-1.28578	3.9e-41	9.83e-40	533.637	512.208	1292.32	1257.31	down	528	529	1257	1275	30.1043	28.6579	74.5451	72.5405
HSBP1L1	-2.16392	4.34e-41	1.09e-39	125.324	149.112	578.821	651.829	down	124	154	563	661	11.7282	13.8396	55.3871	62.3861
GCLM	1.08964	4.93e-41	1.24e-39	1833.37	1799.99	811.172	895.402	up	1814	1859	789	908	26.9799	26.271	12.2059	13.4761
UXS1	1.52969	7.85e-41	1.97e-39	967.217	1059.27	364.976	337.255	up	957	1094	355	342	24.8707	27.014	9.59611	8.8691
B3GAT3	1.0291	8.26e-41	2.07e-39	1827.3	1837.75	899.589	896.388	up	1808	1898	875	909	63.326	63.1646	31.8773	31.7705
HMMR	1.01227	1.05e-40	2.62e-39	2030.45	2036.25	963.331	1052.2	up	2009	2103	937	1067	44.5838	44.3435	21.6285	23.6286
LRFN4	-1.5988	1.15e-40	2.85e-39	289.053	292.414	899.589	861.874	down	286	302	875	874	7.9908	8.01724	25.4286	24.3676
ATP13A2	1.313	1.53e-40	3.8e-39	1403.83	1372.02	513.023	603.509	up	1389	1417	499	612	24.6268	23.8709	9.2023	10.8276
AJUBA	-1.75215	2.39e-40	5.9e-39	231.445	218.826	767.992	748.469	down	229	226	747	759	3.49872	3.28077	11.8709	11.5715
IFI16	-1.41112	2.66e-40	6.56e-39	393.153	436.684	1110.35	1097.56	down	389	451	1080	1113	9.67168	10.6543	27.9297	27.6137
PRMT2	1.5605	2.95e-40	7.26e-39	902.534	922.749	299.178	319.505	up	893	953	291	324	13.8113	14.0046	4.68129	5.00039
DTNA	-3.21946	2.98e-40	7.33e-39	32.3416	48.4129	353.667	400.367	down	32	50	344	406	0.22002	0.326646	2.46015	2.78558
RTL6	-1.20698	3.17e-40	7.77e-39	609.438	592.573	1362.23	1412.13	down	603	612	1325	1432	8.00229	7.71689	18.2895	18.9634
HIST2H2BE	1.99944	4.62e-40	1.13e-38	717.58	622.589	161.412	173.558	up	710	643	157	176	23.5986	20.3064	5.42772	5.83737
DPP3	1.2726	5.04e-40	1.23e-38	1351.27	1324.58	522.276	584.772	up	1337	1368	508	593	31.512	30.6355	12.4537	13.9468
TRABD2A	-1.37975	6.07e-40	1.47e-38	431.559	505.43	1206.99	1232.66	down	427	522	1174	1250	12.7459	14.8049	36.4501	37.233
CMTM6	1.23	6.11e-40	1.48e-38	1320.95	1365.24	559.287	585.758	up	1307	1410	544	594	24.6726	25.2902	10.6814	11.1893
B3GNT5	-1.7434	6.73e-40	1.63e-38	226.391	220.763	750.514	746.497	down	224	228	730	757	3.41446	3.30219	11.5741	11.5145
KIF3A	1.7793	1.11e-39	2.68e-38	813.594	733.939	214.873	235.684	up	805	758	209	239	9.15804	8.1935	2.47311	2.71319
ENG	-1.38686	1.15e-39	2.78e-38	419.431	410.541	1111.38	1059.1	down	415	424	1081	1074	8.8774	8.61782	24.0521	22.9255
INTS7	1.1292	1.19e-39	2.86e-38	1714.11	1626.67	800.891	726.774	up	1696	1680	779	737	28.0003	26.3536	13.3772	12.1417
CDA	-1.40695	1.67e-39	3.99e-38	475.018	412.478	1132.97	1218.85	down	470	426	1102	1236	35.5907	30.6508	86.798	93.3971
L3MBTL2	-1.78128	1.91e-39	4.57e-38	231.445	202.366	754.627	735.649	down	229	209	734	746	5.06656	4.39357	16.8913	16.47
CNNM4	1.61229	2.58e-39	6.15e-38	864.128	879.178	303.29	267.24	up	855	908	295	271	12.9894	13.107	4.6616	4.10837
VPS8	1.5587	2.85e-39	6.77e-38	883.331	946.956	321.796	299.782	up	874	978	313	304	9.32203	9.91133	3.47243	3.23556
TXNRD2	-2.36653	3.82e-39	9.01e-38	113.196	88.1114	543.866	493.063	down	112	91	529	500	1.49258	1.15227	7.3327	6.64913
TMEM9	-1.2117	5.93e-39	1.39e-37	559.915	590.637	1323.17	1342.12	down	554	610	1287	1361	19.1375	20.0217	46.2429	46.9149
CAMK1D	-1.47554	8.24e-39	1.92e-37	491.189	384.398	1206.99	1225.75	down	486	397	1174	1243	4.11001	3.19	10.3268	10.4895
DENND6A	1.54184	2.31e-38	5.31e-37	860.086	901.448	304.318	300.768	up	851	931	296	305	13.3314	13.8576	4.8231	4.76783
PLXNB1	-1.1926	3.03e-38	6.93e-37	581.139	591.605	1367.38	1313.52	down	575	611	1330	1332	5.70176	5.75673	13.7177	13.1802
DNAAF5	-1.33731	3.08e-38	7.04e-37	445.708	427.97	1121.66	1085.72	down	441	442	1091	1101	7.76601	7.39564	19.9836	19.3474
P4HA1	1.03274	3.96e-38	9e-37	1870.76	1785.47	859.493	926.958	up	1851	1844	836	940	46.1314	43.6662	21.6714	23.3773
ADGRA2	-1.44682	4.27e-38	9.66e-37	382.036	355.35	1041.47	968.375	down	378	367	1013	982	3.98279	3.67414	11.1018	10.3248
GALNT6	-1.48896	4.99e-38	1.13e-36	359.801	319.525	958.191	947.666	down	356	330	932	961	4.79155	4.2202	13.0476	12.907
MKNK1	1.33639	5.34e-38	1.2e-36	1094.56	1099.94	446.196	423.048	up	1083	1136	434	429	27.1861	27.0951	11.3318	10.7461
FBXO41	-1.64464	5.55e-38	1.25e-36	241.552	266.271	793.694	794.817	down	239	275	772	806	2.37318	2.59453	7.97332	7.98626
ANKRD50	1.3665	9.36e-38	2.09e-36	1037.96	1068.96	398.903	418.117	up	1027	1104	388	424	8.51625	8.69843	3.34657	3.50849
THRA	-1.33745	9.81e-38	2.19e-36	424.484	424.097	1077.45	1066.99	down	420	438	1048	1082	4.94313	4.89803	12.8293	12.7074
F2RL1	-1.29441	1.57e-37	3.48e-36	548.797	474.446	1247.09	1261.25	down	543	490	1213	1279	13.5886	11.651	31.5737	31.939
SYDE1	-2.09241	1.61e-37	3.56e-36	136.441	122.969	533.585	571.953	down	135	127	519	580	2.48288	2.21932	9.92839	10.6445
DTX4	-1.74109	2.31e-37	5.08e-36	224.37	256.588	863.605	745.511	down	222	265	840	756	2.83966	3.22072	11.1759	9.64965
SHROOM3	-1.5131	2.64e-37	5.81e-36	301.182	310.811	886.224	860.887	down	298	321	862	873	1.94967	1.99547	5.86601	5.69949
LPAR1	-3.47336	2.72e-37	5.97e-36	24.2562	33.889	296.093	351.061	down	24	35	288	356	0.452587	0.627122	5.64902	6.69911
CDK10	1.13208	3.01e-37	6.58e-36	1408.88	1406.88	649.76	635.065	up	1394	1453	632	644	28.5707	28.2956	13.473	13.1711
NME4	-1.66871	3.32e-37	7.25e-36	249.637	229.477	778.273	744.525	down	247	237	757	755	9.04216	8.24361	28.8245	27.5803
HRK	-3.12781	3.59e-37	7.82e-36	47.5018	32.9207	369.088	332.324	down	47	34	359	337	0.592051	0.406943	4.70376	4.23611
NFKBIZ	1.85316	5.65e-37	1.23e-35	648.854	694.24	200.48	171.586	up	642	717	195	174	11.1707	11.8539	3.52916	3.02115
IRX3	-1.62644	6.9e-37	1.49e-35	302.192	259.493	913.982	819.47	down	299	268	889	831	8.38292	7.13926	25.9248	23.2489
LMO1	-3.72971	2.01e-36	4.31e-35	21.2242	22.2699	300.206	277.101	down	21	23	292	281	0.976025	1.0157	14.1161	13.0324
KANSL3	1.12013	2.77e-36	5.89e-35	1451.33	1491.12	706.306	647.884	up	1436	1540	687	657	20.3216	20.7071	10.1123	9.27783
UBE2E1	-1.64953	2.79e-36	5.93e-35	244.584	312.747	893.42	856.943	down	242	323	869	869	10.0042	12.6871	37.3659	35.8478
TNC	-1.23101	3.02e-36	6.41e-35	510.392	534.478	1190.54	1262.24	down	505	552	1158	1280	4.08272	4.24025	9.7377	10.3263
FBLN5	-1.88696	3.24e-36	6.86e-35	171.815	156.858	607.608	607.453	down	170	162	591	616	3.86076	3.49569	13.9605	13.9599
MPZL2	-2.14904	4.14e-36	8.73e-35	120.27	107.477	499.657	509.827	down	119	111	486	517	2.71098	2.40268	11.5161	11.7529
CREB1	1.76719	5.05e-36	1.06e-34	655.929	663.256	193.283	194.267	up	649	685	188	197	6.06368	6.08102	1.827	1.83668
PLAC8	-2.01078	6.01e-36	1.26e-34	142.505	142.334	611.72	536.452	down	141	147	595	544	2.66861	2.64348	11.7131	10.274
ZXDC	1.20305	7.33e-36	1.54e-34	1240.1	1314.89	537.697	571.953	up	1227	1358	523	580	23.1985	24.3954	10.2851	10.9426
RNASEH2C	1.29682	9.7e-36	2.03e-34	1320.95	1361.37	602.468	490.104	up	1307	1406	586	497	31.466	32.1621	14.6741	11.9398
ARHGEF2	-1.20581	1.18e-35	2.47e-34	523.53	561.589	1224.47	1279	down	518	580	1191	1297	8.03876	8.55226	19.2248	20.0852
COL4A3	1.10881	1.21e-35	2.52e-34	1474.58	1484.34	719.671	652.815	up	1459	1533	700	662	13.14	13.1183	6.55735	5.94942
CROCC	1.11092	1.25e-35	2.6e-34	1384.63	1392.35	651.816	634.079	up	1370	1438	634	643	15.0097	14.9694	7.22488	7.02973
HAUS3	1.71352	1.48e-35	3.06e-34	700.399	672.939	206.648	212.017	up	693	695	201	215	7.15093	6.8141	2.15732	2.21383
PITRM1	1.04025	1.75e-35	3.61e-34	1591.82	1717.69	797.807	811.581	up	1575	1774	776	823	29.778	31.8686	15.2604	15.5271
RNF150	-1.82341	1.97e-35	4.06e-34	174.847	173.318	615.833	616.328	down	173	179	599	625	1.18279	1.16281	4.25971	4.26402
SLC16A14	-4.05155	2.04e-35	4.19e-34	18.1922	14.5239	268.335	273.157	down	18	15	261	277	0.298457	0.236317	4.50132	4.58317
ANKRD13B	-1.47713	2.24e-35	4.6e-34	374.961	312.747	970.528	942.736	down	371	323	944	956	8.41768	6.9633	22.2782	21.6448
ELFN2	-3.66499	2.45e-35	5.03e-34	21.2242	23.2382	271.419	292.879	down	21	24	264	297	0.183158	0.198889	2.39497	2.58487
PAG1	2.61082	3.16e-35	6.45e-34	368.897	405.7	62.7142	64.0981	up	365	419	61	65	2.47737	2.70213	0.430644	0.440239
IQGAP2	-1.89048	3.18e-35	6.49e-34	165.751	156.858	623.03	572.939	down	164	162	606	581	1.98562	1.86363	7.63158	7.01947
ADCY7	-2.42785	3.51e-35	7.12e-34	78.8327	77.4606	400.96	439.812	down	78	80	390	446	0.905155	0.882089	4.70742	5.16464
KCTD15	-3.15077	4.21e-35	8.51e-34	35.3737	36.7938	345.442	295.838	down	35	38	336	300	0.479306	0.49445	4.78602	4.09961
SERPINI1	2.48999	4.88e-35	9.85e-34	414.377	394.081	68.8828	74.9455	up	410	407	67	76	13.5779	12.8067	2.30787	2.51152
ANXA8	-4.24233	5.03e-35	1.01e-33	11.1174	17.4286	289.925	252.448	down	11	18	282	256	0.201698	0.3136	5.37834	4.68409
ENTPD4	1.07269	5.85e-35	1.18e-33	1458.41	1454.32	677.519	707.052	up	1443	1502	659	717	17.1829	16.9939	8.16215	8.51971
SLX4	1.40367	6.21e-35	1.25e-33	939.929	908.225	343.386	355.005	up	930	938	334	360	9.28129	8.89451	3.46706	3.58513
TMCO4	-2.51417	6.22e-35	1.25e-33	65.694	74.5558	385.538	416.145	down	65	77	375	422	1.50715	1.6964	9.0441	9.76411
SEPT8	-1.68139	1.41e-34	2.82e-33	249.637	209.144	752.57	717.899	down	247	216	732	728	2.7041	2.24684	8.3354	7.95304
TOM1L2	1.03933	1.6e-34	3.19e-33	1538.25	1623.77	749.486	788.9	up	1522	1677	729	800	17.3882	18.204	8.66278	9.12024
FGFR1	1.50147	3.18e-34	6.29e-33	818.648	821.082	302.262	277.101	up	810	848	294	281	9.06223	9.01447	3.42127	3.13713
PNPLA8	1.35932	3.41e-34	6.73e-33	950.036	948.892	379.37	360.922	up	940	980	369	366	14.1074	13.9745	5.76015	5.48119
SSTR1	-2.75354	4.85e-34	9.53e-33	46.4911	57.1272	350.583	349.088	down	46	59	341	354	0.781015	0.951804	6.02207	5.99765
STIM2	1.8247	6.44e-34	1.26e-32	596.299	606.129	178.89	160.738	up	590	626	174	163	8.20141	8.26808	2.5158	2.261
ZBTB47	-2.34111	7.65e-34	1.49e-32	86.9182	80.3654	442.084	405.298	down	86	83	430	411	1.65866	1.521	8.62614	7.90999
TUBG2	1.37123	8.38e-34	1.63e-32	1019.77	976.003	358.807	412.2	up	1009	1008	349	418	41.7827	39.6606	15.0321	17.2726
MARCKS	-1.26078	8.75e-34	1.7e-32	444.698	433.779	1048.66	1056.14	down	440	448	1020	1071	7.50553	7.26107	18.0975	18.2303
MARC1	-1.01574	1.21e-33	2.35e-32	866.15	778.479	1663.47	1660.64	down	857	804	1618	1684	8.401	7.48859	16.4975	16.4728
PPIL1	-1.77888	2.5e-33	4.82e-32	197.082	168.477	633.311	620.273	down	195	174	616	629	8.17711	6.93279	26.868	26.3204
IL17RE	-3.42409	2.66e-33	5.12e-32	25.2669	26.1429	284.784	267.24	down	25	27	277	271	0.639451	0.656183	7.36948	6.91692
NEK6	-1.32003	2.71e-33	5.21e-32	405.281	473.478	1059.97	1135.03	down	401	489	1031	1151	7.16017	8.29625	19.1482	20.5083
CEP164	1.0627	2.74e-33	5.25e-32	1473.57	1429.15	669.294	719.871	up	1458	1476	651	730	18.8849	18.165	8.77056	9.43529
PRR5L	-1.63151	3.28e-33	6.27e-32	252.669	214.953	730.98	716.913	down	250	222	711	727	4.46723	3.76916	13.2147	12.9631
CCDC9B	-3.33267	3.43e-33	6.55e-32	32.3416	24.2064	277.587	290.907	down	32	25	270	295	0.433904	0.32209	3.80801	3.99156
COA7	-1.23359	3.55e-33	6.75e-32	460.868	505.43	1106.24	1166.59	down	456	522	1076	1183	8.30284	9.03081	20.3781	21.4943
PLPP2	-1.22536	4.21e-33	7.99e-32	489.167	503.494	1216.24	1105.45	down	484	520	1183	1121	21.8273	22.2819	55.4919	50.4471
FRYL	1.11259	5.11e-33	9.66e-32	1301.75	1274.23	608.636	582.8	up	1288	1316	592	591	7.68616	7.46179	3.67456	3.51931
SGCE	-1.51133	6.05e-33	1.14e-31	285.011	260.461	779.301	775.094	down	282	269	758	786	3.32111	3.01009	9.28523	9.23703
PRSS56	-2.06422	6.89e-33	1.3e-31	138.463	108.445	530.5	500.952	down	137	112	516	508	4.62307	3.59105	18.1113	17.1061
OLFML2A	-1.93502	7.32e-33	1.38e-31	165.751	132.651	549.006	590.689	down	164	137	534	599	1.80301	1.4311	6.10641	6.5714
MGLL	-2.25785	9.66e-33	1.81e-31	278.947	367.938	1569.91	1525.54	down	276	380	1527	1547	2.71616	3.55323	15.6306	15.1919
CASP14	-5.42736	1.16e-32	2.16e-31	8.08541	4.84129	304.318	249.49	down	8	5	296	253	0.180001	0.106893	6.92735	5.68045
PDGFRB	-3.8723	1.36e-32	2.54e-31	15.1601	21.3017	233.379	301.754	down	15	22	227	306	0.191332	0.266632	3.0117	3.89488
ELF4	-1.19104	1.53e-32	2.83e-31	537.68	494.779	1145.31	1210.96	down	532	511	1114	1228	8.98866	8.20348	19.5775	20.7042
VEGFA	-1.02095	1.77e-32	3.26e-31	721.623	745.558	1454.76	1522.58	down	714	770	1415	1544	13.8182	14.1592	28.4839	29.8179
MAOB	-1.74419	1.78e-32	3.27e-31	184.954	182.032	590.13	639.009	down	183	188	574	648	5.20067	5.07645	16.9672	18.3764
TIAM1	1.56627	1.91e-32	3.5e-31	711.516	785.257	260.11	245.545	up	704	811	253	249	6.69769	7.33107	2.50359	2.36389
SLC35A5	1.58956	2.36e-32	4.33e-31	687.26	702.955	226.182	235.684	up	680	726	220	239	10.6916	10.8459	3.59788	3.7498
ARHGEF16	-1.93887	2.92e-32	5.35e-31	126.335	155.889	540.781	542.369	down	125	161	526	550	2.6802	3.28003	11.731	11.7678
TSG101	1.12721	2.95e-32	5.4e-31	1235.05	1205.48	551.062	566.036	up	1222	1245	536	574	32.9191	31.8669	15.0187	15.43
MFAP5	-3.00366	4.04e-32	7.37e-31	39.4164	34.8573	305.346	289.921	down	39	36	297	294	0.974973	0.855115	7.7228	7.33419
HEY1	-1.78717	4.51e-32	8.22e-31	168.783	168.477	560.315	603.509	down	167	174	545	612	4.72387	4.67654	16.035	17.2747
GOSR1	-1.45741	4.65e-32	8.45e-31	285.011	284.668	783.413	781.011	down	282	294	762	792	3.39289	3.36095	9.53598	9.50872
PPP4R1	-1.2058	4.69e-32	8.52e-31	478.05	551.907	1195.68	1181.38	down	473	570	1163	1198	8.76336	10.0341	22.4119	22.1484
THADA	1.06269	5.7e-32	1.03e-30	1336.11	1319.73	635.367	636.051	up	1322	1363	618	645	8.51853	8.34494	4.14202	4.14734
ALDH1B1	-1.21323	6.5e-32	1.17e-30	455.815	504.462	1130.91	1096.57	down	451	521	1100	1112	10.7268	11.774	27.2129	26.3921
CASKIN2	-1.57125	7.66e-32	1.38e-30	232.456	237.223	715.559	680.426	down	230	245	696	690	3.09623	3.13376	9.74552	9.26896
KLF9	-1.16694	1.2e-31	2.13e-30	502.306	549.97	1208.02	1155.74	down	497	568	1175	1172	7.00343	7.60495	17.2219	16.48
MGAT5B	-1.8013	1.23e-31	2.17e-30	157.665	199.461	644.62	601.536	down	156	206	627	610	2.3075	2.8952	9.64662	9.00376
ADI1	1.36661	1.88e-31	3.31e-30	1090.52	930.495	404.044	379.658	up	1079	961	393	385	14.7597	12.4903	5.59163	5.25525
GPN1	-1.43495	2.57e-31	4.5e-30	282.989	311.779	807.06	801.72	down	280	322	785	813	6.70997	7.33183	19.5669	19.4415
DLG3	-1.38845	3.32e-31	5.79e-30	315.331	318.557	847.156	812.567	down	312	329	824	824	3.3307	3.33711	9.1495	8.77776
SLF2	1.17171	4.4e-31	7.67e-30	1159.25	1091.23	507.882	491.09	up	1147	1127	494	498	9.54934	8.91513	4.27786	4.13729
ACAD10	1.01025	4.42e-31	7.7e-30	1398.78	1432.05	708.362	697.191	up	1384	1479	689	707	21.6114	21.9437	11.1907	11.0165
IGF2BP1	-1.01238	5.4e-31	9.34e-30	687.26	729.098	1422.89	1434.81	down	680	753	1384	1455	5.99319	6.30577	12.6875	12.7964
OLR1	-3.01557	5.66e-31	9.77e-30	32.3416	38.7303	276.559	298.796	down	32	40	269	303	0.939427	1.11575	8.21401	8.8763
MAST2	1.00871	7.32e-31	1.26e-29	1467.5	1605.37	776.217	751.427	up	1452	1658	755	762	18.4532	20.0208	9.98024	9.66352
OSGIN1	3.02794	8.87e-31	1.52e-29	287.032	279.826	37.0117	32.5421	up	284	289	36	33	7.61122	7.35915	1.00353	0.882524
MRPS15	-1.22281	1.1e-30	1.89e-29	464.911	423.128	1041.47	1030.5	down	460	437	1013	1045	33.3445	30.0983	76.3776	75.5891
TRAPPC9	1.43765	1.53e-30	2.6e-29	764.071	822.05	282.728	302.74	up	756	849	275	307	7.63994	8.1521	2.89062	3.09587
CAV2	-1.07779	1.57e-30	2.68e-29	600.342	584.827	1275.87	1225.75	down	594	604	1241	1243	10.4629	10.1087	22.7366	21.848
RASSF9	-5.00245	1.72e-30	2.92e-29	7.07473	7.74606	246.744	228.781	down	7	8	240	232	0.0898383	0.0975545	3.20379	2.97117
NACC2	-1.1875	1.98e-30	3.36e-29	479.061	453.144	1080.53	1042.33	down	474	468	1051	1057	5.01022	4.70022	11.555	11.1488
TGIF2	-1.55803	2.01e-30	3.41e-29	288.043	232.382	792.666	738.608	down	285	240	771	749	5.76187	4.61024	16.213	15.1104
H6PD	1.01637	2.08e-30	3.51e-29	1375.53	1353.62	681.631	667.607	up	1361	1398	663	677	10.6478	10.3921	5.39518	5.28527
MOB3B	-1.50618	2.67e-30	4.5e-29	241.552	252.715	701.165	703.107	down	239	261	682	713	2.70043	2.80201	8.01512	8.03899
BTD	1.30859	3.46e-30	5.81e-29	925.779	883.051	378.341	352.047	up	916	912	368	357	12.6152	11.934	5.27153	4.90618
CPA4	-2.60015	3.63e-30	6.09e-29	63.6726	47.4446	340.302	332.324	down	63	49	331	337	1.63087	1.20522	8.91242	8.70531
CLIP2	1.05791	3.66e-30	6.13e-29	1277.49	1246.15	608.636	603.509	up	1264	1287	592	612	16.5692	16.0298	8.07174	8.00541
PTPRA	1.05032	4.75e-30	7.94e-29	1314.89	1414.62	638.451	679.44	up	1301	1461	621	689	21.562	23.0068	10.7052	11.3948
IRS1	-1.50115	4.83e-30	8.07e-29	241.552	252.715	703.222	696.204	down	239	261	684	706	1.79584	1.86339	5.34583	5.29359
CD83	-1.54204	5.93e-30	9.88e-29	227.402	231.413	678.547	657.746	down	225	239	660	667	6.52393	6.58443	19.9049	19.2987
RNF141	1.34063	5.98e-30	9.94e-29	853.011	871.432	356.751	324.435	up	844	900	347	329	12.8491	13.0186	5.49476	4.99806
MATK	-2.4817	6.06e-30	1.01e-28	61.6513	66.8098	390.679	327.394	down	61	69	380	332	1.74512	1.87559	11.3075	9.47784
BSN	2.81684	6.31e-30	1.05e-28	280.968	357.287	46.2646	44.3756	up	278	369	45	45	1.27061	1.60246	0.213929	0.205237
GTF3C6	-2.37563	1.17e-29	1.93e-28	80.8541	63.905	354.695	395.436	down	80	66	345	401	6.12798	4.80359	27.4876	30.6513
PKN3	-1.13084	1.33e-29	2.18e-28	519.488	547.065	1215.22	1121.22	down	514	565	1182	1137	11.1059	11.5993	26.5643	24.5148
TLR4	-2.40274	1.51e-29	2.47e-28	87.9288	60.032	410.213	370.783	down	87	62	399	376	0.487274	0.329943	2.32443	2.10144
BRIX1	-1.09931	1.75e-29	2.86e-28	635.715	558.684	1305.69	1252.38	down	629	577	1270	1270	23.8155	20.7576	50.0152	47.9831
TBC1D7	1.47824	1.92e-29	3.13e-28	719.602	715.542	244.688	270.198	up	712	739	238	274	24.5839	24.2443	8.54747	9.44056
USP45	1.26324	1.93e-29	3.15e-28	924.769	906.289	371.145	391.492	up	915	936	361	397	9.66462	9.39363	3.96608	4.18438
AKR7A2	1.08872	2.19e-29	3.55e-28	1239.09	1332.32	574.709	634.079	up	1226	1376	559	643	65.6414	70.0003	31.1307	34.3538
CDC42BPG	-2.65678	3.24e-29	5.23e-28	44.4698	53.2542	304.318	312.602	down	44	55	296	317	0.558797	0.663679	3.91006	4.01733
FOXC1	-1.41311	3.8e-29	6.1e-28	275.915	288.541	737.149	766.219	down	273	298	717	777	5.07081	5.25926	13.8523	14.4016
CERS6	1.53384	4.07e-29	6.53e-28	651.886	674.875	237.491	220.892	up	645	697	231	224	6.4957	6.66949	2.41974	2.25108
DKK1	-2.31698	5.06e-29	8.09e-28	66.7046	79.3971	360.864	367.825	down	66	82	351	373	2.68878	3.17409	14.8733	15.1634
CES3	-3.86119	5.19e-29	8.28e-28	21.2242	10.6508	224.126	236.67	down	21	11	218	240	0.355227	0.176796	3.8356	4.05111
SPEG	-1.56184	7.14e-29	1.13e-27	206.178	237.223	660.041	649.857	down	204	245	642	659	1.16321	1.32736	3.80761	3.74964
RRNAD1	1.27822	7.73e-29	1.22e-27	863.118	870.463	358.807	355.991	up	854	899	349	361	25.3981	25.4037	10.7959	10.7134
NDUFA4L2	-2.44701	7.85e-29	1.24e-27	59.6299	61.9685	325.908	337.255	down	59	64	317	342	3.25944	3.35942	18.2154	18.8536
CAPG	-1.16096	1.07e-28	1.69e-27	446.719	483.16	1043.52	1036.42	down	442	499	1015	1051	20.9299	22.4511	49.9919	49.6619
SCARA5	-3.00885	1.13e-28	1.78e-27	29.3096	36.7938	276.559	256.393	down	29	38	269	260	0.476836	0.593675	4.60059	4.266
RPTOR	-1.058	1.2e-28	1.87e-27	564.968	573.208	1189.51	1180.39	down	559	592	1157	1197	5.66481	5.70019	12.1954	12.1044
GPX8	-2.2464	1.26e-28	1.98e-27	70.7473	92.9527	380.398	397.409	down	70	96	370	403	1.43469	1.86949	7.8877	8.24214
ATP8B4	-6.87357	1.27e-28	1.99e-27	1.01068	4.84129	341.33	354.019	down	1	5	332	359	0.0126712	0.0601982	4.3757	4.53931
TMEM131	1.04259	1.36e-28	2.13e-27	1287.6	1280.04	593.215	652.815	up	1274	1322	577	662	13.9916	13.795	6.59117	7.25489
WSB2	-1.18228	1.64e-28	2.55e-27	436.612	425.065	985.949	969.361	down	432	439	959	983	10.2215	9.86939	23.6015	23.2093
LRWD1	1.16137	1.93e-28	2.98e-27	1037.96	997.305	448.252	461.507	up	1027	1030	436	468	32.9485	31.3976	14.5493	14.9826
USP53	1.53611	2.15e-28	3.32e-27	644.811	628.399	223.098	215.961	up	638	649	217	219	6.9347	6.70263	2.45333	2.37535
NEIL3	1.28604	2.98e-28	4.6e-27	960.142	959.543	430.775	356.977	up	950	991	419	362	28.7695	28.5152	13.1981	10.9394
FIBCD1	-1.32229	4.24e-28	6.5e-27	327.459	341.795	798.835	874.693	down	324	353	777	887	6.77575	7.01425	16.9014	18.5103
ZBTB2	-2.40941	4.41e-28	6.75e-27	67.7153	60.032	359.836	318.518	down	67	62	350	323	1.58118	1.39025	8.5914	7.6065
HELZ2	1.38869	4.65e-28	7.12e-27	727.687	753.304	278.616	286.962	up	720	778	271	291	5.45389	5.59947	2.13517	2.1996
COMT	-1.34061	4.88e-28	7.47e-27	306.235	335.017	837.903	786.928	down	303	346	815	798	5.01377	5.43991	14.0271	13.1765
NAGPA	-2.78764	5.06e-28	7.73e-27	49.5231	34.8573	277.587	303.727	down	49	36	270	308	1.62272	1.13278	9.30039	10.1783
DMTF1	1.06564	5.52e-28	8.41e-27	1274.46	1224.85	562.372	631.12	up	1261	1265	547	640	21.7082	20.6916	9.79458	10.9942
GABPB2	-2.3655	5.53e-28	8.41e-27	65.694	66.8098	322.824	359.936	down	65	69	314	365	0.5269	0.531445	2.64749	2.95246
ZNF300	-2.02177	6.35e-28	9.65e-27	113.196	96.8257	412.269	439.812	down	112	100	401	446	1.85159	1.5708	6.89544	7.35764
CC2D2A	-2.32007	7.11e-28	1.08e-26	66.7046	71.651	333.105	357.963	down	66	74	324	363	0.745611	0.794317	3.80718	4.09215
NPR1	-2.97983	7.54e-28	1.14e-26	35.3737	30.016	253.941	261.323	down	35	31	247	265	0.602527	0.507066	4.42278	4.5523
CAPRIN2	1.55299	7.56e-28	1.14e-26	646.833	674.875	204.592	245.545	up	640	697	199	249	10.314	10.6727	3.33572	4.00426
ZNF280C	1.53813	1.31e-27	1.97e-26	628.641	605.161	211.789	213.003	up	622	625	206	216	9.78811	9.34507	3.37183	3.39187
SLC22A3	-2.34437	1.57e-27	2.34e-26	81.8648	59.0637	348.526	365.852	down	81	61	339	371	1.76427	1.26242	7.68013	8.06361
INPP5J	-2.62886	1.63e-27	2.42e-26	58.6192	40.6668	299.178	313.588	down	58	42	291	318	1.07458	0.739354	5.6078	5.87913
JPH2	-3.03689	2.08e-27	3.08e-26	83.8861	129.746	889.308	865.818	down	83	134	865	878	1.01844	1.56228	11.0399	10.7505
C1QTNF1	-2.09494	2.3e-27	3.4e-26	93.9929	88.1114	375.257	402.339	down	93	91	365	408	1.55761	1.44814	6.35856	6.81887
ZKSCAN2	1.58916	2.48e-27	3.67e-26	582.15	601.288	186.086	207.086	up	576	621	181	210	5.58336	5.71951	1.82491	2.03128
WNT6	-1.8201	3.04e-27	4.48e-26	139.473	136.524	517.135	457.562	down	138	141	503	464	5.9092	5.73671	22.4031	19.8264
TIPARP	1.3265	3.05e-27	4.49e-26	832.797	784.288	339.274	305.699	up	824	810	330	310	12.482	11.6584	5.19951	4.68594
PLEKHA8	1.11477	3.09e-27	4.55e-26	1071.32	1023.45	474.983	492.077	up	1060	1057	462	499	7.71364	7.3084	3.49692	3.62352
MICALL2	1.19133	3.15e-27	4.62e-26	1018.76	930.495	417.409	435.867	up	1008	961	406	442	23.5522	21.3348	9.86704	10.3055
JDP2	-1.65202	3.19e-27	4.68e-26	169.794	204.302	612.749	564.064	down	168	211	596	572	2.12176	2.532	7.82932	7.20875
AGAP5	1.971	3.44e-27	5.03e-26	417.409	415.382	106.923	105.515	up	413	429	104	107	10.8296	10.6885	2.83653	2.79978
TMTC2	1.68625	4.11e-27	5.98e-26	562.947	598.383	201.508	159.752	up	557	618	196	162	5.22218	5.50528	1.91136	1.51561
ARAP1	-1.13605	4.17e-27	6.06e-26	453.794	458.954	1028.1	978.236	down	449	474	1000	992	4.65157	4.6658	10.7757	10.2551
TPPP	1.95027	4.3e-27	6.25e-26	459.858	420.224	122.344	105.515	up	455	434	119	107	5.50979	4.99353	1.49886	1.29296
EXOC6B	1.28407	4.43e-27	6.42e-26	878.278	844.32	377.313	330.352	up	869	872	367	335	6.59144	6.2845	2.89545	2.53561
ETAA1	-1.10949	4.72e-27	6.83e-26	493.21	468.637	1043.52	1031.49	down	488	484	1015	1046	7.17179	6.75845	15.5154	15.3397
MFAP4	-1.86808	4.82e-27	6.97e-26	117.238	129.746	453.393	448.687	down	116	134	441	455	4.0747	4.47235	16.1126	15.9487
ZNF469	-3.67904	4.91e-27	7.1e-26	15.1601	18.3969	232.351	198.211	down	15	19	226	201	0.0823245	0.0990798	1.29014	1.1008
ARL4A	-1.2734	5.34e-27	7.69e-26	367.886	370.843	950.994	835.248	down	364	383	925	847	7.80705	7.8051	20.6356	18.1278
TRIM14	-1.06843	5.48e-27	7.87e-26	538.69	562.557	1110.35	1199.13	down	533	581	1080	1216	7.96638	8.25095	16.7899	18.1361
NME6	-1.53698	5.89e-27	8.46e-26	200.114	226.572	608.636	630.134	down	198	234	592	639	2.83391	3.18222	8.81317	9.12636
PTGFRN	-1.04079	6.47e-27	9.27e-26	555.872	607.097	1213.16	1180.39	down	550	627	1180	1197	6.49201	7.03199	14.4873	14.099
SPRYD3	1.02783	6.65e-27	9.52e-26	1199.67	1176.43	566.484	598.578	up	1187	1215	551	607	28.4455	27.6651	13.7342	14.5154
ABL2	-1.03537	6.98e-27	9.99e-26	600.342	563.526	1165.87	1218.85	down	594	582	1134	1236	3.42448	3.18805	6.80004	7.11055
AP1M2	-1.97466	7.39e-27	1.05e-25	110.164	99.7305	414.325	410.228	down	109	103	403	416	4.52397	4.06185	17.3975	17.2291
TET3	-1.45651	7.49e-27	1.07e-25	233.466	247.874	678.547	642.954	down	231	256	660	652	1.46774	1.5455	4.36184	4.1339
AGBL5	-1.19245	7.61e-27	1.08e-25	409.324	388.271	922.207	900.332	down	405	401	897	913	8.91991	8.39158	20.5489	20.0656
HAX1	-1.15478	8.13e-27	1.16e-25	449.751	521.891	1116.52	1048.25	down	445	539	1086	1063	25.9398	29.8531	65.8456	61.8325
MAP7	-1.04011	8.45e-27	1.2e-25	572.043	546.097	1139.14	1159.68	down	566	564	1108	1176	7.57746	7.17431	15.429	15.7105
MRPL11	-1.20103	1.87e-26	2.64e-25	373.95	405.7	900.617	892.443	down	370	419	876	905	15.8808	17.0875	39.108	38.7611
SALL4	-1.54758	2.15e-26	3.03e-25	205.167	192.683	580.877	581.814	down	203	199	565	590	2.84243	2.64753	8.22872	8.2437
ARID1B	-1.12847	2.32e-26	3.27e-25	440.655	469.605	975.668	1014.72	down	436	485	949	1029	2.59589	2.74369	5.877	6.11352
BRCA2	1.20882	2.74e-26	3.84e-25	910.619	880.146	369.088	405.298	up	901	909	359	411	5.4817	5.2547	2.27182	2.49522
MORC3	1.6377	3.15e-26	4.4e-25	566.989	716.51	202.536	210.045	up	561	740	197	213	9.63491	12.0756	3.51917	3.6504
TMUB1	-1.29922	3.17e-26	4.43e-25	312.299	306.938	752.57	771.15	down	309	317	732	782	11.4266	11.1381	28.1552	28.8563
NAV1	-1.02154	3.21e-26	4.48e-25	578.107	603.224	1158.67	1239.56	down	572	623	1127	1257	2.95201	3.05495	6.04973	6.47342
NABP2	-1.0623	3.42e-26	4.76e-25	511.402	547.065	1082.59	1128.13	down	506	565	1053	1144	20.3975	21.6406	44.1514	46.0181
MAP1A	2.21057	3.52e-26	4.89e-25	335.545	358.255	70.939	78.89	up	332	370	69	80	2.27777	2.41195	0.492392	0.547695
PPP1R12C	1.08165	3.61e-26	5.02e-25	1179.46	1220	612.749	521.66	up	1167	1260	596	529	27.0077	27.7064	14.3467	12.2165
ATG16L2	1.3616	3.86e-26	5.36e-25	700.399	739.749	271.419	288.935	up	693	764	264	293	15.3092	16.0364	6.06615	6.45897
TMEM38B	1.11356	5.1e-26	7.04e-25	995.516	969.226	451.337	456.576	up	985	1001	439	463	17.1635	16.5728	7.95653	8.05057
ETFDH	1.07349	6.24e-26	8.58e-25	1042.01	1036.04	488.348	498.979	up	1031	1070	475	506	22.9079	22.5893	10.9777	11.219
HSPB8	-1.30975	6.57e-26	9.04e-25	301.182	296.287	746.402	734.663	down	298	306	726	745	10.0981	9.8523	25.5887	25.1916
GAS2L3	1.2725	7.66e-26	1.05e-24	845.936	899.511	391.707	331.338	up	837	929	381	336	19.8106	20.8921	9.37968	7.93576
EIF2D	-1.1407	7.94e-26	1.09e-24	429.537	425.065	964.359	920.055	down	425	439	938	933	15.4575	15.1708	35.4849	33.8617
CARD16	-2.54875	8.55e-26	1.17e-24	50.5338	45.5081	277.587	284.004	down	50	47	270	288	4.37188	3.90472	24.5557	25.1285
SORL1	-1.22265	9.51e-26	1.29e-24	367.886	403.763	856.409	944.708	down	364	417	833	958	2.23415	2.43188	5.31798	5.86751
VPS35L	-1.40457	9.66e-26	1.31e-24	252.669	257.556	703.222	647.884	down	250	266	684	657	3.31709	3.35346	9.43982	8.69881
CDYL2	-1.90111	1.36e-25	1.84e-24	122.292	106.508	407.128	446.715	down	121	110	396	453	1.08027	0.933116	3.67734	4.03574
ADM2	-2.77291	1.53e-25	2.07e-24	34.363	42.6033	241.604	284.99	down	34	44	235	289	0.579837	0.712974	4.16855	4.91814
ZFP36	1.65053	1.94e-25	2.61e-24	542.733	497.684	171.693	159.752	up	537	514	167	162	19.9083	18.1058	6.43972	5.9931
SREK1IP1	-1.8704	2.17e-25	2.92e-24	118.249	110.381	421.522	414.173	down	117	114	410	420	1.24084	1.14876	4.52275	4.44482
MFSD11	1.33935	2.34e-25	3.14e-24	742.847	743.622	315.627	272.171	up	735	768	307	276	11.4282	11.3461	4.96501	4.2823
ATP11B	1.06978	2.47e-25	3.32e-24	1076.37	1067.02	484.236	536.452	up	1065	1102	471	544	10.3841	10.2093	4.77674	5.29293
PKD2	1.27906	3.56e-25	4.75e-24	762.05	753.304	322.824	301.754	up	754	778	314	306	10.8321	10.6198	4.69205	4.38673
BMP5	-1.56052	3.95e-25	5.27e-24	197.082	177.191	555.175	548.286	down	195	183	540	556	3.59817	3.20843	10.3641	10.2376
INPP4A	1.15554	4.15e-25	5.53e-24	935.886	885.955	420.494	397.409	up	926	915	409	403	6.51865	6.12015	2.99475	2.83092
SEMA4C	-1.46459	4.3e-25	5.72e-24	239.53	213.985	647.704	603.509	down	237	221	630	612	4.87525	4.31951	13.4797	12.5625
VASH1	1.35197	5.37e-25	7.13e-24	807.53	701.987	306.374	284.99	up	799	725	298	289	9.44795	8.14559	3.66519	3.41008
AGTRAP	-1.09338	5.44e-25	7.21e-24	474.007	452.176	1011.65	964.431	down	469	467	984	978	25.9688	24.5691	56.6714	54.0374
ZFP64	-1.35242	8.84e-25	1.17e-23	275.915	276.922	744.346	667.607	down	273	286	724	677	3.33579	3.32044	9.20162	8.25469
INPP5F	1.33174	9.45e-25	1.24e-23	684.228	721.352	270.391	287.949	up	677	745	263	292	7.22718	7.55667	2.92029	3.11057
NDUFC1	-1.41074	9.88e-25	1.3e-23	246.605	230.445	620.973	646.898	down	244	238	604	656	12.4515	11.5399	32.0597	33.4051
MAMDC2	-2.31615	1.04e-24	1.36e-23	59.6299	62.9367	290.953	319.505	down	59	65	283	324	1.18984	1.2455	5.93626	6.52015
ITPKB	-2.16798	1.11e-24	1.45e-23	67.7153	91.0162	376.285	338.241	down	67	94	366	343	0.694406	0.925679	3.94557	3.54739
FBXO4	-1.67847	1.17e-24	1.52e-23	162.719	143.302	503.77	475.312	down	161	148	490	482	4.77454	4.17025	15.1144	14.2636
ADAMTS10	-2.85342	1.74e-24	2.26e-23	30.3203	34.8573	245.716	225.823	down	30	36	239	229	0.503612	0.574211	4.17314	3.83607
FBLIM1	-3.32762	2.07e-24	2.69e-23	20.2135	20.3334	214.873	192.294	down	20	21	209	195	0.332602	0.331824	3.61519	3.23598
DOP1B	1.91763	2.17e-24	2.8e-23	375.972	426.033	102.81	109.46	up	372	440	100	111	3.52991	3.96705	0.986985	1.05104
TMEM101	-1.5288	2.36e-24	3.04e-23	185.964	198.493	533.585	575.897	down	184	205	519	584	5.75873	6.09616	16.8953	18.2389
RETREG3	1.09507	2.81e-24	3.61e-23	1036.95	944.051	463.674	463.479	up	1026	975	451	470	19.4537	17.5652	8.89451	8.89262
HOXC10	-1.7869	2.96e-24	3.8e-23	128.356	122.969	413.297	453.618	down	127	127	402	460	4.78369	4.54524	15.7498	17.2899
TOR1B	1.16354	3.01e-24	3.86e-23	854.021	908.225	377.313	409.242	up	845	938	367	415	22.2535	23.4714	10.053	10.906
HRCT1	-4.51962	3.23e-24	4.13e-23	11.1174	4.84129	186.086	177.503	down	11	5	181	180	0.844372	0.364674	14.4514	13.7876
ADSSL1	-1.15276	3.59e-24	4.59e-23	381.025	431.843	909.87	898.36	down	377	446	885	911	10.9009	12.2532	26.6166	26.2854
UVSSA	1.33408	3.93e-24	5.02e-23	715.559	689.399	260.11	296.824	up	708	712	253	301	3.85266	3.6813	1.43198	1.63444
MOCOS	-1.45418	4.09e-24	5.22e-23	230.434	205.271	606.58	586.745	down	228	212	590	595	2.6991	2.38459	7.26484	7.02874
RNF217	-1.37917	4.36e-24	5.56e-23	248.626	238.191	623.03	642.954	down	246	246	606	652	1.52181	1.44595	3.8993	4.02484
SMIM14	1.2844	5.17e-24	6.56e-23	813.594	728.129	301.234	331.338	up	805	752	293	336	9.05492	8.03712	3.42804	3.77141
ZBED3	-1.05545	5.35e-24	6.79e-23	517.466	491.875	1002.4	1094.6	down	512	508	975	1110	6.04935	5.70291	11.9821	13.0869
DNAJC6	1.15479	6.91e-24	8.72e-23	836.84	892.733	379.37	397.409	up	828	922	369	403	9.56898	10.1242	4.43559	4.64747
VSIG10	-1.20508	8.27e-24	1.04e-22	339.587	344.7	765.936	811.581	down	336	356	745	823	4.95393	4.98717	11.425	12.1084
CFLAR	-1.60354	8.44e-24	1.06e-22	156.655	191.715	545.922	513.771	down	155	198	531	521	0.547709	0.664779	1.95165	1.8371
WNT10B	-2.52224	8.98e-24	1.13e-22	41.4377	58.0954	259.082	313.588	down	41	60	252	318	1.31479	1.82818	8.40552	10.176
BICDL1	2.11513	1.22e-23	1.52e-22	368.897	315.652	75.0514	82.8345	up	365	326	73	84	8.71257	7.39375	1.81245	2.00082
LYPD3	-1.65877	1.25e-23	1.56e-22	143.516	148.143	458.533	462.493	down	142	153	446	469	6.11279	6.25801	19.9699	20.1465
GLT8D2	-1.92919	1.27e-23	1.59e-22	96.0142	97.794	377.313	360.922	down	95	101	367	366	2.57343	2.59959	10.3406	9.89343
KRT86	-2.39607	1.6e-23	1.99e-22	45.4804	66.8098	306.374	285.976	down	45	69	298	290	1.4488	2.11076	9.97936	9.31689
ZNF689	-2.69564	1.67e-23	2.07e-22	37.395	35.8255	239.548	234.698	down	37	37	233	238	0.760685	0.722768	4.98252	4.88266
IER5	1.08058	1.69e-23	2.1e-22	916.683	976.003	452.365	442.77	up	907	1008	440	449	15.793	16.6768	7.96894	7.80155
SULT1A1	-1.56033	2e-23	2.48e-22	185.964	174.286	564.428	497.993	down	184	180	549	505	5.09023	4.73136	15.7972	13.9408
SLC25A43	-1.58298	2.07e-23	2.56e-22	163.73	163.635	497.601	483.201	down	162	169	484	490	4.24489	4.20758	13.1913	12.8122
MYD88	-1.59446	2.32e-23	2.86e-22	167.772	235.287	627.142	591.675	down	166	243	610	600	4.21198	5.85839	16.099	15.1917
SPATA20	-1.15676	2.51e-23	3.09e-22	358.79	377.62	830.706	811.581	down	355	390	808	823	8.82935	9.21635	20.9027	20.4257
KIAA1958	1.01653	2.57e-23	3.16e-22	1060.2	1052.5	498.629	545.327	up	1049	1087	485	553	5.83095	5.741	2.80411	3.06736
POLE4	1.17121	3.05e-23	3.75e-22	828.755	811.4	381.426	347.116	up	820	838	371	352	47.9142	46.5252	22.5483	20.5243
MEOX1	-2.75001	3.46e-23	4.24e-22	33.3523	35.8255	217.958	247.517	down	33	37	212	251	0.888976	0.947048	5.94021	6.74724
ENO3	-1.69415	3.86e-23	4.72e-22	132.399	152.016	484.236	436.854	down	131	157	471	443	6.00435	6.83735	22.4546	20.2616
NT5E	1.79919	4.62e-23	5.63e-22	474.007	470.573	160.384	111.432	up	469	486	156	113	8.06244	7.93824	2.78939	1.93842
CASP1	-3.75127	4.77e-23	5.8e-22	10.1068	16.4604	170.665	188.35	down	10	17	166	191	0.273325	0.441491	4.71929	5.20941
GCDH	1.11169	4.93e-23	5.99e-22	882.32	987.622	424.606	440.798	up	873	1020	413	447	31.4535	34.9179	15.4773	16.0708
CTPS2	-1.7549	5.67e-23	6.86e-22	123.303	120.064	405.072	416.145	down	122	124	394	422	1.8336	1.77076	6.15928	6.32896
CLCN5	1.44932	7.09e-23	8.57e-22	606.406	549.002	220.014	203.142	up	600	567	214	206	4.07999	3.6634	1.5136	1.39782
TTC39C	-1.04835	7.95e-23	9.58e-22	449.751	457.017	938.657	936.819	down	445	472	913	950	5.10633	5.14618	10.8971	10.878
ARHGEF10L	-1.85967	8.75e-23	1.05e-21	112.185	99.7305	400.96	367.825	down	111	103	390	373	1.72406	1.52006	6.30062	5.78115
STXBP3	1.21883	8.81e-23	1.06e-21	725.666	736.844	321.796	306.685	up	718	761	313	311	21.1294	21.2785	9.58071	9.13272
HIST1H2BF	2.81613	9.29e-23	1.12e-21	227.402	218.826	27.7587	35.5005	up	225	226	27	36	13.7188	13.0929	1.71233	2.19034
CTC1	1.16597	1.21e-22	1.44e-21	820.669	797.844	379.37	342.185	up	812	824	369	347	8.37295	8.07316	3.95766	3.57049
SENP1	-1.23173	1.22e-22	1.46e-21	328.47	309.842	712.474	785.942	down	325	320	693	797	4.77822	4.4702	10.5976	11.6928
CCDC59	-1.45078	1.7e-22	2.01e-21	195.061	207.207	568.54	531.522	down	193	214	553	539	7.0974	7.47738	21.1523	19.7791
SPART	-1.24282	1.81e-22	2.14e-21	320.384	295.318	758.739	698.177	down	317	305	738	708	4.22916	3.86624	10.241	9.4255
SAMD11	-2.46715	1.88e-22	2.22e-21	59.6299	38.7303	271.419	271.184	down	59	40	264	275	1.68065	1.08263	7.82201	7.81688
FAM3C	1.34757	1.88e-22	2.22e-21	690.292	675.844	239.548	296.824	up	683	698	233	301	19.859	19.2835	7.04665	8.73333
PRSS21	-1.12285	1.93e-22	2.28e-21	386.078	428.938	852.296	923.013	down	382	443	829	936	24.2653	26.7375	54.7731	59.3301
MKX	-2.55127	2.31e-22	2.71e-21	39.4164	42.6033	234.407	246.531	down	39	44	228	250	0.738893	0.792069	4.49305	4.72643
ITGB8	-1.23212	2.32e-22	2.72e-21	309.267	322.43	782.385	702.121	down	306	333	761	712	2.42048	2.50276	6.26117	5.62001
PLEKHG5	-1.70975	2.38e-22	2.78e-21	136.441	131.683	470.871	406.284	down	135	136	458	412	1.62078	1.5514	5.71933	4.93587
CDK19	1.07458	2.54e-22	2.97e-21	891.416	982.781	451.337	438.826	up	882	1015	439	445	10.0891	11.0317	5.22323	5.0795
FBXL16	-1.06705	2.69e-22	3.13e-21	483.103	426.033	960.247	943.722	down	478	440	934	957	9.55253	8.35482	19.4146	19.0844
MELTF	-1.79642	2.71e-22	3.15e-21	119.26	105.54	396.847	383.603	down	118	109	386	389	1.78822	1.56949	6.08438	5.88254
ABHD10	1.10363	2.75e-22	3.2e-21	841.893	836.574	385.538	395.436	up	833	864	375	401	22.992	22.6589	10.766	11.0447
DAPK2	-2.08854	2.97e-22	3.44e-21	75.8007	70.6828	301.234	321.477	down	75	73	293	326	0.556664	0.514812	2.26198	2.41449
NFE2	-4.14087	3.07e-22	3.56e-21	11.1174	7.74606	154.215	177.503	down	11	8	150	180	0.341632	0.236075	4.8456	5.57847
NRIP2	2.04831	3.33e-22	3.85e-21	323.416	321.461	71.9671	83.8207	up	320	332	70	85	8.49795	8.37715	1.93354	2.25247
LRRC41	-1.26093	3.77e-22	4.34e-21	277.936	309.842	730.98	678.454	down	275	320	711	688	4.858	5.37117	13.0642	12.128
SORBS1	1.96698	3.9e-22	4.49e-21	361.822	380.525	79.1638	110.446	up	358	393	77	112	2.88119	3.00521	0.644569	0.899462
LRRC61	-2.21774	4.26e-22	4.9e-21	54.5765	74.5558	290.953	310.629	down	54	77	283	315	2.00706	2.71926	10.9406	11.683
TACO1	-1.55333	4.38e-22	5.03e-21	172.826	162.667	518.163	466.437	down	171	168	504	473	8.48866	7.92403	26.0234	23.4304
SLC27A2	-1.87723	4.65e-22	5.34e-21	102.078	96.8257	385.538	345.144	down	101	100	375	350	2.68216	2.52324	10.3582	9.27488
UFC1	-1.26521	5.13e-22	5.89e-21	277.936	269.176	662.097	652.815	down	275	278	644	662	18.0016	17.2909	43.8485	43.2428
ST5	-1.17604	7.84e-22	8.92e-21	325.438	370.843	806.032	768.192	down	322	383	784	779	3.82368	4.32134	9.68348	9.2308
CPNE7	-1.85641	8.57e-22	9.72e-21	100.057	96.8257	358.807	354.019	down	99	100	349	359	2.71712	2.60776	9.96296	9.83205
ZNF507	-1.25365	8.85e-22	1e-20	275.915	275.953	663.126	652.815	down	273	285	645	662	2.57076	2.54999	6.31755	6.22062
LCMT2	1.25583	9.14e-22	1.03e-20	649.865	705.86	285.812	282.032	up	643	729	278	286	6.7399	7.26046	3.03094	2.99147
GATB	-1.40639	1.02e-21	1.15e-20	201.125	222.699	545.922	577.869	down	199	230	531	586	4.5865	5.03674	12.7295	13.4773
ALPL	-2.35448	1.14e-21	1.28e-20	64.6833	43.5716	270.391	282.032	down	64	45	263	286	1.70393	1.13836	7.28313	7.59827
RAC3	-1.35153	1.4e-21	1.58e-20	235.488	220.763	589.102	574.911	down	233	228	573	583	15.5881	14.4933	39.8733	38.9209
PIGX	1.14952	2.14e-21	2.4e-20	777.21	811.4	336.189	379.658	up	769	838	327	385	16.8604	17.4574	7.45727	8.42325
SMIM29	1.83203	2.23e-21	2.5e-20	349.694	370.843	103.838	98.6125	up	346	383	101	100	16.2888	17.1319	4.94566	4.69775
PAQR3	1.14876	2.24e-21	2.5e-20	810.562	760.082	338.245	369.797	up	802	785	329	375	5.96109	5.54389	2.54353	2.78137
MRPL24	-1.0736	2.37e-21	2.64e-20	395.174	443.462	886.224	879.624	down	391	458	862	892	30.7915	34.2699	70.6075	70.0963
SELENON	-1.1497	2.79e-21	3.11e-20	352.726	337.922	793.694	738.608	down	349	349	772	749	5.85599	5.56409	13.4736	12.541
STX12	1.19215	2.91e-21	3.24e-20	727.687	715.542	332.077	299.782	up	720	739	323	304	17.0525	16.63	7.95696	7.18464
COMTD1	-1.64442	3.45e-21	3.85e-20	132.399	157.826	423.578	484.188	down	131	163	412	491	9.78782	11.5717	32.0186	36.6077
CDH5	-4.27042	3.76e-21	4.18e-20	4.04271	12.5873	175.805	147.919	down	4	13	171	150	0.0550155	0.169888	2.44631	2.0587
ZNF282	-1.04948	4.42e-21	4.9e-20	427.516	421.192	905.758	851.026	down	423	435	881	863	8.2876	8.09788	17.9537	16.8723
PPP1R26	-1.04111	4.42e-21	4.9e-20	416.399	434.748	881.083	870.749	down	412	449	857	883	5.6956	5.8977	12.3229	12.1809
PTGS1	-1.26513	4.57e-21	5.05e-20	282.989	271.112	627.142	704.093	down	280	280	610	714	3.59163	3.41261	8.13868	9.13921
C1orf123	1.36526	4.95e-21	5.47e-20	553.851	607.097	214.873	235.684	up	548	627	209	239	36.8312	40.0402	14.6107	16.0291
RAB3IL1	-2.57311	5.32e-21	5.86e-20	42.4484	33.889	216.929	236.67	down	42	35	211	240	1.21877	0.965015	6.36861	6.9496
HDGFL3	-1.07044	5.52e-21	6.08e-20	389.11	409.573	823.509	853.985	down	385	423	801	866	2.20493	2.3018	4.77152	4.94912
NGLY1	1.00722	5.75e-21	6.31e-20	949.025	949.86	451.337	493.063	up	939	981	439	500	23.5147	23.3419	11.4348	12.4945
DTX3L	-1.89926	5.86e-21	6.43e-20	81.8648	106.508	348.526	355.005	down	81	110	339	360	1.00661	1.29886	4.38192	4.4643
PROSER2	-1.27128	6e-21	6.56e-20	252.669	258.525	611.72	622.245	down	250	267	595	631	5.46977	5.55053	13.5405	13.7764
TFAP4	-1.58988	6.2e-21	6.77e-20	179.9	138.461	477.039	480.243	down	178	143	464	487	5.86018	4.47323	15.8891	15.9991
VEGFB	-1.39835	6.98e-21	7.61e-20	216.285	204.302	586.018	522.646	down	214	211	570	530	11.3084	10.594	31.3293	27.9472
CDK6	-1.09093	7.43e-21	8.08e-20	376.982	433.779	847.156	880.61	down	373	448	824	893	2.31906	2.64652	5.32869	5.54028
PPP1R3C	-1.12468	7.67e-21	8.32e-20	350.705	348.573	782.385	742.552	down	347	360	761	753	10.0255	9.88261	22.8691	21.7093
ACOT2	-1.79297	8.32e-21	9e-20	106.121	102.635	376.285	347.116	down	105	106	366	352	4.30406	4.12846	15.6049	14.3982
C9orf84	-2.99785	8.86e-21	9.58e-20	24.2562	22.2699	185.058	186.378	down	24	23	180	189	0.278864	0.253924	2.17543	2.19139
MRPL23	-1.46705	9.55e-21	1.03e-19	168.783	189.778	501.714	490.104	down	167	196	488	497	7.35395	8.20076	22.3519	21.8392
NT5DC2	-1.03808	1.07e-20	1.15e-19	441.666	410.541	871.83	877.652	down	437	424	848	890	13.7419	12.6685	27.7364	27.9274
TXNDC15	-1.61253	1.08e-20	1.17e-19	135.431	136.524	419.465	412.2	down	134	141	408	418	2.75414	2.75356	8.7223	8.57302
B4GAT1	-1.60611	1.11e-20	1.19e-19	136.441	151.048	461.618	414.173	down	135	156	449	420	4.75126	5.21667	16.4366	14.7503
QPRT	-1.17312	1.17e-20	1.25e-19	316.342	322.43	688.828	751.427	down	313	333	670	762	9.74174	9.8476	21.6899	23.6659
HMBS	1.09621	1.22e-20	1.31e-19	792.37	826.892	395.819	361.908	up	784	854	385	367	19.5927	20.2783	10.0076	9.15212
CABCOCO1	-2.86455	1.37e-20	1.47e-19	32.3416	22.2699	203.564	193.281	down	32	23	198	196	1.30438	0.890791	8.39478	7.97236
MOCS2	1.35993	1.42e-20	1.51e-19	554.861	535.446	209.733	214.975	up	549	553	204	218	9.2888	8.89009	3.59011	3.68061
IGSF10	-3.77996	1.47e-20	1.57e-19	9.09609	13.5556	157.3	154.822	down	9	14	153	157	0.0593031	0.0876509	1.04862	1.03231
ALS2	1.31435	1.53e-20	1.63e-19	628.641	570.304	233.379	248.504	up	622	589	227	252	5.62198	5.05834	2.1341	2.27288
GPNMB	-1.53159	1.6e-20	1.71e-19	155.644	156.858	466.758	436.854	down	154	162	454	443	2.83232	2.83094	8.68495	8.13021
C5AR1	-2.60695	1.65e-20	1.76e-19	37.395	32.9207	220.014	208.072	down	37	34	214	211	1.16753	1.01938	7.02374	6.64391
TYW3	-1.19156	1.74e-20	1.85e-19	289.053	332.112	712.474	707.052	down	286	343	693	717	5.96055	6.79217	15.0226	14.9113
BMP2K	1.44134	1.8e-20	1.91e-19	530.605	512.208	208.705	175.53	up	525	529	203	178	7.77194	7.4408	3.12576	2.62946
SMYD5	-1.20753	2.11e-20	2.23e-19	281.979	290.477	643.592	678.454	down	279	300	626	688	7.72419	7.89158	18.0266	19.007
FOXQ1	-2.6019	2.34e-20	2.47e-19	30.3203	43.5716	240.576	209.059	down	30	45	234	212	0.947462	1.35035	7.68682	6.68118
MICU2	1.13246	2.72e-20	2.86e-19	719.602	757.177	345.442	328.38	up	712	782	336	333	27.0423	28.2205	13.2737	12.6207
WDR47	1.26568	2.94e-20	3.08e-19	595.288	655.51	254.969	265.268	up	589	677	248	269	10.066	10.9932	4.40843	4.58744
RBM14	-1.06045	3.14e-20	3.28e-19	381.025	410.541	837.903	813.553	down	377	424	815	825	9.28156	9.91835	20.8702	20.268
PER2	-1.62525	3.16e-20	3.3e-19	136.441	128.778	425.634	392.478	down	135	133	414	398	1.54183	1.44328	4.91806	4.5359
CYSLTR2	-6.96707	3.21e-20	3.35e-19	1.01068	2.90477	260.11	234.698	down	1	3	253	238	0.0139699	0.0398207	3.67625	3.31778
TMEM144	-2.62	3.33e-20	3.47e-19	37.395	30.9842	212.817	207.086	down	37	32	207	210	0.354927	0.291663	2.06537	2.01017
MN1	-2.05921	3.43e-20	3.58e-19	65.694	70.6828	278.616	289.921	down	65	73	271	294	0.627315	0.669406	2.72039	2.83137
FNBP1	1.00971	3.55e-20	3.7e-19	933.865	899.511	433.859	476.299	up	924	929	422	483	12.3612	11.8086	5.87206	6.44781
TMEM175	1.54694	5.11e-20	5.26e-19	429.537	452.176	141.878	159.752	up	425	467	138	162	14.7512	15.401	4.98204	5.61087
DDX60L	-1.09961	5.38e-20	5.53e-19	355.758	343.731	744.346	754.386	down	352	355	724	765	3.55673	3.40824	7.60915	7.7134
NSMAF	-1.99579	5.41e-20	5.56e-19	93.9929	81.3336	297.121	401.353	down	93	84	289	407	1.73493	1.48892	5.60773	7.57652
C6orf223	-2.31641	6.4e-20	6.56e-19	56.5979	42.6033	248.801	244.559	down	56	44	242	248	1.04256	0.778319	4.68615	4.60722
SRSF8	-1.25012	7.14e-20	7.32e-19	275.915	249.81	646.676	603.509	down	273	258	629	612	4.9424	4.43801	11.8445	11.0561
RBM26	-1.14125	7.15e-20	7.32e-19	326.448	309.842	698.081	705.08	down	323	320	679	715	4.49592	4.23214	9.83051	9.93113
EVI5	1.00346	8.51e-20	8.68e-19	864.128	884.019	445.168	426.992	up	855	913	433	433	8.38477	8.50726	4.41675	4.2373
SNX29	1.208	9.44e-20	9.59e-19	626.619	656.478	269.363	285.976	up	620	678	262	290	5.53326	5.74927	2.4321	2.58264
SOX4	-1.06666	1.03e-19	1.05e-18	380.014	373.747	765.936	812.567	down	376	386	745	824	4.68542	4.57027	9.65621	10.2462
RAET1E	-2.8766	1.08e-19	1.09e-18	20.2135	31.9525	181.974	202.156	down	20	33	177	205	0.570826	0.894914	5.25457	5.83854
C13orf42	-4.1828	1.29e-19	1.31e-18	9.09609	6.7778	134.681	152.849	down	9	7	131	155	0.218042	0.161135	3.30111	3.74719
SORBS2	-6.86054	1.41e-19	1.42e-18	3.03203	0.968257	227.21	232.726	down	3	1	221	236	0.0246806	0.00781679	1.89111	1.93742
IFI44L	-4.16837	1.62e-19	1.63e-18	9.09609	6.7778	137.766	146.933	down	9	7	134	149	0.111731	0.0825701	1.73032	1.84584
QTRT1	-1.10231	1.63e-19	1.64e-18	351.715	340.827	769.02	717.899	down	348	352	748	728	19.2689	18.5189	43.0795	40.2241
SERTAD1	2.12459	1.67e-19	1.68e-18	261.765	265.303	63.7423	57.1953	up	259	274	62	58	8.93428	8.98057	2.22455	1.99648
MBNL3	-1.17668	2.15e-19	2.15e-18	279.957	307.906	651.816	677.468	down	277	318	634	687	1.70591	1.86079	4.06121	4.22191
CSDC2	-2.82071	2.19e-19	2.18e-18	31.331	24.2064	171.693	219.906	down	31	25	167	223	0.814049	0.623767	4.56137	5.84346
ZEB2	-2.4904	2.3e-19	2.3e-18	38.4057	38.7303	234.407	199.197	down	38	40	228	202	0.207462	0.207496	1.29473	1.10048
RAB27A	-1.43209	2.42e-19	2.41e-18	170.804	178.159	457.505	484.188	down	169	184	445	491	3.33171	3.44661	9.12494	9.65913
TOMM40L	-2.54598	2.51e-19	2.5e-18	32.3416	38.7303	200.48	214.975	down	32	40	195	218	0.788357	0.936325	4.99686	5.35927
TFPI2	1.27191	3.06e-19	3.04e-18	690.292	602.256	288.897	246.531	up	683	622	281	250	20.2218	17.4978	8.65359	7.38612
CCNDBP1	1.07984	3.15e-19	3.12e-18	740.826	735.876	347.498	351.061	up	733	760	338	356	14.6045	14.3877	7.00471	7.07799
CHRNA5	1.04044	3.24e-19	3.2e-18	781.253	813.336	394.791	380.644	up	773	840	384	386	15.5588	16.0646	8.03929	7.75282
ZNF629	-1.16151	3.26e-19	3.23e-18	307.246	284.668	657.985	665.635	down	304	294	640	675	3.64196	3.34659	7.97501	8.0694
CLDN7	-3.02617	3.5e-19	3.46e-18	19.2028	22.2699	167.581	170.6	down	19	23	163	173	0.671287	0.772105	5.99008	6.09926
SGO2	1.16985	3.51e-19	3.46e-18	674.121	764.923	302.262	337.255	up	667	790	294	342	10.896	12.262	4.99549	5.57497
SCMH1	-1.25282	4.3e-19	4.22e-18	249.637	238.191	599.383	563.078	down	247	246	583	571	4.71271	4.45967	11.57	10.8714
USP21	-1.43952	5.04e-19	4.94e-18	183.943	160.731	470.871	463.479	down	182	166	458	470	5.64525	4.89231	14.7764	14.5474
TTC13	1.31857	5.66e-19	5.52e-18	525.552	585.796	211.789	233.712	up	520	605	206	237	11.5822	12.8037	4.77247	5.26757
MAPRE2	1.04917	5.86e-19	5.71e-18	804.498	764.923	390.679	367.825	up	796	790	380	373	10.7256	10.1141	5.32574	5.01524
SUV39H1	-1.16314	6.65e-19	6.47e-18	295.117	364.065	723.784	753.4	down	292	376	704	764	6.67718	8.16943	16.7445	17.4333
C1S	-1.61827	7.26e-19	7.04e-18	125.324	187.842	466.758	496.021	down	124	194	454	503	2.46523	3.66464	9.38817	9.97883
RORC	-2.73736	8.4e-19	8.12e-18	29.3096	27.1112	204.592	171.586	down	29	28	199	174	0.655132	0.601012	4.676	3.92244
DES	-2.74026	8.59e-19	8.3e-18	34.363	23.2382	204.592	179.475	down	34	24	199	182	1.10293	0.73973	6.71446	5.89137
CDKN2D	1.89309	1.05e-18	1.02e-17	336.555	287.572	78.1357	89.7374	up	333	297	76	91	16.1566	13.6917	3.83539	4.40579
MCPH1	-1.98067	1.11e-18	1.07e-17	76.8114	64.8732	279.644	279.073	down	76	67	272	283	0.611784	0.512452	2.27742	2.27325
D2HGDH	1.19382	1.32e-18	1.26e-17	613.48	610.002	278.616	256.393	up	607	630	271	260	16.9141	16.68	7.85453	7.22954
ZNF692	-1.10051	1.46e-18	1.4e-17	321.395	322.43	703.222	677.468	down	318	333	684	687	10.1132	10.0623	22.6259	21.8019
TSC22D2	1.2153	1.51e-18	1.44e-17	595.288	576.113	257.025	247.517	up	589	595	250	251	3.85078	3.69611	1.70006	1.63751
ADAT2	-1.2996	1.52e-18	1.45e-17	233.466	205.271	547.978	531.522	down	231	212	533	539	2.49116	2.1723	5.9787	5.80036
NAT8L	-1.62831	1.7e-18	1.62e-17	115.217	121.032	355.723	374.728	down	114	125	346	380	1.41598	1.47522	4.47011	4.70991
ARPIN	-1.03588	1.73e-18	1.64e-17	371.929	413.446	782.385	828.345	down	368	427	761	840	3.2619	3.59621	7.01613	7.42983
KIF18A	1.01499	1.83e-18	1.74e-17	833.808	789.13	388.622	414.173	up	825	815	378	420	16.8614	15.8267	8.03566	8.56575
HHIPL2	-3.27095	2.13e-18	2.02e-17	21.2242	11.6191	148.047	167.641	down	21	12	144	170	0.594712	0.322896	4.2417	4.80411
B4GALNT4	-1.00546	2.34e-18	2.22e-17	389.11	425.065	824.538	810.595	down	385	439	802	822	8.15196	8.83202	17.6631	17.368
ASIC1	-1.82008	2.5e-18	2.37e-17	79.8434	108.445	343.386	322.463	down	79	112	334	327	1.21487	1.6365	5.34244	5.01796
ICK	-1.91671	2.98e-18	2.81e-17	83.8861	74.5558	325.908	272.171	down	83	77	317	276	0.967025	0.852402	3.84157	3.20882
FSD1	-1.75975	3.05e-18	2.87e-17	92.9822	95.8575	330.021	309.643	down	92	99	321	314	3.66407	3.74632	13.2975	12.4791
USF2	-1.03873	3.15e-18	2.96e-17	455.815	380.525	881.083	836.234	down	451	393	857	848	18.1103	14.9946	35.7948	33.9798
ITFG2	1.13231	3.19e-18	3e-17	659.972	633.24	294.037	295.838	up	653	654	286	300	20.1689	19.1929	9.18808	9.24626
DBNDD2	-1.9948	3.61e-18	3.38e-17	59.6299	80.3654	281.7	277.101	down	59	83	274	281	1.55661	2.08065	7.51912	7.39791
RABIF	1.61027	3.63e-18	3.39e-17	377.993	360.192	127.485	114.391	up	374	372	124	116	11.2235	10.6071	3.87053	3.4737
HRH1	-1.27194	3.67e-18	3.43e-17	225.381	234.318	522.276	587.731	down	223	242	508	596	3.22336	3.32363	7.6376	8.59659
PPP1R9A	-2.17653	3.74e-18	3.49e-17	58.6192	47.4446	232.351	246.531	down	58	49	226	250	0.389496	0.312655	1.5786	1.67529
STK17B	1.08753	4.39e-18	4.09e-17	684.228	684.558	315.627	328.38	up	677	707	307	333	8.87132	8.80264	4.18435	4.35432
PIGC	-1.82795	4.44e-18	4.13e-17	86.9182	81.3336	304.318	292.879	down	86	84	296	297	2.38455	2.213	8.53671	8.21754
RYR2	-2.84567	4.51e-18	4.2e-17	28.2989	20.3334	161.412	187.364	down	28	21	157	190	0.122692	0.0874324	0.715564	0.830786
DNAJC15	-1.39577	4.79e-18	4.44e-17	170.804	170.413	445.168	452.632	down	169	176	433	459	1.56934	1.55287	4.18222	4.25322
AREG	2.83514	5.21e-18	4.83e-17	183.943	167.509	19.5339	29.5838	up	182	173	19	30	10.7032	9.6668	1.16221	1.76052
PLPP3	-1.47049	5.68e-18	5.25e-17	142.505	163.635	431.803	417.131	down	141	169	420	423	3.12337	3.55701	9.67707	9.35021
SYNGR3	-2.40403	6.21e-18	5.74e-17	57.6085	31.9525	222.07	250.476	down	57	33	216	254	1.43282	0.788179	5.64756	6.37128
SP100	-1.69894	6.39e-18	5.89e-17	113.196	95.8575	330.021	348.102	down	112	99	321	353	1.5008	1.26048	4.47405	4.72016
C3orf18	-1.71655	7.05e-18	6.48e-17	91.9715	113.286	330.021	345.144	down	91	117	321	350	2.27728	2.78199	8.35545	8.74016
FGF2	-1.62564	7.72e-18	7.1e-17	132.399	122	349.555	434.881	down	131	126	340	441	1.41002	1.2886	3.80649	4.73664
FAM204A	-1.74326	8.67e-18	7.93e-17	125.324	88.1114	349.555	363.88	down	124	91	340	369	0.651051	0.453972	1.85679	1.93329
ZNF274	1.10655	8.94e-18	8.17e-17	644.811	685.526	301.234	316.546	up	638	708	293	321	15.5186	16.3629	7.41294	7.79138
CYP24A1	-3.40041	9.39e-18	8.58e-17	14.1495	12.5873	147.019	135.099	down	14	13	143	137	0.287989	0.254089	3.05967	2.81219
PDGFB	-4.30167	1.15e-17	1.05e-16	7.07473	5.80954	126.457	127.21	down	7	6	123	129	0.143711	0.117041	2.62656	2.64276
ABHD11	1.0551	1.23e-17	1.12e-16	713.537	749.431	370.117	334.296	up	706	774	360	339	34.7159	36.1625	18.4126	16.6341
NAGK	1.56256	1.29e-17	1.17e-16	419.431	435.716	168.609	121.293	up	415	450	164	123	11.053	11.3877	4.54323	3.26898
RPS6KA5	1.58237	1.32e-17	1.2e-16	355.758	391.176	117.204	132.141	up	352	404	114	134	0.938499	1.02345	0.316145	0.356511
TENT5C	1.96415	1.6e-17	1.44e-16	256.712	273.049	62.7142	72.9733	up	254	282	61	74	3.22073	3.39754	0.804528	0.936331
CASP4	-1.02604	1.69e-17	1.53e-16	386.078	352.446	765.936	737.622	down	382	364	745	748	12.3259	11.1597	25.0036	24.0843
FJX1	-1.63992	1.74e-17	1.57e-16	106.121	114.254	357.779	329.366	down	105	118	348	334	3.12527	3.33714	10.7738	9.92022
FAM149B1	1.22273	1.85e-17	1.67e-16	551.829	547.065	224.126	246.531	up	546	565	218	250	7.36242	7.23886	3.05756	3.36391
DCLRE1A	-1.98334	2.06e-17	1.85e-16	62.6619	72.6193	289.925	245.545	down	62	75	282	249	1.00516	1.15531	4.75537	4.02829
CPPED1	1.34564	2.15e-17	1.92e-16	453.794	464.764	183.002	178.489	up	449	480	178	181	5.21958	5.30181	2.15228	2.09964
ZMYM1	1.29673	2.47e-17	2.21e-16	529.594	479.287	199.452	211.031	up	524	495	194	214	7.5532	6.77952	2.90865	3.07815
MAPK11	-1.74064	2.58e-17	2.3e-16	115.217	88.1114	315.627	362.894	down	114	91	307	368	3.41967	2.59367	9.57873	11.0155
AP1G2	1.06529	2.65e-17	2.37e-16	663.004	703.923	325.908	327.394	up	656	727	317	332	14.505	15.2736	7.2906	7.32535
PARP9	-2.86726	2.67e-17	2.39e-16	17.1815	28.0795	167.581	163.697	down	17	29	163	166	0.158265	0.256524	1.57839	1.54213
CACNA2D2	3.32465	2.68e-17	2.39e-16	137.452	145.239	16.4496	11.8335	up	136	150	16	12	1.74635	1.83011	0.213699	0.153762
SLC9A1	1.22927	2.76e-17	2.46e-16	659.972	573.208	239.548	285.976	up	653	592	233	290	9.61994	8.28657	3.5703	4.26318
ENTPD5	1.25964	2.95e-17	2.63e-16	558.904	499.621	223.098	218.92	up	553	516	217	222	4.83241	4.28432	1.97237	1.93583
TRPC1	1.26615	3.02e-17	2.68e-16	501.295	578.05	221.042	227.795	up	496	597	215	231	8.0004	9.14952	3.6071	3.71808
NUDT15	1.10745	3.18e-17	2.82e-16	653.908	698.114	291.981	335.283	up	647	721	284	340	22.4886	23.8116	10.2676	11.7927
LMAN1L	-5.27638	3.23e-17	2.86e-16	3.03203	3.87303	147.019	121.293	down	3	4	143	123	0.115567	0.146409	5.72981	4.7282
FAM78A	-2.76732	3.43e-17	3.03e-16	20.2135	29.0477	165.524	170.6	down	20	30	161	173	0.335278	0.477849	2.80732	2.894
RBM47	-1.12499	4.07e-17	3.58e-16	295.117	350.509	663.126	745.511	down	292	362	645	756	3.77679	4.44879	8.67739	9.75748
TMEM184A	-2.12741	4.5e-17	3.94e-16	60.6406	47.4446	222.07	249.49	down	60	49	216	253	0.697161	0.540968	2.61051	2.93345
TSHZ2	-1.18982	5.58e-17	4.87e-16	233.466	271.112	578.821	572.939	down	231	280	563	581	1.33894	1.54206	3.39428	3.36048
PHLDA3	-1.5605	5.61e-17	4.9e-16	150.591	121.032	433.859	366.839	down	149	125	422	372	4.03473	3.21612	11.8859	10.0519
CHAC1	-2.35679	5.77e-17	5.04e-16	42.4484	34.8573	195.339	200.183	down	42	36	190	203	1.48822	1.21204	7.00266	7.1778
PPP1R13B	1.1297	5.8e-17	5.06e-16	635.715	596.447	293.009	270.198	up	629	616	285	274	9.25143	8.6086	4.36006	4.02147
TSSC4	-1.21414	7.41e-17	6.41e-16	231.445	221.731	532.557	518.702	down	229	229	518	526	8.74771	8.31167	20.5816	20.0503
FBXL19	-1.15062	8.23e-17	7.11e-16	273.893	356.319	702.193	698.177	down	271	368	683	708	4.57034	5.89686	11.9809	11.9148
NSMCE1	-1.19946	9.08e-17	7.84e-16	302.192	240.128	598.355	645.912	down	299	248	582	655	20.4348	16.1044	41.3726	44.6702
STAM2	1.47668	1.15e-16	9.87e-16	449.751	383.43	161.412	138.058	up	445	396	157	140	5.69211	4.81285	2.08883	1.78697
HINT3	-1.07519	1.2e-16	1.03e-15	321.395	295.318	661.069	638.023	down	318	305	643	647	6.99744	6.37684	14.7168	14.2067
MMACHC	-1.47317	1.31e-16	1.12e-15	138.463	133.62	385.538	369.797	down	137	138	375	375	1.88641	1.80547	5.37079	5.15257
CXXC5	-1.26909	1.32e-16	1.13e-15	217.295	197.524	522.276	477.285	down	215	204	508	484	5.73252	5.16811	14.0884	12.8774
METAP1D	-2.13336	1.33e-16	1.14e-15	46.4911	53.2542	220.014	217.934	down	46	55	214	221	0.981123	1.11461	4.74755	4.70364
AHR	1.28243	1.35e-16	1.15e-15	477.039	487.033	187.115	209.059	up	472	503	182	212	4.48991	4.5463	1.80077	2.01237
KRR1	-1.03874	1.57e-16	1.34e-15	325.438	322.43	669.294	661.69	down	322	333	651	671	2.32074	2.28038	4.88024	4.82579
BTN3A3	-2.24336	1.65e-16	1.4e-15	51.5445	40.6668	194.311	241.601	down	51	42	189	245	1.23887	0.969387	4.77536	5.93877
QRSL1	-1.2115	1.67e-16	1.42e-15	217.295	261.429	556.203	553.216	down	215	270	541	561	2.9322	3.49874	7.67435	7.63473
ATOH8	-2.38743	1.73e-16	1.47e-15	44.4698	30.9842	208.705	185.392	down	44	32	203	188	1.31608	0.909442	6.31563	5.61132
NKX2-1	-2.26506	1.87e-16	1.59e-15	46.4911	37.762	197.396	207.086	down	46	39	192	210	1.07965	0.869725	4.68721	4.91835
C1RL	-1.0323	1.95e-16	1.66e-15	321.395	337.922	668.266	680.426	down	318	349	650	690	5.94908	6.20358	12.6481	12.881
APOLD1	1.12267	2.03e-16	1.71e-15	577.096	588.7	262.166	273.157	up	571	608	255	277	8.65317	8.7546	4.01947	4.18885
ETV4	1.42837	2.14e-16	1.81e-15	396.185	389.239	140.85	150.877	up	392	402	137	153	10.1947	9.9336	3.70593	3.97058
KYAT3	1.13807	2.3e-16	1.94e-15	589.224	563.526	271.419	252.448	up	583	582	264	256	20.1203	19.0846	9.47674	8.8162
SMARCAL1	-1.75163	2.35e-16	1.98e-15	84.8968	87.1432	306.374	273.157	down	84	90	298	277	1.84116	1.87434	6.79388	6.05854
SPTBN4	-1.99701	2.43e-16	2.04e-15	59.6299	60.032	253.941	223.85	down	59	62	247	227	0.466847	0.466131	2.03287	1.79236
POC5	1.23335	2.85e-16	2.39e-15	544.755	502.526	238.52	207.086	up	539	519	232	210	17.0227	15.5741	7.62112	6.61815
ZP3	-1.69888	3.01e-16	2.52e-15	92.9822	101.667	345.442	286.962	down	92	105	336	291	2.67821	2.90429	10.1739	8.4533
PWWP2B	-1.86108	3.22e-16	2.69e-15	70.7473	72.6193	273.475	247.517	down	70	75	266	251	1.92554	1.96024	7.61073	6.88977
PCOLCE2	-1.14411	3.24e-16	2.71e-15	269.851	251.747	601.439	551.244	down	267	260	585	559	9.36529	8.66518	21.343	19.5658
LSM5	-1.05152	3.38e-16	2.82e-15	303.203	335.985	649.76	675.496	down	300	347	632	685	7.37092	8.10073	16.1513	16.7945
HIST1H3G	2.87465	3.39e-16	2.82e-15	176.868	141.366	26.7306	16.7641	up	175	146	26	17	5.29304	4.19579	0.817957	0.513089
FNDC4	-1.23063	3.87e-16	3.22e-15	201.125	231.413	503.77	511.799	down	199	239	490	519	8.7578	9.99387	22.4299	22.7922
EPS8	1.23413	3.93e-16	3.26e-15	476.029	511.24	208.705	211.031	up	471	528	203	214	4.63832	4.94046	2.07934	2.10295
SLC25A27	1.18122	4.16e-16	3.45e-15	521.509	592.573	251.885	239.628	up	516	612	245	243	12.5889	14.1868	6.2172	5.91591
CWC27	-1.30476	4.44e-16	3.69e-15	178.89	178.159	447.224	434.881	down	177	184	435	441	4.24305	4.19099	10.8464	10.5492
BEND3	-1.92254	5.29e-16	4.38e-15	73.7794	61.9685	279.644	234.698	down	73	64	272	238	0.778386	0.648404	3.01669	2.53236
NRP1	-1.38501	5.35e-16	4.42e-15	167.772	212.048	445.168	547.3	down	166	219	433	555	1.11889	1.40254	3.03568	3.7329
RAP1GAP	-1.2303	6.03e-16	4.96e-15	208.199	205.271	471.899	497.993	down	206	212	459	505	3.77062	3.68702	8.73872	9.22387
PLEKHA4	-2.62687	6.04e-16	4.96e-15	26.2776	26.1429	151.131	172.572	down	26	27	147	175	0.613989	0.605822	3.61073	4.12384
DLG4	-1.08464	6.4e-16	5.26e-15	289.053	289.509	641.535	585.758	down	286	299	624	594	2.49892	2.48228	5.67101	5.17904
ACSL1	1.023	6.45e-16	5.3e-15	673.11	648.732	328.993	321.477	up	666	670	320	326	9.11538	8.71303	4.55554	4.4524
TANGO6	-1.10536	6.7e-16	5.5e-15	299.16	275.953	581.906	654.787	down	296	285	566	664	4.48198	4.10031	8.91424	10.0328
LARS2	-1.02934	6.78e-16	5.56e-15	325.438	312.747	643.592	658.732	down	322	323	626	668	4.57189	4.35749	9.24494	9.46439
CNGB1	-3.08224	6.99e-16	5.72e-15	20.2135	13.5556	124.4	160.738	down	20	14	121	163	0.230077	0.153026	1.44784	1.87115
PPP1R21	1.16829	7.36e-16	6.02e-15	549.808	586.764	231.323	274.143	up	544	606	225	278	12.4945	13.2247	5.37518	6.37151
GPSM1	-1.42149	7.44e-16	6.07e-15	143.516	139.429	372.173	385.575	down	142	144	362	391	2.01539	1.9419	5.34403	5.53763
NEO1	1.35311	8.6e-16	6.99e-15	407.303	421.192	169.637	154.822	up	403	435	165	157	4.00218	4.10463	1.70437	1.55585
MAP4K2	-1.22642	8.62e-16	7e-15	199.103	224.636	507.882	484.188	down	197	232	494	491	2.00137	2.23946	5.22009	4.97759
HFE	-1.98525	9.24e-16	7.48e-15	50.5338	73.5876	247.772	244.559	down	50	76	241	248	0.680633	0.982993	3.41232	3.36877
TRABD2B	-1.94984	9.3e-16	7.52e-15	68.726	57.1272	259.082	226.809	down	68	59	252	230	0.704971	0.581177	2.71739	2.37939
MYL6B	-1.22438	9.54e-16	7.71e-15	220.327	206.239	523.304	473.34	down	218	213	509	480	11.6123	10.7804	28.2013	25.514
ALDH16A1	1.05915	9.64e-16	7.78e-15	667.046	628.399	291.981	329.366	up	660	649	284	334	15.2646	14.262	6.83202	7.70839
ZBTB16	-3.4169	9.93e-16	8e-15	9.09609	14.5239	138.794	114.391	down	9	15	135	116	0.252329	0.399585	3.93684	3.24533
UBE2D4	1.57015	1.15e-15	9.23e-15	316.342	323.398	108.979	106.502	up	313	334	106	108	5.14538	5.21691	1.81246	1.77163
MASP1	-6.22538	1.2e-15	9.65e-15	1.01068	2.90477	142.906	152.849	down	1	3	139	155	0.00820005	0.0233739	1.18555	1.26831
RCHY1	-1.77857	1.25e-15	1e-14	90.9609	71.651	266.278	290.907	down	90	74	259	295	1.40057	1.09418	4.1923	4.581
NT5DC3	1.09964	1.25e-15	1e-14	564.968	600.32	280.672	263.295	up	559	620	273	267	5.65616	5.96068	2.87318	2.69586
ACTC1	-5.0754	1.26e-15	1.01e-14	5.05338	1.93651	122.344	111.432	down	5	2	119	113	0.0987047	0.0375138	2.44346	2.22599
PRR12	-1.16763	1.27e-15	1.02e-14	227.402	268.207	576.765	537.438	down	225	277	561	545	2.35912	2.75957	6.11815	5.70217
ESPN	-1.78178	1.28e-15	1.02e-14	73.7794	80.3654	257.025	273.157	down	73	83	250	277	0.907188	0.980046	3.2315	3.43503
TMEM170A	1.28008	1.31e-15	1.05e-14	458.847	490.906	177.862	213.003	up	454	507	173	216	5.94168	6.30457	2.35499	2.82087
MLKL	-2.16142	1.38e-15	1.1e-14	40.4271	50.3494	199.452	207.086	down	40	52	194	210	1.13942	1.40741	5.74799	5.96926
TRIM62	1.06846	1.43e-15	1.14e-14	624.598	587.732	295.065	283.018	up	618	607	287	287	12.5884	11.748	6.0807	5.83364
RASGEF1A	-1.62135	1.51e-15	1.2e-14	112.185	92.9527	327.964	302.74	down	111	96	319	307	1.38604	1.13898	4.14317	3.82531
BDKRB2	-2.71619	1.51e-15	1.2e-14	27.2883	19.3651	150.103	155.808	down	27	20	146	158	0.287644	0.202449	1.61783	1.67967
ZNF358	-1.86132	1.55e-15	1.24e-14	61.6513	78.4288	260.11	249.49	down	61	81	253	253	2.27651	2.87223	9.82088	9.42187
GGT5	-3.24499	1.8e-15	1.43e-14	8.08541	20.3334	140.85	130.169	down	8	21	137	132	0.233634	0.582719	4.16156	3.84677
SPRYD4	-1.67811	1.81e-15	1.44e-14	91.9715	86.1749	288.897	281.046	down	91	89	281	285	0.615641	0.572097	1.97734	1.92401
VWA5A	-1.33471	1.89e-15	1.5e-14	170.804	156.858	403.016	423.048	down	169	162	392	429	2.01175	1.8323	4.8536	5.0959
ARNT2	-2.68875	1.89e-15	1.5e-14	19.2028	29.0477	150.103	161.725	down	19	30	146	164	0.200948	0.301471	1.6061	1.73081
TOGARAM2	-4.63124	2.03e-15	1.61e-14	5.05338	3.87303	117.204	103.543	down	5	4	114	105	0.0287302	0.0218385	0.681339	0.602053
ALKBH3	-1.35445	2.05e-15	1.62e-14	160.698	154.921	420.494	386.561	down	159	160	409	392	7.86619	7.52109	21.0465	19.3522
TP53INP2	-1.07928	2.31e-15	1.83e-14	272.883	271.112	568.54	580.828	down	270	280	553	589	4.70583	4.63687	10.0251	10.2439
PFDN1	-1.09848	2.48e-15	1.96e-14	277.936	255.62	557.231	584.772	down	275	264	542	593	14.7563	13.4599	30.2506	31.7524
PHF23	-1.03374	2.53e-15	1.99e-14	297.139	340.827	656.957	649.857	down	294	352	639	659	9.82556	11.1775	22.2127	21.9772
NR1H3	-1.76118	2.74e-15	2.15e-14	93.9929	70.6828	272.447	284.99	down	93	73	265	289	1.9349	1.44309	5.73472	5.99999
DZIP3	1.12379	2.74e-15	2.15e-14	566.989	613.875	247.772	293.865	up	561	634	241	298	6.94446	7.45691	3.10301	3.68102
FZD7	1.47627	2.79e-15	2.19e-14	343.63	348.573	130.569	118.335	up	340	360	127	120	6.42493	6.46377	2.49622	2.26281
COX10	-1.21125	2.84e-15	2.22e-14	219.317	198.493	470.871	496.021	down	217	205	458	503	4.98874	4.47795	10.9518	11.5392
ZNF444	-1.96195	3.3e-15	2.57e-14	64.6833	52.2859	233.379	221.878	down	64	54	227	225	2.28442	1.8314	8.42776	8.01411
MYO7A	-3.34429	3.4e-15	2.65e-14	17.1815	7.74606	130.569	121.293	down	17	8	127	123	0.158853	0.0710283	1.23436	1.14691
CYP4X1	-3.54275	3.69e-15	2.87e-14	11.1174	8.71432	120.288	110.446	down	11	9	117	112	0.340328	0.264571	3.76514	3.4578
TMEM126A	-1.76796	3.72e-15	2.89e-14	80.8541	74.5558	281.7	247.517	down	80	77	274	251	7.77845	7.11358	27.7105	24.3531
SCML2	1.22859	3.75e-15	2.91e-14	448.74	506.399	203.564	204.128	up	444	523	198	207	7.709	8.62802	3.57578	3.58643
C7orf26	1.53039	3.85e-15	2.99e-14	359.801	318.557	126.457	108.474	up	356	329	123	110	11.8976	10.4472	4.27568	3.66842
CDAN1	1.02408	4.8e-15	3.71e-14	670.078	620.653	331.049	303.727	up	663	641	322	308	10.3818	9.53697	5.2445	4.81266
PARP3	-1.28329	4.84e-15	3.73e-14	185.964	166.54	425.634	431.923	down	184	172	414	438	5.41697	4.81128	12.6774	12.8673
RPS6KA2	1.80735	5.62e-15	4.32e-14	240.541	252.715	70.939	70.0149	up	238	261	69	71	2.61578	2.72557	0.788792	0.778679
ADAP1	-2.43601	6.42e-15	4.9e-14	29.3096	30.9842	169.637	156.794	down	29	32	165	159	0.754735	0.791298	4.46653	4.12924
NOTUM	-3.23557	6.71e-15	5.12e-14	9.09609	17.4286	132.625	118.335	down	9	18	129	120	0.281798	0.535503	4.20121	3.74932
PLK3	1.33244	7.45e-15	5.67e-14	401.238	397.954	168.609	148.905	up	397	411	164	151	11.6173	11.4275	4.99172	4.4093
CLEC2B	-2.28757	7.61e-15	5.79e-14	34.363	39.6985	165.524	196.239	down	34	41	161	199	1.20067	1.3757	5.91371	7.01252
MPP1	1.04206	8.74e-15	6.64e-14	587.203	585.796	279.644	289.921	up	581	605	272	294	19.2846	19.0802	9.3906	9.73774
IL11	2.7632	9.29e-15	7.04e-14	145.537	134.588	19.5339	21.6948	up	144	139	19	22	4.4289	4.06202	0.607822	0.6752
SNTB1	-3.03063	9.57e-15	7.24e-14	11.1174	21.3017	139.822	126.224	down	11	22	136	128	0.153141	0.291015	1.96937	1.77822
PTPN2	1.03453	1.07e-14	8.05e-14	587.203	592.573	293.009	283.018	up	581	612	285	287	8.90277	8.91034	4.54238	4.38841
CALHM2	-1.35557	1.16e-14	8.74e-14	175.858	140.397	410.213	398.395	down	174	145	399	404	6.52035	5.16278	15.5519	15.107
AGPAT3	-3.0086	1.2e-14	9.01e-14	10.1068	25.1747	129.541	155.808	down	10	26	126	158	0.104057	0.257062	1.36374	1.6406
KDM7A	1.17874	1.25e-14	9.37e-14	463.9	513.176	209.733	221.878	up	459	530	204	225	3.60997	3.9606	1.66883	1.76583
TECPR2	1.01475	1.26e-14	9.42e-14	617.523	634.209	325.908	293.865	up	611	655	317	298	4.91354	5.00482	2.65157	2.39136
NGEF	-1.35743	1.29e-14	9.63e-14	144.527	161.699	416.381	368.811	down	143	167	405	374	2.87193	3.18676	8.46025	7.49525
PLEKHA7	-1.54703	1.29e-14	9.63e-14	105.11	105.54	291.981	323.449	down	104	109	284	328	1.22857	1.22346	3.48961	3.8665
MKS1	-1.40948	1.29e-14	9.63e-14	132.399	152.016	406.1	350.074	down	131	157	395	355	3.75951	4.28108	11.7909	10.1663
RIPK1	1.11015	1.3e-14	9.7e-14	539.701	621.621	252.913	284.99	up	534	642	246	289	9.35629	10.6879	4.48319	5.05285
KCNQ4	-2.15623	1.3e-14	9.71e-14	38.4057	46.4764	196.367	182.433	down	38	48	191	185	0.644886	0.773988	3.3715	3.13291
FOXO4	-1.15546	1.49e-14	1.11e-13	225.381	243.033	485.264	558.147	down	223	251	472	566	4.92633	5.2685	10.8455	12.477
HLCS	1.11795	1.66e-14	1.23e-13	597.31	574.177	238.52	300.768	up	591	593	232	305	6.00578	5.72573	2.45222	3.09285
P2RY6	-3.08279	1.68e-14	1.25e-13	13.1388	16.4604	139.822	111.432	down	13	17	136	113	0.240609	0.298959	2.61817	2.087
TEX15	1.10312	1.9e-14	1.41e-13	642.79	541.256	287.868	263.295	up	636	559	280	267	4.01828	3.35575	1.84006	1.68334
VIT	-5.3561	2.26e-14	1.66e-13	25.2669	7.74606	668.266	680.426	down	25	8	650	690	0.529348	0.160948	14.3154	14.579
ADAT1	1.05704	2.41e-14	1.77e-13	568	546.097	262.166	273.157	up	562	564	255	277	21.9276	20.9088	10.3487	10.7848
PANX2	-2.00558	2.45e-14	1.8e-13	47.5018	53.2542	206.648	198.211	down	47	55	201	201	1.12336	1.24905	4.99699	4.79396
BNC2	-3.4133	2.54e-14	1.86e-13	13.1388	8.71432	133.653	98.6125	down	13	9	130	100	0.0697622	0.0458895	0.725622	0.535493
MGST2	-1.39732	2.57e-14	1.88e-13	142.505	125.873	349.555	356.977	down	141	130	340	362	7.70198	6.74715	19.3176	19.7319
PARP2	-1.04582	2.64e-14	1.93e-13	269.851	277.89	579.849	551.244	down	267	287	564	559	9.55839	9.76224	21.0011	19.9693
DNAJC1	1.11923	2.82e-14	2.06e-13	641.779	558.684	305.346	247.517	up	635	577	297	251	21.9877	18.9835	10.6968	8.67274
OSTM1	1.05369	3.07e-14	2.23e-13	554.861	579.018	260.11	285.976	up	549	598	253	290	8.96233	9.27564	4.29595	4.72414
TGFBRAP1	-1.01654	3.08e-14	2.24e-13	284	323.398	622.001	607.453	down	281	334	605	616	3.41238	3.85382	7.64182	7.46464
DNAH2	-2.52655	3.28e-14	2.39e-13	24.2562	27.1112	154.215	142.002	down	24	28	150	144	0.109659	0.121558	0.712874	0.656554
GFER	-1.12514	3.34e-14	2.42e-13	243.573	252.715	586.018	497.007	down	241	261	570	504	7.36257	7.57612	18.1124	15.3645
TEX52	2.17764	3.43e-14	2.49e-13	182.932	177.191	43.1803	36.4866	up	181	183	42	37	11.3103	10.8652	2.72981	2.30713
LRFN1	-3.00269	3.64e-14	2.64e-13	22.2349	10.6508	121.316	141.016	down	22	11	118	143	0.474506	0.225427	2.64723	3.07774
PSTPIP2	-3.42734	3.87e-14	2.81e-13	13.1388	7.74606	122.344	101.571	down	13	8	119	103	0.316	0.184768	3.00871	2.49837
AGMAT	-2.70052	4.12e-14	2.98e-13	19.2028	23.2382	149.075	127.21	down	19	24	145	129	0.554215	0.665166	4.39929	3.75483
TICAM1	-1.41067	4.24e-14	3.07e-13	124.313	127.81	333.105	337.255	down	123	132	324	342	3.35184	3.4178	9.18361	9.29996
PIGB	-1.77797	4.7e-14	3.39e-13	77.8221	63.905	253.941	231.739	down	77	66	247	235	2.58164	2.10253	8.61375	7.8623
LCLAT1	-1.07367	4.84e-14	3.49e-13	257.722	244.001	521.248	534.48	down	255	252	507	542	2.69069	2.52649	5.56444	5.70689
MR1	-2.32707	5.07e-14	3.65e-13	36.3843	29.0477	156.271	171.586	down	36	30	152	174	0.333999	0.264458	1.46682	1.6109
AMER1	-1.49226	5.66e-14	4.06e-13	110.164	129.746	305.346	369.797	down	109	134	297	375	0.941444	1.09968	2.66817	3.23203
MUC13	-4.12066	7.67e-14	5.47e-13	2.02135	9.68257	113.091	92.6958	down	2	10	110	94	0.0506586	0.240667	2.89805	2.37589
CACNB1	-1.3761	8.08e-14	5.76e-13	135.431	137.493	377.313	331.338	down	134	142	367	336	2.37696	2.39331	6.77132	5.94748
ELF3	-1.03912	8.18e-14	5.82e-13	273.893	304.033	630.226	558.147	down	271	314	613	566	3.20138	3.52445	7.53215	6.67208
N4BP3	-1.21319	8.24e-14	5.86e-13	219.317	206.239	549.006	437.84	down	217	213	534	444	2.60268	2.42736	6.66181	5.31399
TBCCD1	1.21139	8.37e-14	5.95e-13	435.601	467.668	177.862	212.017	up	431	483	173	215	9.99676	10.6444	4.17367	4.97619
MEX3A	-1.72328	8.56e-14	6.08e-13	74.79	70.6828	240.576	239.628	down	74	73	234	243	0.881173	0.825936	2.89825	2.88743
CRYBG1	-1.45714	8.57e-14	6.08e-13	123.303	108.445	309.459	326.407	down	122	112	301	331	0.897831	0.783153	2.30405	2.43074
FAM222A	1.76817	8.65e-14	6.13e-13	243.573	226.572	72.9952	65.0843	up	241	234	71	66	5.12673	4.7297	1.57099	1.40102
SNUPN	-1.03241	9.01e-14	6.38e-13	266.819	268.207	551.062	543.355	down	264	277	536	551	8.69936	8.67275	18.3712	18.118
STXBP2	-1.01073	9.82e-14	6.93e-13	277.936	317.588	587.046	613.37	down	275	328	571	622	6.31219	7.15344	13.6324	14.2467
BDH2	-1.81218	1.15e-13	8.06e-13	62.6619	62.9367	225.154	215.961	down	62	65	219	219	4.0153	3.99976	14.7523	14.1529
RDH10	1.13819	1.28e-13	8.98e-13	457.836	474.446	203.564	219.906	up	453	490	198	223	8.00439	8.22659	3.63903	3.93198
2020-03-10	-4.8354	1.32e-13	9.24e-13	1.01068	5.80954	94.5854	102.557	down	1	6	92	104	0.017454	0.0995042	1.67022	1.81136
PDK2	-1.35094	1.34e-13	9.36e-13	130.377	165.572	366.004	389.519	down	129	171	356	395	2.42888	3.05919	6.97199	7.42148
TIMM21	-1.21733	1.43e-13	1e-12	173.836	191.715	445.168	405.298	down	172	198	433	411	2.57499	2.81647	6.74255	6.13995
CGAS	-1.14715	1.56e-13	1.09e-12	226.391	199.461	454.421	488.132	down	224	206	442	495	4.42796	3.86916	9.088	9.76422
FBLN2	-1.04328	1.58e-13	1.1e-12	256.712	300.16	595.271	553.216	down	254	310	579	561	3.97563	4.61028	9.42628	8.76216
LIN9	-1.19276	1.62e-13	1.13e-12	213.253	178.159	452.365	441.784	down	211	184	440	448	3.89538	3.2276	8.44909	8.25319
LRG1	-4.18761	1.7e-13	1.18e-12	9.09609	1.93651	88.4167	110.446	down	9	2	86	112	0.216175	0.0456443	2.14858	2.68446
MRAS	-1.89186	1.8e-13	1.26e-12	88.9395	49.3811	247.772	264.282	down	88	51	241	268	1.23765	0.681522	3.52552	3.76121
COIL	-1.29932	1.82e-13	1.26e-12	150.591	145.239	368.06	359.936	down	149	150	358	365	4.1002	3.92197	10.2469	10.0228
PIGH	1.46644	1.83e-13	1.27e-12	311.288	306.938	121.316	102.557	up	308	317	118	104	10.9669	10.7248	4.37025	3.69525
COL3A1	-2.58314	1.87e-13	1.3e-12	21.2242	25.1747	153.187	125.238	down	21	26	149	127	0.276273	0.325003	2.0389	1.66725
FYCO1	-1.00553	1.92e-13	1.33e-12	301.182	271.112	571.625	576.883	down	298	280	556	585	2.521	2.25066	4.8924	4.93844
ZNF467	-2.76956	2.36e-13	1.63e-12	17.1815	19.3651	117.204	132.141	down	17	20	114	134	0.453435	0.506862	3.16272	3.56654
LPIN3	-1.5477	2.64e-13	1.82e-12	106.121	87.1432	275.531	288.935	down	105	90	268	293	1.75376	1.42829	4.65592	4.88343
FAIM	-1.61332	2.75e-13	1.89e-12	79.8434	90.0479	248.801	271.184	down	79	93	242	275	3.17931	3.55618	10.1301	11.0437
RAB3IP	1.28757	2.95e-13	2.02e-12	359.801	372.779	155.243	144.96	up	356	385	151	147	2.25118	2.31321	0.993177	0.927585
CERS4	-1.46824	3.38e-13	2.31e-12	141.495	101.667	349.555	322.463	down	140	105	340	327	5.55755	3.9604	14.0386	12.9533
SMTN	1.21234	3.58e-13	2.45e-12	427.516	403.763	192.255	166.655	up	423	417	187	169	7.25286	6.79359	3.33504	2.89156
RALGPS1	1.45822	3.69e-13	2.52e-12	299.16	312.747	121.316	101.571	up	296	323	118	103	2.48249	2.5739	1.02936	0.862003
TMEM45A	-1.01107	3.72e-13	2.54e-12	284	264.334	536.669	568.008	down	281	273	522	576	10.4869	9.68047	20.2628	21.4506
NYNRIN	-3.79951	4.08e-13	2.78e-12	4.04271	9.68257	97.6697	94.668	down	4	10	95	96	0.0371251	0.0881864	0.91711	0.88911
TMEM218	-1.77003	5.14e-13	3.47e-12	65.694	65.8415	243.66	205.114	down	65	68	237	208	2.25499	2.24148	8.55205	7.20065
S100A3	-3.03278	5.25e-13	3.54e-12	13.1388	13.5556	111.035	107.488	down	13	14	108	109	0.992669	1.01574	8.57778	8.30547
BEGAIN	-2.58382	5.42e-13	3.65e-12	25.2669	19.3651	144.962	122.28	down	25	20	141	124	0.505007	0.383867	2.96256	2.49951
PLXNB3	-2.89745	5.82e-13	3.91e-12	18.1922	13.5556	104.866	131.155	down	18	14	102	133	0.205836	0.152114	1.21322	1.51767
TTLL1	2.26683	5.86e-13	3.93e-12	182.932	174.286	24.6744	49.3063	up	181	180	24	50	8.02375	7.58167	1.10662	2.2118
SCIN	-2.08799	6.1e-13	4.08e-12	38.4057	41.6351	175.805	164.683	down	38	43	171	167	0.281213	0.302353	1.31625	1.23323
PEMT	-1.17496	6.63e-13	4.43e-12	177.879	188.81	403.016	425.02	down	176	195	392	431	10.09	10.622	23.3751	24.6565
PRDM1	-3.93852	6.95e-13	4.64e-12	7.07473	4.84129	89.4448	92.6958	down	7	5	87	94	0.0901238	0.0611653	1.16507	1.20766
CRTC1	1.23009	8.22e-13	5.47e-12	383.046	374.716	156.271	166.655	up	379	387	152	169	3.9681	3.84989	1.6553	1.76566
HEXIM2	-2.06204	8.3e-13	5.51e-12	34.363	61.0002	188.143	211.031	down	34	63	183	214	1.48912	2.62171	8.33665	9.35278
SCRN2	-1.03354	8.75e-13	5.81e-12	284	241.096	540.781	533.494	down	281	249	526	541	9.51759	8.01334	18.5309	18.285
HSD3B7	-1.94862	9.45e-13	6.26e-12	46.4911	63.905	181.974	244.559	down	46	66	177	248	1.41598	1.93036	5.66712	7.61777
GRB7	-1.17778	9.61e-13	6.37e-12	216.285	173.318	434.887	445.729	down	214	179	423	452	5.83384	4.63647	11.9942	12.2958
ACVR2B	-1.21246	1.03e-12	6.8e-12	171.815	159.762	385.538	382.617	down	170	165	375	388	1.04872	0.967137	2.4062	2.38846
MFSD4B	1.39729	1.04e-12	6.86e-12	357.779	302.096	116.175	134.113	up	354	312	113	136	4.33279	3.62838	1.43857	1.66104
ZNF219	-1.52933	1.13e-12	7.4e-12	90.9609	90.0479	261.138	261.323	down	90	93	254	265	1.88215	1.84795	5.52505	5.53012
ZNF333	1.85143	1.31e-12	8.57e-12	236.498	184.937	56.5456	60.1536	up	234	191	55	61	2.07642	1.61037	0.507634	0.540138
TGFB1I1	-2.60935	1.32e-12	8.63e-12	16.1708	26.1429	135.709	123.266	down	16	27	132	125	0.590171	0.946271	5.06433	4.60092
MORN4	-2.74255	1.34e-12	8.74e-12	21.2242	14.5239	122.344	116.363	down	21	15	119	118	0.609627	0.413742	3.5932	3.41825
UBXN11	-1.02093	1.37e-12	8.9e-12	249.637	255.62	530.5	495.035	down	247	264	516	502	5.76568	5.85533	12.5283	11.6932
MDFIC	-2.51073	1.37e-12	8.91e-12	18.1922	30.016	128.513	146.933	down	18	31	125	149	0.269089	0.44033	1.94367	2.22272
EYA1	-1.00629	1.43e-12	9.28e-12	266.819	264.334	559.287	507.855	down	264	273	544	515	3.57971	3.51723	7.67243	6.96831
ALKBH4	-2.17243	1.5e-12	9.7e-12	47.5018	30.016	155.243	193.281	down	47	31	151	196	1.62821	1.02039	5.44101	6.77556
CIPC	-1.23294	1.53e-12	9.89e-12	154.633	160.731	384.51	356.977	down	153	166	374	362	2.46514	2.54128	6.26775	5.82016
DMBX1	-2.12614	1.54e-12	9.98e-12	32.3416	43.5716	157.3	174.544	down	32	45	153	177	0.805779	1.07664	4.00726	4.4475
HECW2	-1.5594	1.59e-12	1.03e-11	96.0142	79.3971	262.166	254.42	down	95	82	255	258	0.54799	0.449424	1.52996	1.48506
MSRB3	-1.02181	1.67e-12	1.08e-11	254.69	241.096	496.573	509.827	down	252	249	483	517	3.28799	3.08691	6.55492	6.73128
KCNIP3	-2.27056	1.7e-12	1.1e-11	29.3096	30.9842	148.047	142.988	down	29	32	144	145	0.631274	0.661856	3.26041	3.14966
SAMD10	-3.77256	1.75e-12	1.13e-11	9.09609	4.84129	76.0795	113.404	down	9	5	74	115	0.30092	0.158845	2.57354	3.83692
HDAC9	-1.84278	1.9e-12	1.22e-11	54.5765	72.6193	193.283	263.295	down	54	75	188	267	0.301727	0.398177	1.09262	1.4887
ME3	-1.20014	1.91e-12	1.22e-11	161.708	180.096	376.285	409.242	down	160	186	366	415	4.44314	4.90769	10.5716	11.4999
DNM3	1.81967	1.98e-12	1.27e-11	187.986	220.763	60.658	55.223	up	186	228	59	56	1.27887	1.4895	0.421944	0.384218
MMP24	-1.05016	2.04e-12	1.3e-11	228.413	227.54	468.814	475.312	down	226	235	456	482	3.73371	3.68888	7.83587	7.94613
CCDC58	-1.95802	2.14e-12	1.37e-11	45.4804	45.5081	181.974	171.586	down	45	47	177	174	4.39884	4.36533	17.9965	16.9727
NTN4	-1.57792	2.16e-12	1.38e-11	79.8434	84.2384	236.463	253.434	down	79	87	230	257	1.57145	1.64432	4.75872	5.10131
PKIG	-1.09708	2.19e-12	1.4e-11	225.381	199.461	465.73	442.77	down	223	206	453	449	7.08577	6.21932	14.9717	14.2365
FBXO46	-1.03352	2.23e-12	1.42e-11	237.509	267.239	541.81	492.077	down	235	276	527	499	5.7104	6.37238	13.3198	12.0997
UQCC3	1.37404	2.48e-12	1.57e-11	313.31	330.176	110.007	138.058	up	310	341	107	140	9.42708	9.85289	3.38446	4.24835
ASB16	1.44906	2.53e-12	1.61e-11	321.395	270.144	114.119	102.557	up	318	279	111	104	10.8413	9.03757	3.93611	3.53805
DHX35	-1.13958	2.57e-12	1.63e-11	191.018	181.064	414.325	405.298	down	189	187	403	411	4.1007	3.85506	9.09476	8.89845
KIAA0040	-1.73551	2.6e-12	1.65e-11	67.7153	59.0637	213.845	208.072	down	67	61	208	211	1.05027	0.90855	3.39139	3.30053
TFEB	-1.50942	2.65e-12	1.68e-11	84.8968	119.096	281.7	299.782	down	84	123	274	304	1.37129	1.90787	4.65253	4.95221
CAPN5	2.46883	2.73e-12	1.72e-11	150.591	134.588	33.9274	17.7503	up	149	139	33	18	2.36722	2.09827	0.545326	0.285365
NEXN	-2.11753	2.91e-12	1.84e-11	35.3737	36.7938	161.412	151.863	down	35	38	157	154	0.753559	0.777368	3.51592	3.30862
ADGRG2	-1.01739	2.95e-12	1.86e-11	237.509	269.176	523.304	502.924	down	235	278	509	510	3.53265	3.97075	7.95868	7.65033
CRISPLD1	-1.39396	2.96e-12	1.86e-11	105.11	141.366	330.021	318.518	down	104	146	321	323	1.66938	2.22674	5.35941	5.17369
PSG4	-2.25325	3.18e-12	2e-11	31.331	29.0477	138.794	148.905	down	31	30	135	151	1.04272	0.958783	4.72312	5.06826
EPC1	-1.43535	3.31e-12	2.08e-11	104.1	101.667	270.391	285.976	down	103	105	263	290	1.69397	1.64079	4.49899	4.7593
DLX1	-1.15842	3.38e-12	2.12e-11	183.943	177.191	422.55	383.603	down	182	183	411	389	5.02727	4.80292	11.8084	10.7223
LDLRAD4	-1.8933	3.7e-12	2.31e-11	45.4804	56.1589	202.536	175.53	down	45	58	197	178	0.298321	0.365337	1.3584	1.17752
MPP2	-1.53812	3.77e-12	2.35e-11	88.9395	82.3019	243.66	253.434	down	88	85	237	257	1.13459	1.04128	3.17829	3.30647
RPGR	1.39384	3.78e-12	2.35e-11	288.043	291.445	113.091	107.488	up	285	301	110	109	3.13801	3.14898	1.25977	1.1976
RBP1	-1.73966	3.98e-12	2.47e-11	62.6619	61.9685	221.042	195.253	down	62	64	215	198	1.35691	1.33086	4.89427	4.32415
C19orf54	-1.18895	4.07e-12	2.53e-11	160.698	186.874	415.353	377.686	down	159	193	404	383	3.90791	4.50711	10.3281	9.39339
RALGAPA1	1.35318	4.1e-12	2.54e-11	350.705	295.318	130.569	122.28	up	347	305	127	124	2.67487	2.23392	1.01828	0.953831
PIGF	1.34487	4.36e-12	2.7e-11	306.235	351.477	140.85	118.335	up	303	363	137	120	14.9598	17.0288	7.03549	5.9121
FAM57A	-1.1871	4.7e-12	2.91e-11	161.708	164.604	375.257	367.825	down	160	170	365	373	4.83735	4.88349	11.4781	11.2531
URGCP	-1.1126	4.98e-12	3.07e-11	186.975	199.461	426.662	409.242	down	185	206	415	415	2.14003	2.26417	4.99329	4.79041
COA6	-1.19543	5.53e-12	3.4e-11	154.633	166.54	363.948	371.769	down	153	172	354	377	8.87607	9.48095	21.361	21.8246
ANKRD26	1.10061	5.53e-12	3.4e-11	432.569	426.033	189.171	211.031	up	428	440	184	214	4.50636	4.40178	2.01507	2.24839
FAS	-1.12509	5.54e-12	3.4e-11	233.466	258.525	459.561	613.37	down	231	267	447	622	6.5241	7.16496	13.1312	17.5297
MSLNL	-2.93595	5.74e-12	3.52e-11	10.1068	17.4286	106.923	104.529	down	10	18	104	106	0.345771	0.591363	3.74034	3.65738
TP53I11	-1.18646	5.74e-12	3.52e-11	155.644	177.191	375.257	382.617	down	154	183	365	388	2.26734	2.56001	5.58958	5.70039
GYG2	-1.95705	5.81e-12	3.56e-11	37.395	68.7463	218.986	194.267	down	37	71	213	197	0.785259	1.43174	4.70198	4.17209
ZNF584	-1.51442	5.88e-12	3.6e-11	86.9182	93.921	239.548	277.101	down	86	97	233	281	2.52878	2.71006	7.12621	8.24509
GPR161	-1.71658	6.66e-12	4.06e-11	85.9075	61.9685	275.531	210.045	down	85	64	268	213	0.681598	0.487622	2.23529	1.70438
SCUBE1	-2.23505	6.87e-12	4.18e-11	27.2883	32.9207	137.766	145.947	down	27	34	134	148	0.176427	0.211093	0.910742	0.965025
SPINK6	-1.5421	7.07e-12	4.3e-11	85.9075	79.3971	241.604	239.628	down	85	82	235	243	8.45628	7.75119	24.3175	24.1237
FAM118B	1.15386	7.17e-12	4.36e-11	393.153	443.462	172.721	203.142	up	389	458	168	206	11.8098	13.2115	5.30507	6.24073
FBXO33	1.04666	7.52e-12	4.57e-11	498.263	484.129	214.873	260.337	up	493	500	209	264	9.33066	8.99144	4.11436	4.98593
TNNT1	-1.74465	8.06e-12	4.89e-11	57.6085	76.4923	252.913	197.225	down	57	79	246	200	2.73641	3.60353	12.2838	9.58105
C12orf4	-1.17407	8.09e-12	4.9e-11	177.879	157.826	382.454	374.728	down	176	163	372	380	3.3224	2.92362	7.3042	7.15813
METTL4	-1.64569	8.15e-12	4.94e-11	77.8221	63.905	225.154	217.934	down	77	66	219	221	1.52046	1.23829	4.498	4.35466
DAGLA	-1.86721	8.32e-12	5.03e-11	49.5231	51.3176	199.452	168.627	down	49	53	194	171	0.620675	0.637879	2.556	2.16143
HIST1H2BH	2.14952	8.46e-12	5.11e-11	145.537	149.112	31.8712	34.5144	up	144	154	31	35	5.09753	5.17979	1.14143	1.23635
MINDY1	-2.01105	8.5e-12	5.14e-11	34.363	49.3811	166.552	171.586	down	34	51	162	174	0.70397	1.00332	3.48883	3.59502
ZNF777	-1.31755	8.71e-12	5.26e-11	120.27	124.905	309.459	301.754	down	119	129	301	306	2.68414	2.76466	7.0618	6.88742
SPINK13	-2.39321	8.78e-12	5.3e-11	28.2989	23.2382	154.215	116.363	down	28	24	150	118	1.73922	1.41645	9.6912	7.314
MED19	1.22687	9.13e-12	5.51e-11	338.577	354.382	153.187	142.988	up	335	366	149	145	14.9232	15.4914	6.90386	6.44555
TMEM173	-1.36495	9.25e-12	5.58e-11	120.27	106.508	289.925	293.865	down	119	110	282	298	4.89997	4.30361	12.0777	12.2444
ZHX2	-3.81293	1.01e-11	6.06e-11	6.06406	5.80954	75.0514	91.7097	down	6	6	73	93	0.0946233	0.0899067	1.19746	1.46355
CUEDC2	-1.04028	1.04e-11	6.24e-11	296.128	230.445	567.512	514.757	down	293	238	552	522	17.9399	13.846	35.1546	31.8933
KIAA0825	-1.43253	1.12e-11	6.71e-11	104.1	94.8892	278.616	258.365	down	103	98	271	262	1.21913	1.10213	3.33636	3.0945
GPRIN1	1.07249	1.18e-11	7.04e-11	432.569	423.128	209.733	197.225	up	428	437	204	200	7.41179	7.19043	3.67451	3.4561
HOXC9	-2.17752	1.27e-11	7.59e-11	39.4164	27.1112	161.412	139.044	down	39	28	157	141	1.82659	1.24603	7.64831	6.58979
GAR1	-1.17336	1.38e-11	8.21e-11	177.879	164.604	357.779	414.173	down	176	170	348	420	10.1619	9.32619	20.8992	24.1984
RPP40	1.07833	1.4e-11	8.32e-11	432.569	418.287	210.761	192.294	up	428	432	205	195	19.8544	19.041	9.89136	9.02658
ZNRF2	1.09553	1.43e-11	8.5e-11	434.591	469.605	189.171	233.712	up	430	485	184	237	9.06269	9.71235	4.03363	4.9844
CA11	-1.85205	1.61e-11	9.55e-11	42.4484	61.9685	192.255	185.392	down	42	64	187	188	1.66094	2.40479	7.69193	7.41887
SERINC5	1.18707	1.65e-11	9.77e-11	345.651	390.208	166.552	156.794	up	342	403	162	159	3.78735	4.24041	1.86601	1.75704
PLEKHG4	-1.48065	1.66e-11	9.86e-11	105.11	91.9844	307.402	242.587	down	104	95	299	246	1.11497	0.967711	3.33418	2.63172
TRAF3IP2	-1.10233	1.68e-11	9.93e-11	192.028	261.429	490.404	484.188	down	190	270	477	491	2.55823	3.45417	6.68027	6.59696
MRPL15	-1.11824	1.84e-11	1.09e-10	209.21	176.223	436.943	399.381	down	207	182	425	405	13.1605	10.9943	28.1048	25.6941
PALMD	-5.46188	1.88e-11	1.11e-10	1.01068	2.90477	87.3886	86.779	down	1	3	85	88	0.0268593	0.0765614	2.37467	2.3586
GVQW3	1.29233	1.88e-11	1.11e-10	331.502	318.557	118.232	146.933	up	328	329	115	149	3.447	3.28517	1.25706	1.56254
AASDH	1.58969	2.03e-11	1.2e-10	222.349	225.604	67.8547	80.8623	up	220	233	66	82	4.07598	4.10166	1.27187	1.516
MANEAL	-1.51841	2.28e-11	1.33e-10	90.9609	76.4923	244.688	234.698	down	90	79	238	238	2.17464	1.8137	5.98153	5.7385
LTBP2	-2.18521	2.49e-11	1.46e-10	24.2562	40.6668	150.103	145.947	down	24	42	146	148	0.20429	0.339687	1.29264	1.25711
TMEM267	-1.03997	2.51e-11	1.47e-10	247.616	221.731	521.248	443.756	down	245	229	507	450	5.66101	5.02756	12.185	10.3757
HOXB13	-2.03259	2.51e-11	1.47e-10	39.4164	37.762	175.805	140.03	down	39	39	171	142	0.820305	0.779416	3.74108	2.98041
MAGOHB	-1.23893	2.65e-11	1.55e-10	159.687	130.715	352.639	332.324	down	158	135	343	337	4.15201	3.37077	9.37531	8.83706
HIST1H4H	1.60689	2.69e-11	1.57e-10	203.146	253.683	77.1076	72.9733	up	201	262	75	74	14.1756	17.5566	5.50168	5.20777
TMEM139	-1.59991	2.79e-11	1.62e-10	85.9075	67.778	211.789	253.434	down	85	70	206	257	2.42033	1.89386	6.10116	7.30238
ARHGEF28	1.10522	2.81e-11	1.63e-10	385.068	414.414	194.311	177.503	up	381	428	189	180	4.18492	4.46683	2.1593	1.97293
ALKBH6	-2.05453	2.92e-11	1.7e-10	37.395	33.889	148.047	147.919	down	37	35	144	150	1.65126	1.48414	6.68444	6.68006
CAVIN2	-2.38424	2.95e-11	1.71e-10	22.2349	24.2064	120.288	122.28	down	22	25	117	124	0.496843	0.536451	2.74835	2.79444
ZNF503	-1.151	2.99e-11	1.74e-10	236.498	169.445	435.915	464.465	down	234	175	424	471	5.09829	3.62277	9.6087	10.2401
ANK3	-1.8913	3.11e-11	1.8e-10	48.5125	41.6351	165.524	168.627	down	48	43	161	171	0.186038	0.158352	0.649047	0.661352
CHRD	-3.25339	3.22e-11	1.86e-10	7.07473	11.6191	80.1919	98.6125	down	7	12	78	100	0.144976	0.236142	1.68029	2.06669
DBNDD1	-1.57673	3.35e-11	1.93e-10	74.79	89.0797	212.817	276.115	down	74	92	207	280	1.6548	1.95477	4.81475	6.2481
ABCA5	1.11911	3.45e-11	1.99e-10	395.174	380.525	167.581	189.336	up	391	393	163	192	3.09418	2.95499	1.34167	1.51617
KLHL23	-1.13324	3.47e-11	2e-10	232.456	173.318	423.578	465.451	down	230	179	412	472	3.80066	2.81046	7.08138	7.78304
GEM	2.01831	3.57e-11	2.05e-10	178.89	139.429	40.096	38.4589	up	177	144	39	39	5.81937	4.49841	1.3337	1.27951
SLC35A1	1.05889	3.61e-11	2.07e-10	406.292	426.033	196.367	203.142	up	402	440	191	206	15.4047	16.0204	7.61288	7.87716
PRXL2A	-1.86695	3.68e-11	2.11e-10	52.5552	41.6351	168.609	174.544	down	52	43	164	177	0.581595	0.456961	1.90788	1.97545
ZNF862	1.53974	3.75e-11	2.15e-10	216.285	237.223	77.1076	78.89	up	214	245	75	80	2.2454	2.44253	0.818523	0.837618
SH2D5	-2.35017	3.75e-11	2.15e-10	25.2669	24.2064	112.063	140.03	down	25	25	109	142	0.475502	0.4518	2.1564	2.69511
POU6F1	-2.80793	3.89e-11	2.23e-10	23.2456	8.71432	115.147	107.488	down	23	9	112	109	0.559636	0.208072	2.83456	2.64655
CCDC106	-2.35834	4.04e-11	2.31e-10	29.3096	20.3334	137.766	116.363	down	29	21	134	118	0.931616	0.640991	4.47748	3.78266
APOBEC3B	-1.87953	4.14e-11	2.37e-10	38.4057	59.0637	178.89	180.461	down	38	61	174	183	1.46154	2.2292	6.9609	7.0235
SLC41A2	1.27591	4.3e-11	2.45e-10	312.299	299.192	119.26	133.127	up	309	309	116	135	5.06478	4.81232	1.97765	2.20807
ALG6	1.30006	4.39e-11	2.51e-10	319.374	287.572	115.147	131.155	up	316	297	112	133	6.83586	6.10459	2.52008	2.871
AGAP2	-1.73323	5.04e-11	2.87e-10	56.5979	54.2224	181.974	186.378	down	56	56	177	189	0.617244	0.586477	2.02923	2.07877
TUFT1	1.13612	5.51e-11	3.12e-10	410.335	378.589	198.424	160.738	up	406	391	193	163	9.51679	8.70834	4.70557	3.81266
MAML3	-1.4876	5.64e-11	3.19e-10	96.0142	76.4923	243.66	239.628	down	95	79	237	243	0.987976	0.780627	2.56366	2.52177
CRB1	-3.70913	5.89e-11	3.33e-10	5.05338	6.7778	79.1638	75.9316	down	5	7	77	77	0.0321814	0.0428082	0.515484	0.49454
CHCHD6	-1.48243	6.1e-11	3.45e-10	84.8968	84.2384	249.829	222.864	down	84	87	243	226	4.40369	4.33362	13.2505	11.8229
HABP4	1.03789	6.44e-11	3.63e-10	432.569	408.605	201.508	208.072	up	428	422	196	211	11.9172	11.1644	5.67643	5.86257
WNT7B	-1.86232	6.57e-11	3.7e-10	54.5765	39.6985	170.665	171.586	down	54	41	166	174	0.779616	0.562425	2.49279	2.50676
ARHGAP28	1.22193	6.73e-11	3.79e-10	327.459	308.874	134.681	138.058	up	324	319	131	140	2.49388	2.33301	1.0488	1.07531
TARSL2	1.17139	7.26e-11	4.09e-10	351.715	374.716	177.862	144.96	up	348	387	173	147	6.95076	7.34442	3.59409	2.92986
ARC	2.43534	7.31e-11	4.11e-10	119.26	109.413	20.562	21.6948	up	118	113	20	22	2.9189	2.65589	0.514585	0.543045
HOXA10	-2.04039	7.59e-11	4.26e-10	42.4484	30.9842	138.794	162.711	down	42	32	135	165	0.970151	0.702318	3.2435	3.80321
SLC38A7	-1.05551	7.68e-11	4.32e-10	190.007	221.731	446.196	410.228	down	188	229	434	416	2.64816	3.0649	6.35867	5.84731
NMT2	1.1171	7.87e-11	4.41e-10	396.185	361.16	165.524	183.419	up	392	373	161	186	9.69011	8.76083	4.1396	4.58809
MXD1	1.13404	7.97e-11	4.47e-10	385.068	346.636	170.665	162.711	up	381	358	166	165	4.94635	4.41608	2.2416	2.13757
HSPB7	-2.70171	8.3e-11	4.65e-10	15.1601	16.4604	116.175	89.7374	down	15	17	113	91	0.324776	0.349732	2.54484	1.96612
CSRP2	1.04209	8.33e-11	4.67e-10	404.271	437.652	212.817	196.239	up	400	452	207	199	24.9097	26.7448	13.4081	12.3662
MYT1L	-5.35105	8.45e-11	4.73e-10	0	3.87303	80.1919	80.8623	down	0	4	78	82	0	0.0184032	0.392848	0.396214
PRDM10	-1.3002	9.97e-11	5.56e-10	134.42	110.381	282.728	319.505	down	133	114	275	324	1.47532	1.20153	3.17291	3.58638
HES6	1.7455	1.02e-10	5.69e-10	192.028	169.445	56.5456	51.2785	up	190	175	55	52	7.84562	6.86603	2.36225	2.14266
GPR37	-1.12702	1.06e-10	5.91e-10	157.665	168.477	349.555	362.894	down	156	174	340	368	3.76564	3.99077	8.53656	8.86417
INTU	-2.50518	1.08e-10	6.01e-10	13.1388	29.0477	117.204	123.266	down	13	30	114	125	0.071639	0.15708	0.653433	0.687373
TMEM268	-1.15673	1.09e-10	6.04e-10	164.74	162.667	397.875	332.324	down	163	168	387	337	2.59643	2.54268	6.41194	5.35667
MMRN2	-3.41375	1.1e-10	6.13e-10	7.07473	7.74606	79.1638	78.89	down	7	8	77	80	0.116677	0.126698	1.33496	1.33062
EDN2	-6.88467	1.3e-10	7.19e-10	1.01068	0.968257	122.344	111.432	down	1	1	119	113	0.0587615	0.0558325	7.27327	6.62594
CAP2	-1.57061	1.36e-10	7.52e-10	63.6726	95.8575	222.07	252.448	down	63	99	216	256	1.38545	2.06861	4.94076	5.6178
DOCK3	-1.93248	1.36e-10	7.52e-10	33.3523	64.8732	172.721	203.142	down	33	67	168	206	0.274867	0.530246	1.45548	1.71219
UBXN8	-1.36235	1.49e-10	8.21e-10	101.068	107.477	290.953	245.545	down	100	111	283	249	4.272	4.50555	12.575	10.6147
ZNF362	-1.1012	1.51e-10	8.31e-10	179.9	169.445	353.667	395.436	down	178	175	344	401	4.1791	3.90387	8.40062	9.39472
APOL6	-4.02359	1.54e-10	8.45e-10	4.04271	4.84129	64.7704	79.8762	down	4	5	63	81	0.0288205	0.0342299	0.472141	0.582375
HIST1H3H	1.54668	1.57e-10	8.61e-10	227.402	218.826	64.7704	87.7652	up	225	226	63	89	13.2641	12.6589	3.86301	5.23554
RTN4IP1	-1.05214	1.61e-10	8.84e-10	184.954	189.778	387.594	389.519	down	183	196	377	395	7.93395	8.074	17.0008	17.0888
RFESD	1.47196	1.65e-10	9.07e-10	231.445	220.763	78.1357	84.8068	up	229	228	76	86	4.38534	4.14855	1.51381	1.6434
ZNF837	2.91545	1.76e-10	9.67e-10	89.9502	91.9844	9.25291	14.7919	up	89	95	9	15	3.12628	3.1707	0.328829	0.525781
ATP10D	2.46802	1.86e-10	1.02e-09	107.132	110.381	22.6182	16.7641	up	106	114	22	17	1.05068	1.07365	0.226817	0.168147
ZBED6CL	-1.47784	2.23e-10	1.22e-09	82.8755	75.5241	223.098	217.934	down	82	78	217	221	2.03876	1.84264	5.6118	5.48304
SDC3	-1.1043	2.29e-10	1.25e-09	168.783	161.699	345.442	364.866	down	167	167	336	370	1.81628	1.72574	3.80098	4.01554
HOMER3	-2.06043	2.32e-10	1.26e-09	35.3737	30.016	127.485	144.96	down	35	31	124	147	0.970089	0.816393	3.57483	4.06572
FUT1	-3.56531	2.36e-10	1.28e-09	4.04271	8.71432	70.939	80.8623	down	4	9	69	82	0.0684884	0.146418	1.22884	1.40103
TESMIN	-2.33701	2.6e-10	1.41e-09	23.2456	22.2699	126.457	103.543	down	23	23	123	105	0.325865	0.309622	1.81261	1.48449
SYTL2	2.12114	2.65e-10	1.44e-09	121.281	162.667	26.7306	38.4589	up	120	168	26	39	0.94695	1.25965	0.213407	0.307105
RNF165	-1.46086	2.68e-10	1.45e-09	73.7794	96.8257	236.463	233.712	down	73	100	230	237	0.476834	0.620638	1.56265	1.54479
SLC7A8	-2.31319	2.7e-10	1.46e-09	25.2669	22.2699	103.838	132.141	down	25	23	101	134	0.387723	0.338925	1.62927	2.07378
TUBGCP5	1.2391	2.71e-10	1.46e-09	294.107	304.033	116.175	137.071	up	291	314	113	139	5.13319	5.26281	2.0733	2.44673
TBC1D12	1.03348	2.88e-10	1.55e-09	384.057	402.795	188.143	196.239	up	380	416	183	199	5.25621	5.46734	2.63287	2.74675
SLC2A5	-4.18013	2.91e-10	1.57e-09	1.01068	6.7778	69.9109	72.9733	down	1	7	68	74	0.0126602	0.0842043	0.895449	0.934868
TP73	-1.86587	2.93e-10	1.58e-09	43.4591	44.5398	179.918	141.016	down	43	46	175	143	0.564481	0.573763	2.38951	1.87324
BRINP1	-1.70158	2.99e-10	1.61e-09	50.5338	57.1272	176.833	173.558	down	50	59	172	176	1.04146	1.16767	3.72641	3.65815
F12	-1.36324	3.03e-10	1.63e-09	97.0249	93.921	242.632	248.504	down	96	97	236	252	3.4166	3.28011	8.73624	8.94952
TPD52L1	-2.76469	3.08e-10	1.66e-09	9.09609	19.3651	96.6416	97.6264	down	9	20	94	99	0.210625	0.444724	2.28815	2.31195
WDR7	1.18583	3.24e-10	1.74e-09	327.459	324.366	128.513	157.78	up	324	335	125	160	1.67271	1.64329	0.671237	0.824276
EXOC3L4	-2.35874	3.34e-10	1.79e-09	25.2669	18.3969	114.119	109.46	down	25	19	111	111	0.795061	0.574127	3.67175	3.52257
CREG2	-2.33367	3.47e-10	1.86e-09	21.2242	23.2382	104.866	119.321	down	21	24	102	121	0.239916	0.260522	1.21208	1.37944
GLI2	-1.51317	3.83e-10	2.05e-09	65.694	87.1432	214.873	221.878	down	65	90	209	225	0.697161	0.917183	2.33161	2.40812
INMT	-9.27103	3.96e-10	2.11e-09	0	0	122.344	102.557	down	0	0	119	104	0	0	3.52721	2.95736
CYP27C1	-3.98084	4.01e-10	2.14e-09	7.07473	1.93651	71.9671	69.0288	down	7	2	70	70	0.113663	0.0308564	1.18225	1.13422
TGFBR3L	-1.45806	4.03e-10	2.15e-09	80.8541	77.4606	216.929	217.934	down	80	80	211	221	4.63003	4.39924	12.7018	12.7633
RAD51D	-1.079	4.24e-10	2.25e-09	211.231	164.604	396.847	396.422	down	209	170	386	402	1.49567	1.15593	2.87321	2.87073
AL355916.2	-3.94258	4.47e-10	2.36e-09	5.05338	3.87303	69.9109	67.0565	down	5	4	68	68	0.468055	0.35578	6.62104	6.35203
DNMT3B	1.041	4.51e-10	2.38e-09	375.972	412.478	180.946	202.156	up	372	426	176	205	5.85904	6.3751	2.88328	3.22191
PDLIM2	-2.3687	5.04e-10	2.66e-09	19.2028	22.2699	105.894	108.474	down	19	23	103	110	0.199071	0.228969	1.12249	1.15007
ANKMY1	1.05179	5.2e-10	2.74e-09	368.897	375.684	171.693	187.364	up	365	388	167	190	4.34917	4.39277	2.06976	2.25914
EXPH5	-1.0572	5.22e-10	2.75e-09	178.89	171.382	361.892	366.839	down	177	177	352	372	1.26506	1.202	2.61679	2.65311
SUSD2	-1.56122	5.51e-10	2.9e-09	74.79	62.9367	186.086	219.906	down	74	65	181	223	1.58528	1.32307	4.03314	4.76712
DFFB	-1.50376	5.54e-10	2.91e-09	87.9288	82.3019	282.728	200.183	down	87	85	275	203	1.99193	1.84913	6.54904	4.63797
PRTFDC1	-1.63279	5.58e-10	2.93e-09	53.5658	64.8732	189.171	178.489	down	53	67	184	181	1.65948	1.99326	5.99243	5.65523
GPR87	-4.49614	5.81e-10	3.05e-09	2.02135	3.87303	62.7142	71.001	down	2	4	61	72	0.0907003	0.172358	2.87739	3.25827
ATG4A	1.16546	5.94e-10	3.11e-09	305.224	308.874	135.709	138.058	up	302	319	132	140	9.51307	9.54769	4.32491	4.40066
CP	-4.26543	6.18e-10	3.23e-09	3.03203	3.87303	71.9671	61.1398	down	3	4	70	62	0.0467855	0.0592712	1.13548	0.964846
KIAA0513	1.20668	6.4e-10	3.35e-09	313.31	296.287	144.962	119.321	up	310	306	141	121	2.60469	2.44293	1.23226	1.01451
MAIP1	-1.18641	6.69e-10	3.49e-09	126.335	134.588	298.149	295.838	down	125	139	290	300	6.02869	6.36974	14.5479	14.4381
CNTLN	-1.22492	7.01e-10	3.65e-09	113.196	135.556	290.953	290.907	down	112	140	283	295	0.88058	1.04586	2.31434	2.31446
INTS12	1.14113	7.12e-10	3.71e-09	323.416	315.652	137.766	151.863	up	320	326	134	154	9.10826	8.81652	3.96716	4.37404
CCDC102A	-1.7835	7.29e-10	3.79e-09	43.4591	48.4129	168.609	147.919	down	43	50	164	150	1.27312	1.40658	5.0505	4.43167
GLMN	1.01011	7.5e-10	3.9e-09	402.249	378.589	196.367	191.308	up	398	391	191	194	14.548	13.5798	7.26181	7.0762
CISH	-2.03997	7.64e-10	3.96e-09	32.3416	30.9842	119.26	141.016	down	32	32	116	143	1.04831	0.996055	3.95264	4.67468
NDUFA9	-1.76641	7.74e-10	4.02e-09	44.4698	49.3811	169.637	149.891	down	44	51	165	152	0.371281	0.408897	1.44819	1.27988
CEP135	1.16451	7.9e-10	4.09e-09	301.182	316.62	130.569	144.96	up	298	327	127	147	3.18124	3.31682	1.41018	1.56594
HIST1H2BG	2.6088	8.15e-10	4.22e-09	102.078	93.921	11.3091	20.7086	up	101	97	11	21	4.80132	4.38132	0.543904	0.996173
ZNF75A	1.41262	8.34e-10	4.31e-09	221.338	240.128	95.6135	77.9039	up	219	248	93	79	4.60899	4.95915	2.0358	1.65907
TYMP	-1.31437	8.38e-10	4.33e-09	98.0356	106.508	269.363	239.628	down	97	110	262	243	4.21044	4.53672	11.829	10.5254
SFXN4	-1.15219	8.8e-10	4.54e-09	165.751	131.683	333.105	327.394	down	164	136	324	332	8.7743	6.91356	18.0303	17.7249
HAUS8	1.05908	9.48e-10	4.88e-09	359.801	361.16	162.44	183.419	up	356	373	158	186	7.53573	7.50202	3.47874	3.92884
USP46	-1.07292	1.08e-09	5.53e-09	166.762	159.762	350.583	336.269	down	165	165	341	341	1.45864	1.38593	3.13551	3.00811
NCALD	-3.03943	1.12e-09	5.74e-09	6.06406	13.5556	82.2481	79.8762	down	6	14	80	81	0.104275	0.23118	1.44614	1.40472
DUSP5	1.12969	1.14e-09	5.85e-09	314.32	313.715	148.047	139.044	up	311	324	144	141	8.8694	8.77956	4.27156	4.01263
MAPK8IP2	-1.61722	1.15e-09	5.88e-09	55.5872	61.9685	193.283	167.641	down	55	64	188	170	1.18627	1.31158	4.21762	3.65885
RGS19	-1.55631	1.2e-09	6.12e-09	95.0036	58.0954	237.491	212.017	down	94	60	231	215	4.01098	2.43258	10.2524	9.15456
AGT	-2.70706	1.21e-09	6.18e-09	13.1388	14.5239	77.1076	103.543	down	13	15	75	105	0.413793	0.453654	2.48308	3.33507
RIN3	-3.54094	1.22e-09	6.24e-09	6.06406	5.80954	76.0795	62.1259	down	6	6	74	63	0.104101	0.0989123	1.33545	1.09074
ZNF184	1.02776	1.25e-09	6.37e-09	402.249	364.065	198.424	177.503	up	398	376	193	180	9.2964	8.34475	4.68899	4.19547
DIXDC1	-1.18326	1.26e-09	6.41e-09	120.27	144.27	306.374	294.851	down	119	149	298	299	1.12233	1.33522	2.92334	2.81398
C1R	-1.59988	1.3e-09	6.58e-09	184.954	270.144	665.182	714.941	down	183	279	647	725	4.78312	6.92881	17.5895	18.9093
DKK3	-1.03382	1.34e-09	6.8e-09	181.922	190.747	353.667	409.242	down	180	197	344	415	4.34209	4.5153	8.63127	9.98967
ACKR3	-3.11765	1.35e-09	6.86e-09	8.08541	9.68257	88.4167	66.0704	down	8	10	86	67	0.264813	0.314517	2.961	2.2131
ENOX1	-1.31899	1.39e-09	7.02e-09	102.078	98.7622	271.419	229.767	down	101	102	264	233	2.46989	2.37001	6.71507	5.68577
DHRS7B	1.03748	1.4e-09	7.09e-09	363.843	365.033	167.581	187.364	up	360	377	163	190	9.12488	9.07946	4.29737	4.80568
ZNF860	-2.14143	1.52e-09	7.64e-09	21.2242	33.889	125.428	118.335	down	21	35	122	120	0.494313	0.78279	2.98698	2.81865
ZNF678	1.28525	1.55e-09	7.78e-09	244.584	279.826	99.7259	115.377	up	242	289	97	117	1.97951	2.24613	0.825287	0.955005
ETFRF1	1.14458	1.59e-09	8e-09	311.288	298.223	131.597	143.974	up	308	308	128	146	11.815	11.2261	5.10719	5.58871
ANXA3	-2.17635	1.63e-09	8.18e-09	23.2456	31.9525	102.81	146.933	down	23	33	100	149	0.93283	1.27169	4.21857	6.03028
PDZK1	-2.10777	1.63e-09	8.18e-09	29.3096	27.1112	135.709	107.488	down	29	28	132	109	0.919064	0.84314	4.35123	3.44708
HHLA3	1.49057	1.68e-09	8.41e-09	201.125	194.62	65.7985	74.9455	up	199	201	64	76	14.7028	14.1103	4.91833	5.60322
JAZF1	-1.23885	1.73e-09	8.68e-09	114.206	108.445	259.082	266.254	down	113	112	252	270	2.6369	2.48328	6.11653	6.28716
COA3	-1.16754	1.76e-09	8.79e-09	129.367	166.54	358.807	306.685	down	128	172	349	311	12.1065	15.4573	34.3341	29.3526
IZUMO4	2.0285	1.91e-09	9.55e-09	124.313	122	28.7868	31.556	up	123	126	28	32	6.08104	5.91885	1.43986	1.5787
BTN3A1	-1.46154	1.96e-09	9.78e-09	91.9715	67.778	204.592	234.698	down	91	70	199	238	1.58339	1.15728	3.60155	4.13238
GRB10	-1.05586	1.98e-09	9.88e-09	178.89	156.858	349.555	348.102	down	177	162	340	353	2.09399	1.821	4.1838	4.16728
MICALL1	-1.02398	1.99e-09	9.9e-09	170.804	187.842	356.751	372.755	down	169	194	347	378	2.61656	2.8539	5.58809	5.83999
ALDH3A1	-4.20609	2.04e-09	1.02e-08	2.02135	4.84129	54.4894	72.9733	down	2	5	53	74	0.0646194	0.153496	1.78114	2.38584
SMAD1	-1.42902	2.09e-09	1.04e-08	81.8648	72.6193	207.677	208.072	down	81	75	202	211	2.52642	2.22267	6.55332	6.56718
BMP8B	1.21976	2.1e-09	1.04e-08	261.765	281.763	111.035	122.28	up	259	291	108	124	3.91685	4.18142	1.69883	1.87127
OCIAD2	-1.18591	2.11e-09	1.05e-08	125.324	124.905	300.206	269.212	down	124	129	292	273	7.62433	7.53639	18.6747	16.7502
FAM110D	-3.90669	2.33e-09	1.15e-08	1.01068	7.74606	66.8266	66.0704	down	1	8	65	67	0.0255154	0.193948	1.72507	1.7059
FBN2	-1.25742	2.44e-09	1.2e-08	104.1	106.508	258.054	245.545	down	103	110	251	249	0.625089	0.634295	1.58441	1.50793
SAYSD1	1.58076	2.46e-09	1.21e-08	177.879	183.969	67.8547	53.2508	up	176	190	66	54	5.63161	5.77654	2.19662	1.72421
KCNK15	-1.80874	2.54e-09	1.25e-08	44.4698	38.7303	156.271	135.099	down	44	40	152	137	1.23456	1.06638	4.436	3.83579
CCDC33	-2.44415	2.68e-09	1.31e-08	17.1815	17.4286	97.6697	90.7235	down	17	18	95	92	0.324102	0.326062	1.88385	1.75024
RTN4RL2	-2.32624	2.75e-09	1.35e-08	18.1922	24.2064	122.344	90.7235	down	18	25	119	92	0.549901	0.725682	3.78137	2.80464
LY6D	-3.96862	2.82e-09	1.38e-08	4.04271	3.87303	63.7423	60.1536	down	4	4	62	61	0.362801	0.344717	5.84912	5.52096
DAAM1	1.28015	2.84e-09	1.39e-08	293.096	253.683	96.6416	128.196	up	290	262	94	130	3.46059	2.97062	1.16673	1.548
DNAJC22	-1.9926	3.02e-09	1.48e-08	29.3096	41.6351	167.581	115.377	down	29	43	163	117	0.479322	0.675292	2.80225	1.92971
NES	-1.07937	3.23e-09	1.58e-08	186.975	146.207	344.414	358.95	down	185	151	335	364	2.42727	1.88242	4.57173	4.76567
TBC1D10C	2.49774	3.27e-09	1.59e-08	90.9609	91.0162	16.4496	15.778	up	90	94	16	16	3.82018	3.79108	0.706401	0.677701
NYAP2	-3.04912	3.41e-09	1.66e-08	5.05338	13.5556	75.0514	79.8762	down	5	14	73	81	0.0667671	0.177629	1.01392	1.07933
SP4	1.05476	3.49e-09	1.7e-08	332.512	387.303	185.058	161.725	up	329	400	180	164	3.91637	4.5242	2.22869	1.94808
ZNF28	1.17051	3.61e-09	1.75e-08	292.085	289.509	116.175	142.002	up	289	299	113	144	3.72148	3.65833	1.51351	1.85036
MGAT4A	2.05703	4.23e-09	2.04e-08	106.121	132.651	29.8149	27.6115	up	105	137	29	28	0.840311	1.04175	0.241401	0.223607
PARP10	-3.2373	4.35e-09	2.1e-08	37.395	15.4921	234.407	263.295	down	37	16	228	267	0.742474	0.305066	4.75888	5.34647
MTBP	-1.11994	4.38e-09	2.11e-08	130.377	143.302	300.206	294.851	down	129	148	292	299	3.07521	3.35228	7.24032	7.11267
NR4A3	-1.53748	4.51e-09	2.17e-08	67.7153	56.1589	176.833	182.433	down	67	58	172	185	0.773811	0.636476	2.06623	2.1321
HIST1H1E	2.82228	4.56e-09	2.19e-08	97.0249	66.8098	11.3091	11.8335	up	96	69	11	12	9.28463	6.34069	1.10656	1.15811
LZTS3	1.52945	4.72e-09	2.27e-08	209.21	168.477	61.6861	69.0288	up	207	174	60	70	2.79797	2.23468	0.843557	0.944164
SMARCA1	-1.02472	4.91e-09	2.36e-08	171.815	163.635	336.189	346.13	down	170	169	327	351	3.02437	2.85672	6.05096	6.23118
LIMS2	-3.5049	5.11e-09	2.45e-08	9.09609	2.90477	77.1076	58.1814	down	9	3	75	59	0.157086	0.0497521	1.36159	1.0276
PPFIA4	-1.30705	5.27e-09	2.53e-08	109.153	85.2066	247.772	232.726	down	108	88	241	236	1.04397	0.808238	2.42309	2.27641
RBM24	-3.53406	5.94e-09	2.83e-08	5.05338	5.80954	66.8266	59.1675	down	5	6	65	60	0.123056	0.140307	1.66393	1.47354
SLC12A8	-3.80305	6.06e-09	2.88e-08	2.02135	6.7778	62.7142	61.1398	down	2	7	61	62	0.0395998	0.131691	1.25627	1.22499
TATDN3	-1.11435	6.27e-09	2.98e-08	147.559	136.524	331.049	284.004	down	146	141	322	288	4.28441	3.93144	9.82843	8.43349
INHA	-2.3463	7.09e-09	3.35e-08	13.1388	27.1112	104.866	100.585	down	13	28	102	102	0.645776	1.32157	5.27022	5.05609
C1orf216	-1.00489	7.7e-09	3.63e-08	173.836	232.382	424.606	391.492	down	172	240	413	397	3.89769	5.16754	9.73461	8.97729
YPEL1	4.08536	8.39e-09	3.94e-08	51.5445	67.778	2.0562	4.93063	up	51	70	2	5	0.850463	1.10912	0.0346901	0.0832016
CDH3	-5.42788	8.41e-09	3.95e-08	1.01068	1.93651	57.5737	70.0149	down	1	2	56	71	0.0145063	0.0275664	0.844955	1.02776
ITGA2B	-1.37445	8.46e-09	3.97e-08	98.0356	73.5876	237.491	207.086	down	97	76	231	210	2.12227	1.57993	5.25692	4.58485
ZFYVE28	1.21278	8.74e-09	4.1e-08	253.68	245.937	112.063	103.543	up	251	254	109	105	2.25776	2.17086	1.01981	0.942476
NAV3	-1.72599	9.11e-09	4.27e-08	40.4271	46.4764	136.738	150.877	down	40	48	133	153	0.266361	0.303701	0.921197	1.01667
SLIT2	2.45613	9.19e-09	4.3e-08	81.8648	94.8892	16.4496	15.778	up	81	98	16	16	0.875465	1.00641	0.179872	0.172564
GDF6	-1.9254	9.19e-09	4.3e-08	37.395	29.0477	137.766	114.391	down	37	30	134	116	0.729033	0.561643	2.74625	2.28076
STIMATE	1.09072	9.33e-09	4.36e-08	293.096	308.874	133.653	148.905	up	290	319	130	151	4.4344	4.6347	2.06762	2.30404
N6AMT1	1.32381	9.51e-09	4.44e-08	218.306	210.112	85.3324	85.7929	up	216	217	83	87	3.23769	3.09055	1.29405	1.3013
DDN	-1.77719	9.88e-09	4.61e-08	33.3523	52.2859	152.159	142.002	down	33	54	148	144	0.641894	0.998014	2.99434	2.79504
FAM169A	-1.98191	1.03e-08	4.78e-08	28.2989	30.016	112.063	118.335	down	28	31	109	120	0.340875	0.358586	1.38024	1.45779
TLE6	-2.64645	1.07e-08	4.97e-08	15.1601	10.6508	86.3605	74.9455	down	15	11	84	76	0.468657	0.32655	2.72981	2.36948
RPRM	-5.40177	1.07e-08	4.99e-08	3.03203	0	60.658	65.0843	down	3	0	59	66	0.148721	0	3.04224	3.26492
DENND2A	-3.61474	1.09e-08	5.05e-08	4.04271	5.80954	66.8266	54.2369	down	4	6	65	55	0.0598097	0.0852427	1.01092	0.820637
NFATC2	-2.02381	1.12e-08	5.21e-08	23.2456	33.889	123.372	109.46	down	23	35	120	111	0.215112	0.311028	1.16737	1.03594
ALOXE3	2.19869	1.19e-08	5.48e-08	97.0249	101.667	21.5901	21.6948	up	96	105	21	22	1.87282	1.94629	0.426123	0.428277
FAXC	-2.31027	1.22e-08	5.63e-08	16.1708	22.2699	87.3886	103.543	down	16	23	85	105	0.101388	0.13848	0.560239	0.663942
FOXP2	-2.50426	1.24e-08	5.72e-08	13.1388	16.4604	85.3324	82.8345	down	13	17	83	84	0.101629	0.126275	0.674907	0.655287
PDE8B	-1.30053	1.28e-08	5.91e-08	91.9715	84.2384	216.929	216.948	down	91	87	211	220	0.996246	0.904979	2.40269	2.40339
ZNF830	-1.17129	1.32e-08	6.05e-08	125.324	112.318	249.829	284.99	down	124	116	243	289	4.02603	3.57855	8.20637	9.3633
NBPF11	1.01885	1.33e-08	6.1e-08	319.374	329.207	159.356	160.738	up	316	340	155	163	4.00969	4.09917	2.04571	2.06389
RBPMS	-1.25751	1.33e-08	6.1e-08	108.142	89.0797	236.463	234.698	down	107	92	230	238	1.58593	1.29563	3.54582	3.52008
TET1	-4.2541	1.5e-08	6.87e-08	4.04271	1.93651	47.2927	66.0704	down	4	2	46	67	0.0314053	0.0149199	0.375656	0.524921
BNIP1	-1.53224	1.54e-08	7.01e-08	59.6299	55.1907	159.356	172.572	down	59	57	155	175	3.10423	2.84951	8.48248	9.18789
PHF7	1.24999	1.6e-08	7.31e-08	236.498	233.35	107.951	89.7374	up	234	241	105	91	8.01126	7.83964	3.73908	3.10887
MAPRE3	1.15628	1.62e-08	7.39e-08	249.637	279.826	120.288	117.349	up	247	289	117	119	7.88961	8.77103	3.88718	3.79299
HOXC8	-2.09862	1.66e-08	7.54e-08	22.2349	26.1429	103.838	103.543	down	22	27	101	105	0.849289	0.990354	4.0555	4.04481
FCHO1	-1.29833	1.71e-08	7.76e-08	86.9182	87.1432	222.07	206.1	down	86	90	216	209	1.82786	1.81752	4.77516	4.43268
DEPTOR	-1.01577	1.72e-08	7.78e-08	158.676	163.635	340.302	311.616	down	157	169	331	316	4.45656	4.55807	9.77279	8.95084
KIAA1211L	-5.33441	1.73e-08	7.84e-08	2.02135	0.968257	60.658	59.1675	down	2	1	59	60	0.0373294	0.0177343	1.14542	1.1175
SERPINB3	-4.81969	1.82e-08	8.23e-08	2.02135	1.93651	55.5175	56.2091	down	2	2	54	57	0.0820743	0.0779832	2.30495	2.33415
ZNF839	-1.07753	1.89e-08	8.55e-08	135.431	142.334	306.374	280.06	down	134	147	298	284	2.79351	2.91176	6.46176	5.90799
HOXC11	-2.56646	1.95e-08	8.8e-08	13.1388	13.5556	82.2481	75.9316	down	13	14	80	77	0.290352	0.2971	1.85849	1.71612
FGF18	-2.718	1.98e-08	8.9e-08	12.1281	10.6508	67.8547	81.8484	down	12	11	66	83	0.440622	0.383771	2.52069	3.04116
TSPAN12	1.21897	1.99e-08	8.95e-08	251.658	228.509	97.6697	108.474	up	249	236	95	110	6.48957	5.84417	2.57532	2.86079
HIST2H2BF	1.89815	2.01e-08	9.06e-08	127.345	116.191	27.7587	37.4728	up	126	120	27	38	3.61744	3.27345	0.806278	1.08866
IL1R1	-2.73656	2.16e-08	9.7e-08	9.09609	13.5556	85.3324	66.0704	down	9	14	83	67	0.103879	0.153535	0.996444	0.771678
ZBTB39	-1.31938	2.23e-08	9.96e-08	87.9288	79.3971	197.396	219.906	down	87	82	192	223	1.02825	0.920846	2.36032	2.63003
STOX1	2.10433	2.38e-08	1.06e-07	96.0142	107.477	24.6744	22.6809	up	95	111	24	23	1.77451	1.97002	0.46629	0.428705
GRIP2	-2.7852	2.41e-08	1.08e-07	10.1068	10.6508	77.1076	66.0704	down	10	11	75	67	0.0894432	0.0934832	0.697748	0.597996
TOR4A	-1.08224	2.44e-08	1.09e-07	157.665	132.651	283.756	330.352	down	156	137	276	335	2.74252	2.28844	5.0469	5.87688
CARD8	-1.60619	2.46e-08	1.1e-07	45.4804	54.2224	144.962	158.766	down	45	56	141	161	0.559607	0.661687	1.82381	1.9979
MARCOL	-1.37451	2.47e-08	1.1e-07	68.726	82.3019	204.592	187.364	down	68	85	199	190	3.35052	3.97938	10.1987	9.34185
FAM13C	-3.82487	2.52e-08	1.12e-07	3.03203	4.84129	62.7142	49.3063	down	3	5	61	50	0.0449125	0.071123	0.949875	0.746952
SMAGP	-1.57315	2.6e-08	1.15e-07	52.5552	50.3494	156.271	149.891	down	52	52	152	152	1.10554	1.05043	3.36127	3.22471
CLCF1	-2.31609	2.74e-08	1.21e-07	15.1601	21.3017	82.2481	99.5987	down	15	22	80	101	0.553846	0.771817	3.0724	3.7213
TBX1	-3.66581	2.88e-08	1.27e-07	3.03203	5.80954	56.5456	56.2091	down	3	6	55	57	0.0755679	0.143602	1.44102	1.43274
TIGD1	-1.24116	2.93e-08	1.3e-07	92.9822	94.8892	228.239	215.961	down	92	98	222	219	2.55773	2.58873	6.41962	6.07557
SOX18	-2.10192	3.06e-08	1.35e-07	34.363	17.4286	115.147	106.502	down	34	18	112	108	1.33014	0.669091	4.5575	4.21618
TLL1	-1.34588	3.11e-08	1.37e-07	76.8114	86.1749	229.267	185.392	down	76	89	223	188	0.760971	0.846717	2.32246	1.8784
DDX60	-2.27436	3.12e-08	1.37e-07	24.2562	14.5239	89.4448	97.6264	down	24	15	87	99	0.288281	0.171194	1.08696	1.18663
DNAJC12	-1.11497	3.12e-08	1.37e-07	124.313	126.842	253.941	289.921	down	123	131	247	294	4.54614	4.60048	9.49564	10.8433
ABHD18	1.00648	3.18e-08	1.4e-07	319.374	309.842	160.384	152.849	up	316	320	156	155	3.53702	3.40325	1.8162	1.73124
MB	-2.99932	3.2e-08	1.41e-07	7.07473	9.68257	78.1357	56.2091	down	7	10	76	57	0.311827	0.423263	3.52143	2.53377
FRMD4B	-2.29713	3.37e-08	1.48e-07	22.2349	14.5239	91.501	88.7513	down	22	15	89	90	0.289691	0.187671	1.21897	1.18258
RCOR2	-1.08036	3.38e-08	1.48e-07	127.345	140.397	271.419	294.851	down	126	145	264	299	3.52853	3.85821	7.68984	8.35548
NCKAP5	-2.58417	3.45e-08	1.51e-07	7.07473	22.2699	82.2481	94.668	down	7	23	80	96	0.0671483	0.209632	0.798209	0.918934
AP4S1	-2.20002	3.72e-08	1.63e-07	17.1815	24.2064	102.81	87.7652	down	17	25	100	89	0.177632	0.248202	1.08683	0.927978
SCN4B	-2.19937	3.73e-08	1.63e-07	22.2349	18.3969	98.6978	87.7652	down	22	19	96	89	0.35244	0.289208	1.59964	1.42275
ZNF580	-1.05872	3.83e-08	1.67e-07	160.698	133.62	324.88	287.949	down	159	138	316	292	5.81191	4.79286	12.0143	10.6508
MAMLD1	-1.019	3.91e-08	1.71e-07	158.676	156.858	294.037	345.144	down	157	162	286	350	2.35866	2.31246	4.46911	5.24698
SH2D6	-2.34351	3.94e-08	1.72e-07	13.1388	21.3017	90.4729	84.8068	down	13	22	88	86	0.48	0.771817	3.37964	3.16864
DOCK10	-1.23968	4.14e-08	1.8e-07	90.9609	93.921	210.761	225.823	down	90	97	205	229	0.852347	0.87285	2.01938	2.16414
TTC12	1.17993	4.55e-08	1.98e-07	238.52	236.255	111.035	98.6125	up	236	244	108	100	4.9797	4.89187	2.37031	2.10556
ACOT11	-2.64189	4.59e-08	1.99e-07	13.1388	10.6508	83.2762	65.0843	down	13	11	81	66	0.122481	0.0984714	0.793777	0.620503
PSCA	-2.06301	5.15e-08	2.23e-07	25.2669	22.2699	104.866	93.6819	down	25	23	102	95	1.34445	1.17524	5.70552	5.09806
CEMIP	-1.51368	5.27e-08	2.27e-07	52.5552	57.1272	163.468	149.891	down	52	59	159	152	0.513473	0.553554	1.63306	1.49773
ST6GAL1	-1.27917	5.7e-08	2.45e-07	95.0036	80.3654	228.239	197.225	down	94	83	222	200	1.42986	1.19961	3.51244	3.0358
PRDM11	-1.80924	5.96e-08	2.56e-07	37.395	38.7303	105.894	160.738	down	37	40	103	163	0.243735	0.250363	0.705739	1.07147
ATP6V1C2	-2.17794	6.06e-08	2.6e-07	25.2669	17.4286	83.2762	109.46	down	25	18	81	111	0.548788	0.375432	1.84944	2.43144
ESPNL	-2.54492	6.12e-08	2.63e-07	14.1495	11.6191	81.22	69.0288	down	14	12	79	70	0.20521	0.167127	1.20445	1.02387
C19orf12	-1.48184	6.28e-08	2.69e-07	61.6513	57.1272	149.075	182.433	down	61	59	145	185	0.932754	0.857202	2.30619	2.82283
CPLX3	-3.05835	6.63e-08	2.84e-07	7.07473	7.74606	53.4613	70.0149	down	7	8	52	71	0.245178	0.266237	1.89442	2.48152
SETBP1	-1.19281	6.75e-08	2.89e-07	101.068	96.8257	235.435	216.948	down	100	100	229	220	0.526672	0.500419	1.25449	1.15622
RAB17	-1.29666	6.86e-08	2.93e-07	73.7794	92.9527	212.817	197.225	down	73	96	207	200	2.70772	3.38334	7.98622	7.40265
EFNB2	1.65428	7.18e-08	3.06e-07	136.441	129.746	42.1522	42.4034	up	135	134	41	43	1.96538	1.85358	0.620851	0.624681
DNAJC17	-1.42525	7.22e-08	3.08e-07	69.7367	59.0637	184.03	161.725	down	69	61	179	164	1.34286	1.12799	3.62346	3.18494
KRT16	-3.58238	7.25e-08	3.09e-07	5.05338	3.87303	53.4613	53.2508	down	5	4	52	54	0.221785	0.168584	2.39914	2.39019
RBPMS2	-2.24224	7.32e-08	3.12e-07	14.1495	25.1747	103.838	82.8345	down	14	26	101	84	0.485922	0.857444	3.64628	2.90934
TMEM179B	1.22643	7.48e-08	3.18e-07	208.199	241.096	88.4167	103.543	up	206	249	86	105	14.5141	16.6693	6.3025	7.38227
DHRS3	-1.63568	7.67e-08	3.25e-07	43.4591	44.5398	126.457	146.933	down	43	46	123	149	1.82096	1.8509	5.41784	6.29643
AMN1	1.46117	7.74e-08	3.28e-07	176.868	174.286	51.4051	75.9316	up	175	180	50	77	4.91395	4.80241	1.46034	2.15754
EVA1C	-1.08054	9.45e-08	3.99e-07	122.292	122.969	267.306	251.462	down	121	127	260	255	4.39865	4.38663	9.83098	9.25018
RASD2	-1.68737	1e-07	4.22e-07	38.4057	39.6985	123.372	128.196	down	38	41	120	130	0.812155	0.832594	2.66764	2.77252
TMEM52B	-4.06962	1.01e-07	4.26e-07	4.04271	1.93651	54.4894	45.3618	down	4	2	53	46	0.0945517	0.0449193	1.30309	1.08503
BIRC7	-4.08928	1.03e-07	4.35e-07	1.01068	4.84129	50.377	50.2924	down	1	5	49	51	0.0466857	0.221793	2.37941	2.37591
TXNRD3	1.09025	1.06e-07	4.47e-07	279.957	247.874	131.597	116.363	up	277	256	128	118	5.4579	4.79269	2.62328	2.32009
ZNF688	-1.88357	1.12e-07	4.68e-07	32.3416	26.1429	112.063	103.543	down	32	27	109	105	0.860131	0.689561	3.04741	2.81631
CXCL16	-2.01183	1.13e-07	4.72e-07	25.2669	23.2382	104.866	90.7235	down	25	24	102	92	0.750855	0.68489	3.18644	2.75728
PLEKHF1	-1.10504	1.14e-07	4.77e-07	111.174	117.159	245.716	245.545	down	110	121	239	249	3.37891	3.53153	7.6361	7.63237
C16orf74	-1.15471	1.24e-07	5.16e-07	96.0142	112.318	233.379	230.753	down	95	116	227	234	3.30677	3.83648	8.21857	8.1278
PYGO1	-1.80539	1.27e-07	5.27e-07	30.3203	33.889	114.119	110.446	down	30	35	111	112	0.25394	0.281495	0.977287	0.946027
TENT5B	-1.06249	1.36e-07	5.66e-07	136.441	118.127	261.138	270.198	down	135	122	254	274	4.15735	3.56974	8.13592	8.41996
TRAF5	-1.88404	1.7e-07	6.98e-07	29.3096	28.0795	117.204	94.668	down	29	29	114	96	0.517058	0.491285	2.11415	1.708
SERPINB5	-1.48165	1.7e-07	6.99e-07	64.6833	48.4129	168.609	146.933	down	64	50	164	149	1.37712	1.02225	3.67051	3.19931
FUNDC1	-1.24434	1.81e-07	7.4e-07	76.8114	114.254	235.435	217.934	down	76	118	229	221	4.6339	6.83611	14.5231	13.4463
TRIM36	1.67163	1.84e-07	7.51e-07	131.388	119.096	43.1803	35.5005	up	130	123	42	36	1.67432	1.5052	0.562644	0.462672
PPP1R3G	-2.36192	1.88e-07	7.7e-07	10.1068	21.3017	81.22	80.8623	down	10	22	79	82	0.14861	0.310646	1.22114	1.21601
PARP14	-1.90293	1.96e-07	8e-07	32.3416	23.2382	107.951	99.5987	down	32	24	105	101	0.294825	0.210096	1.00622	0.928563
CRISPLD2	1.51347	2.06e-07	8.37e-07	156.655	133.62	49.3489	52.2646	up	155	138	48	53	2.27289	1.92273	0.732112	0.77553
FOLR1	-1.61351	2.11e-07	8.56e-07	45.4804	43.5716	155.243	117.349	down	45	45	151	119	1.99122	1.89197	6.94983	5.25449
C19orf66	-1.89142	2.13e-07	8.66e-07	26.2776	30.016	92.5291	116.363	down	26	31	90	118	0.770105	0.872433	2.77274	3.48767
NRG4	-2.83387	2.53e-07	1.02e-06	9.09609	7.74606	64.7704	55.223	down	9	8	63	56	0.56627	0.478261	4.12298	3.51597
DUSP6	3.37032	2.58e-07	1.04e-06	59.6299	44.5398	5.14051	4.93063	up	59	46	5	5	0.946427	0.701111	0.0834248	0.0800353
HIST1H2AI	2.50998	2.66e-07	1.07e-06	73.7794	63.905	12.3372	11.8335	up	73	66	12	12	10.5833	9.09148	1.80954	1.73602
LGSN	-2.69262	2.67e-07	1.08e-06	8.08541	11.6191	58.6018	69.0288	down	8	12	57	70	0.100186	0.142788	0.742476	0.874767
KHDRBS3	3.66792	2.69e-07	1.08e-06	51.5445	50.3494	1.0281	6.90288	up	51	52	1	7	1.58867	1.53908	0.0324006	0.217589
ZCCHC3	-1.00322	2.74e-07	1.1e-06	158.676	128.778	285.812	289.921	down	157	133	278	294	3.41351	2.74756	6.2869	6.3786
APLN	-3.38027	2.91e-07	1.17e-06	5.05338	4.84129	60.658	42.4034	down	5	5	59	43	0.113764	0.108094	1.3963	0.976296
ALKBH8	-1.20381	2.92e-07	1.17e-06	80.8541	96.8257	200.48	209.059	down	80	100	195	212	1.29468	1.53768	3.28245	3.42362
IL27RA	-1.34213	2.95e-07	1.18e-06	70.7473	61.9685	169.637	166.655	down	70	64	165	169	1.72337	1.49711	4.22526	4.15186
TEX30	1.01936	2.96e-07	1.19e-06	272.883	257.556	127.485	134.113	up	270	266	124	136	9.39371	8.79324	4.4873	4.72159
INHBE	-2.91056	3.1e-07	1.24e-06	5.05338	10.6508	54.4894	64.0981	down	5	11	53	65	0.150109	0.313779	1.65502	1.94727
KLHDC8B	-1.36821	3.22e-07	1.29e-06	72.7687	57.1272	160.384	174.544	down	72	59	156	177	2.68017	2.08678	6.04011	6.57476
SRC	-2.00896	3.33e-07	1.33e-06	23.2456	21.3017	90.4729	88.7513	down	23	22	88	90	0.357009	0.324465	1.42077	1.39402
2020-03-09	-1.32317	3.43e-07	1.37e-06	95.0036	61.0002	198.424	191.308	down	94	63	193	194	1.90252	1.21153	4.06301	3.91813
PTPRE	-1.50361	3.45e-07	1.37e-06	49.5231	47.4446	139.822	135.099	down	49	49	136	137	0.650032	0.617631	1.87658	1.81358
CHST11	1.30613	3.48e-07	1.38e-06	165.751	237.223	81.22	81.8484	up	164	245	79	83	1.99256	2.82832	0.998357	1.00629
NGFR	2.79411	3.59e-07	1.43e-06	247.616	230.445	48.3208	20.7086	up	245	238	47	21	4.86021	4.48601	0.969788	0.415705
CDKAL1	-1.01602	3.65e-07	1.45e-06	124.313	152.016	265.25	293.865	down	123	157	258	298	1.98397	2.40616	4.32852	4.79648
FRMD6	1.19426	3.68e-07	1.46e-06	201.125	202.366	94.5854	81.8484	up	199	209	92	83	2.72673	2.72101	1.3112	1.13487
KREMEN2	-1.24429	3.89e-07	1.54e-06	72.7687	92.9527	207.677	185.392	down	72	96	202	188	2.00859	2.54463	5.86139	5.23351
CMTM3	-1.55259	3.92e-07	1.55e-06	57.6085	46.4764	183.002	122.28	down	57	48	178	124	1.3566	1.08545	4.40642	2.94492
IGFBP6	-1.12225	3.95e-07	1.56e-06	116.228	93.921	230.295	226.809	down	115	97	224	230	6.24434	5.00443	12.651	12.4621
IKBKE	-1.68245	3.98e-07	1.57e-06	35.3737	35.8255	115.147	113.404	down	35	37	112	115	0.759163	0.76254	2.52682	2.48909
KCNH2	-3.00813	4e-07	1.58e-06	7.07473	6.7778	46.2646	65.0843	down	7	7	45	66	0.100762	0.0957395	0.673755	0.948025
NLGN3	-2.66549	4.08e-07	1.61e-06	14.1495	6.7778	76.0795	56.2091	down	14	7	74	57	0.256191	0.121711	1.4085	1.04085
TMOD2	-1.87686	4.1e-07	1.62e-06	30.3203	24.2064	91.501	108.474	down	30	25	89	110	0.23592	0.186801	0.727988	0.863204
ABRAXAS1	1.10365	4.33e-07	1.7e-06	231.445	224.636	98.6978	113.404	up	229	232	96	115	2.72955	2.62747	1.19019	1.36782
EEF1AKMT3	-1.59763	4.33e-07	1.7e-06	46.4911	36.7938	129.541	122.28	down	46	38	126	124	1.05752	0.830059	3.01295	2.84465
SLC16A6	-1.00734	4.4e-07	1.73e-06	123.303	151.048	283.756	268.226	down	122	156	276	272	2.24548	2.72815	5.28383	4.99569
SYNE1	-1.0398	4.56e-07	1.79e-06	116.228	133.62	242.632	271.184	down	115	138	236	275	0.252003	0.28733	0.53791	0.601335
IGFBP5	-2.32997	5e-07	1.96e-06	12.1281	16.4604	72.9952	71.001	down	12	17	71	72	0.140801	0.189525	0.866506	0.843009
PNMA2	-1.57112	5.05e-07	1.98e-06	40.4271	43.5716	125.428	124.252	down	40	45	122	126	0.587497	0.627989	1.86378	1.84668
TRAF6	1.03141	5.09e-07	1.99e-06	240.541	259.493	124.4	120.307	up	238	268	121	122	3.67705	3.93415	1.94446	1.88087
APH1B	-1.43165	5.13e-07	2e-06	62.6619	50.3494	138.794	165.669	down	62	52	135	168	1.07931	0.860105	2.44443	2.91837
C1orf21	-1.42707	5.21e-07	2.04e-06	64.6833	51.3176	172.721	139.044	down	64	53	168	141	0.454659	0.357747	1.24138	0.999542
SYT17	-1.72709	5.29e-07	2.07e-06	27.2883	41.6351	117.204	111.432	down	27	43	114	113	0.275566	0.416989	1.2102	1.15085
HES2	-1.3152	5.62e-07	2.19e-06	69.7367	64.8732	156.271	178.489	down	69	67	152	181	0.930588	0.858572	2.13227	2.43592
AKR1B10	-2.41058	5.64e-07	2.2e-06	15.1601	10.6508	69.9109	67.0565	down	15	11	68	68	0.687953	0.479351	3.24389	3.11209
PPFIBP2	-1.95232	6e-07	2.33e-06	29.3096	19.3651	86.3605	101.571	down	29	20	84	103	0.474482	0.310918	1.42952	1.68165
AQP7	-4.134	6.32e-07	2.44e-06	2.02135	2.90477	48.3208	38.4589	down	2	3	47	39	0.0380898	0.0542868	0.931037	0.741174
GPT	-1.6715	6.38e-07	2.47e-06	34.363	35.8255	116.175	107.488	down	34	37	113	109	1.21479	1.25608	4.19943	3.88619
BEND6	1.87718	6.56e-07	2.54e-06	105.11	87.1432	24.6744	27.6115	up	104	90	24	28	1.4115	1.1606	0.338804	0.379212
ITGBL1	-2.32282	6.58e-07	2.54e-06	16.1708	12.5873	63.7423	79.8762	down	16	13	62	81	0.196989	0.152076	0.793971	0.99514
RNF157	-1.40894	6.72e-07	2.59e-06	54.5765	54.2224	143.934	144.96	down	54	56	140	147	0.723203	0.712605	1.95022	1.96454
WDR31	1.20672	6.73e-07	2.59e-06	180.911	197.524	78.1357	85.7929	up	179	204	76	87	2.67594	2.89766	1.18175	1.29783
IFT88	1.2119	6.79e-07	2.62e-06	195.061	178.159	81.22	79.8762	up	193	184	79	81	4.45384	4.0345	1.89625	1.86526
TRIM46	-3.14469	6.9e-07	2.66e-06	7.07473	4.84129	64.7704	40.4311	down	7	5	63	41	0.118299	0.0802875	1.10742	0.691423
NCCRP1	-5.63813	6.93e-07	2.67e-06	2.02135	0	51.4051	47.334	down	2	0	50	48	0.0737341	0	1.91734	1.76586
L3MBTL3	-4.11508	6.99e-07	2.69e-06	2.02135	2.90477	44.2084	41.4173	down	2	3	43	42	0.0310443	0.0442453	0.694241	0.650545
AAMDC	1.06314	7.01e-07	2.69e-06	220.327	265.303	115.147	117.349	up	218	274	112	119	10.445	12.4737	5.58159	5.68949
ARHGEF37	-1.48422	7.54e-07	2.89e-06	43.4591	54.2224	128.513	144.96	down	43	56	125	147	0.631177	0.781025	1.90846	2.15316
FAM89B	1.07062	7.78e-07	2.98e-06	299.16	239.16	110.007	145.947	up	296	247	107	148	14.8047	11.7381	5.56648	7.38661
FAM131C	-2.10187	7.86e-07	3e-06	19.2028	19.3651	96.6416	69.0288	down	19	20	94	70	0.817426	0.817558	4.20642	3.00517
ZFYVE1	1.05388	8.11e-07	3.09e-06	227.402	232.382	111.035	110.446	up	225	240	108	112	3.58246	3.63082	1.7886	1.77948
NTRK2	-3.51368	8.88e-07	3.38e-06	5.05338	2.90477	43.1803	47.334	down	5	3	42	48	0.0179058	0.0102079	0.156445	0.17153
S1PR2	-2.03112	8.9e-07	3.38e-06	20.2135	21.3017	72.9952	96.6403	down	20	22	71	98	0.400346	0.418429	1.47827	1.95753
ANKRD18B	-1.27487	9.6e-07	3.64e-06	77.8221	62.9367	171.693	168.627	down	77	65	167	171	1.48822	1.19367	3.35725	3.298
CSF1R	-3.16249	9.64e-07	3.65e-06	6.06406	4.84129	44.2084	53.2508	down	6	5	43	54	0.109686	0.0868489	0.817634	0.985078
TJP3	-2.05647	9.82e-07	3.72e-06	13.1388	30.9842	92.5291	91.7097	down	13	32	90	93	0.265323	0.620548	1.91057	1.89405
PRRG4	-1.96586	9.83e-07	3.72e-06	22.2349	21.3017	82.2481	87.7652	down	22	22	80	89	0.29011	0.275649	1.09728	1.17113
ZNF747	-1.30329	1.02e-06	3.84e-06	66.7046	71.651	149.075	192.294	down	66	74	145	195	1.22279	1.30267	2.79426	3.60513
SH3TC2	-2.89185	1.07e-06	4.02e-06	4.04271	10.6508	53.4613	56.2091	down	4	11	52	57	0.0465887	0.121733	0.629962	0.662479
METTL25	1.40584	1.11e-06	4.17e-06	150.591	142.334	47.2927	63.112	up	149	147	46	64	5.19137	4.86639	1.66703	2.22511
HOXC6	-1.8873	1.13e-06	4.24e-06	22.2349	26.1429	87.3886	91.7097	down	22	27	85	93	0.493481	0.575447	1.98315	2.08165
KCTD14	-1.21982	1.15e-06	4.33e-06	74.79	77.4606	187.115	167.641	down	74	80	182	170	2.81497	2.89152	7.20118	6.45309
NAT14	-1.26855	1.18e-06	4.41e-06	84.8968	66.8098	204.592	160.738	down	84	69	199	163	2.83196	2.2103	6.97832	5.48368
MPZL3	-2.53831	1.21e-06	4.55e-06	17.1815	5.80954	64.7704	68.0426	down	17	6	63	69	0.312422	0.10477	1.20427	1.26537
CT83	-1.3522	1.22e-06	4.55e-06	62.6619	55.1907	141.878	158.766	down	62	57	138	161	8.25041	7.20697	19.1009	21.3789
ISLR	-2.98769	1.22e-06	4.57e-06	6.06406	6.7778	58.6018	43.3895	down	6	7	57	44	0.173351	0.192162	1.71293	1.26854
STK11	-1.77807	1.3e-06	4.84e-06	27.2883	30.016	107.951	88.7513	down	27	31	105	90	0.630862	0.688219	2.55182	2.09841
EID3	1.50692	1.3e-06	4.85e-06	117.238	134.588	46.2646	42.4034	up	116	139	45	43	5.76624	6.56513	2.32668	2.13294
LYRM9	2.6333	1.35e-06	5.03e-06	51.5445	66.8098	7.19671	11.8335	up	51	69	7	12	1.40501	1.80615	0.200585	0.329889
OASL	-2.01467	1.39e-06	5.16e-06	14.1495	30.016	86.3605	92.6958	down	14	31	84	94	0.312591	0.657664	1.95082	2.09437
TBC1D30	-1.37961	1.41e-06	5.24e-06	57.6085	55.1907	131.597	161.725	down	57	57	128	164	0.526487	0.500243	1.22974	1.51159
PLXDC2	-1.25834	1.44e-06	5.32e-06	76.8114	67.778	155.243	190.322	down	76	70	151	193	0.44451	0.389009	0.918617	1.12642
RTN4R	-1.48721	1.48e-06	5.48e-06	46.4911	42.6033	125.428	124.252	down	46	44	122	126	1.55515	1.41339	4.29007	4.25071
AR	1.14967	1.52e-06	5.62e-06	188.996	225.604	82.2481	104.529	up	187	233	80	106	1.08537	1.28495	0.482966	0.61393
HOXB7	-1.51955	1.55e-06	5.71e-06	38.4057	46.4764	120.288	123.266	down	38	48	117	125	2.02121	2.42584	6.47296	6.63458
FAM161B	1.84609	1.55e-06	5.72e-06	81.8648	102.635	25.7025	25.6393	up	81	106	25	26	1.44845	1.80101	0.464994	0.463946
GJC2	-2.08799	1.57e-06	5.79e-06	19.2028	17.4286	66.8266	88.7513	down	19	18	65	90	0.617716	0.556034	2.19806	2.91981
RGCC	-4.05324	1.58e-06	5.8e-06	4.04271	0.968257	35.9836	46.3479	down	4	1	35	47	0.303846	0.0721751	2.76536	3.5626
ZNF449	1.03148	1.59e-06	5.83e-06	222.349	230.445	113.091	108.474	up	220	238	110	110	3.00996	3.09391	1.56538	1.50178
CD82	-1.02273	1.67e-06	6.12e-06	135.431	105.54	241.604	247.517	down	134	109	235	251	4.26897	3.29943	7.78712	7.97938
RABGEF1	1.07721	1.69e-06	6.18e-06	231.445	211.08	116.175	93.6819	up	229	218	113	95	3.4206	3.09398	1.75564	1.41601
CDX2	-1.34464	1.69e-06	6.18e-06	57.6085	56.1589	143.934	144.96	down	57	58	140	147	1.02556	0.991539	2.62003	2.63926
P2RX5	-1.65285	1.71e-06	6.25e-06	35.3737	31.9525	112.063	99.5987	down	35	33	109	101	0.907648	0.813125	2.94012	2.61365
GPAT3	1.35734	1.83e-06	6.67e-06	142.505	151.048	50.377	64.0981	up	141	156	49	65	3.63584	3.82211	1.31423	1.67253
ALG5	-1.06428	1.86e-06	6.77e-06	113.196	94.8892	215.901	218.92	down	112	98	210	222	6.75548	5.6164	13.1749	13.3619
SLC22A15	-1.18483	1.87e-06	6.81e-06	70.7473	97.794	194.311	189.336	down	70	101	189	192	1.01503	1.39155	2.85059	2.77818
ERCC8	-1.49174	1.99e-06	7.21e-06	52.5552	37.762	125.428	128.196	down	52	39	122	130	1.88002	1.33973	4.58784	4.69006
PACSIN1	-1.8496	1.99e-06	7.23e-06	22.2349	28.0795	100.754	80.8623	down	22	29	98	82	0.356038	0.445929	1.64964	1.32423
FZD9	2.93164	2.04e-06	7.4e-06	54.5765	45.5081	8.22481	4.93063	up	54	47	8	5	1.68428	1.39287	0.259537	0.15562
KLHL35	-1.53158	2.16e-06	7.8e-06	39.4164	47.4446	144.962	106.502	down	39	49	141	108	1.46749	1.75187	5.51849	4.05519
S1PR5	-1.11182	2.2e-06	7.95e-06	113.196	85.2066	229.267	199.197	down	112	88	223	202	3.33498	2.48973	6.9067	6.0021
NLRX1	-1.08458	2.33e-06	8.38e-06	91.9715	97.794	197.396	205.114	down	91	101	192	208	1.56435	1.64972	3.43309	3.56807
ADCK1	1.0031	2.56e-06	9.18e-06	227.402	226.572	113.091	113.404	up	225	234	110	115	7.34453	7.25757	3.73477	3.7459
KLHL28	1.00348	2.57e-06	9.21e-06	227.402	230.445	108.979	119.321	up	225	238	106	121	2.41609	2.4283	1.18393	1.29656
USP43	-1.14968	2.77e-06	9.91e-06	86.9182	76.4923	179.918	182.433	down	86	79	175	185	1.50429	1.31297	3.18391	3.22909
ZNF18	1.12344	2.79e-06	9.97e-06	183.943	188.81	84.3043	86.779	up	182	195	82	88	4.64218	4.72584	2.17548	2.2398
ASAH2B	1.03643	2.85e-06	1.02e-05	213.253	213.985	100.754	107.488	up	211	221	98	109	2.66761	2.65476	1.28871	1.37513
FAM98C	-1.52543	2.86e-06	1.02e-05	47.5018	34.8573	124.4	112.418	down	47	36	121	114	2.6966	1.96253	7.22095	6.5268
KANK1	-1.3309	2.96e-06	1.06e-05	49.5231	68.7463	147.019	150.877	down	49	71	143	153	0.540089	0.743569	1.63944	1.68282
CDHR4	-2.94302	3.14e-06	1.11e-05	2.02135	11.6191	55.5175	50.2924	down	2	12	54	51	0.0461538	0.263119	1.29617	1.17442
TEX14	2.98394	3.15e-06	1.12e-05	53.5658	49.3811	2.0562	10.8474	up	53	51	2	11	0.781581	0.714599	0.0306774	0.16187
PRRX2	-1.88006	3.21e-06	1.14e-05	19.2028	26.1429	85.3324	81.8484	down	19	27	83	83	1.05686	1.42699	4.80209	4.60698
BRF2	-1.42128	3.21e-06	1.14e-05	42.4484	59.0637	149.075	123.266	down	42	61	145	125	1.12148	1.54763	4.02718	3.33065
CIB2	-1.54361	3.58e-06	1.26e-05	37.395	43.5716	136.738	99.5987	down	37	45	133	101	1.46083	1.68812	5.46184	3.9792
ABCA8	-2.93272	3.83e-06	1.35e-05	10.1068	2.90477	49.3489	49.3063	down	10	3	48	50	0.119058	0.033937	0.594415	0.594025
ARMC4	-2.24918	4.03e-06	1.41e-05	20.2135	8.71432	69.9109	67.0565	down	20	9	68	68	0.408304	0.174578	1.44395	1.38528
SRXN1	1.77589	4.05e-06	1.42e-05	85.9075	90.0479	27.7587	23.667	up	85	93	27	24	2.29743	2.38836	0.75906	0.647307
ACSL5	-2.48652	4.06e-06	1.42e-05	10.1068	9.68257	59.6299	51.2785	down	10	10	58	52	0.187752	0.178394	1.13267	0.974238
MAB21L3	-7.30085	4.31e-06	1.51e-05	0	0	28.7868	28.5976	down	0	0	28	29	0	0	0.657725	0.653538
CCDC28B	-1.20241	4.32e-06	1.51e-05	87.9288	63.905	164.496	184.405	down	87	66	160	187	3.81727	2.75151	7.30203	8.1875
GLI4	1.09218	4.48e-06	1.56e-05	197.082	188.81	82.2481	98.6125	up	195	195	80	100	6.19877	5.88979	2.64515	3.17211
GAREM1	1.50863	4.73e-06	1.65e-05	111.174	109.413	39.0679	38.4589	up	110	113	38	39	1.14007	1.11278	0.409649	0.403348
TGFB2	-1.21673	4.74e-06	1.65e-05	60.6406	80.3654	161.412	166.655	down	60	83	157	169	0.865898	1.13812	2.3567	2.43376
DCST2	1.30051	4.85e-06	1.69e-05	150.591	137.493	64.7704	52.2646	up	149	142	63	53	4.54244	4.11326	1.99772	1.61234
HOGA1	-2.19799	4.88e-06	1.69e-05	18.1922	10.6508	68.8828	63.112	down	18	11	67	64	0.527578	0.306338	2.04258	1.87185
TMEM62	-1.26218	4.97e-06	1.72e-05	67.7153	57.1272	157.3	142.002	down	67	59	153	144	1.76321	1.47528	4.18803	3.78152
ZNF831	-2.75539	5.09e-06	1.77e-05	5.05338	9.68257	56.5456	43.3895	down	5	10	55	44	0.0332891	0.0632594	0.380876	0.292321
SPAAR	-2.24368	5.23e-06	1.81e-05	17.1815	10.6508	54.4894	76.9178	down	17	11	53	78	0.732245	0.450188	2.37451	3.35258
CYP11A1	-1.41658	5.24e-06	1.81e-05	60.6406	38.7303	133.653	131.155	down	60	40	130	133	1.80428	1.1429	4.06618	3.99099
DENND1B	-1.68269	5.25e-06	1.82e-05	26.2776	31.9525	89.4448	97.6264	down	26	33	87	99	0.202651	0.244389	0.705316	0.769992
AKTIP	1.02165	5.42e-06	1.87e-05	199.103	217.858	104.866	100.585	up	197	225	102	102	5.728	6.21604	3.0848	2.95947
TAPBPL	1.40029	5.49e-06	1.9e-05	126.335	121.032	50.377	43.3895	up	125	125	49	44	5.19987	4.94068	2.12016	1.82647
TGFB3	-1.29964	5.5e-06	1.9e-05	66.7046	51.3176	154.215	136.085	down	66	53	150	138	1.73376	1.32286	4.09851	3.61743
RNF214	-1.21237	5.57e-06	1.92e-05	71.758	64.8732	169.637	146.933	down	71	67	165	149	1.45518	1.30475	3.51749	3.04734
GBP3	-3.23977	5.59e-06	1.93e-05	6.06406	2.90477	34.9555	49.3063	down	6	3	34	50	0.14266	0.0677744	0.840852	1.18631
ZNF114	-2.13051	5.6e-06	1.93e-05	12.1281	18.3969	68.8828	65.0843	down	12	19	67	66	0.344247	0.517889	1.99919	1.88934
ELMOD3	-1.12111	5.69e-06	1.96e-05	73.7794	96.8257	186.086	185.392	down	73	100	181	188	1.68355	2.19127	4.34181	4.3265
CHST6	-1.19133	5.71e-06	1.97e-05	67.7153	70.6828	158.328	157.78	down	67	73	154	160	0.575346	0.595623	1.37551	1.37104
FMNL3	-1.24335	5.9e-06	2.03e-05	55.5872	80.3654	166.552	155.808	down	55	83	162	158	0.314595	0.451087	0.963814	0.901824
SPINT1	-2.63963	5.92e-06	2.03e-05	14.1495	3.87303	51.4051	60.1536	down	14	4	50	61	0.334071	0.0906912	1.241	1.4525
HPCAL4	3.47617	6.16e-06	2.11e-05	45.4804	32.9207	3.0843	3.9445	up	45	34	3	4	0.661333	0.474767	0.0458584	0.0586603
IFIH1	-2.95397	6.23e-06	2.14e-05	3.03203	8.71432	45.2365	46.3479	down	3	9	44	47	0.0519271	0.148016	0.792165	0.811797
MTMR11	-1.2399	6.26e-06	2.14e-05	77.8221	58.0954	145.99	174.544	down	77	60	142	177	1.90471	1.41021	3.65355	4.36905
MME	-1.53179	6.3e-06	2.16e-05	33.3523	40.6668	100.754	113.404	down	33	42	98	115	0.344272	0.416323	1.06342	1.19719
FCGR2A	-2.59002	6.42e-06	2.2e-05	5.05338	12.5873	54.4894	52.2646	down	5	13	53	53	0.151167	0.373443	1.66668	1.59897
BMF	-1.66291	6.44e-06	2.2e-05	28.2989	31.9525	84.3043	106.502	down	28	33	82	108	0.4156	0.465399	1.26596	1.59962
CHMP4C	-1.0776	6.7e-06	2.29e-05	89.9502	85.2066	189.171	180.461	down	89	88	184	183	3.47811	3.2676	7.4793	7.13642
WDR86	-3.87878	7.02e-06	2.39e-05	1.01068	3.87303	37.0117	35.5005	down	1	4	36	36	0.0325549	0.123729	1.21901	1.16949
SNAP25	-1.18119	7.25e-06	2.47e-05	80.8541	63.905	157.3	170.6	down	80	66	153	173	2.68717	2.10641	5.34547	5.79865
DLL4	2.73712	7.81e-06	2.65e-05	44.4698	49.3811	6.16861	7.889	up	44	51	6	8	0.934638	1.02933	0.132566	0.169573
COMMD8	1.0747	7.9e-06	2.68e-05	204.157	175.255	85.3324	94.668	up	202	181	83	96	10.0275	8.5372	4.28559	4.75544
CASP10	-2.58173	8.14e-06	2.75e-05	10.1068	6.7778	55.5175	45.3618	down	10	7	54	46	0.109036	0.0725204	0.612424	0.500498
PPEF1	-3.4457	8.21e-06	2.77e-05	3.03203	3.87303	33.9274	41.4173	down	3	4	33	42	0.0756986	0.0959004	0.866105	1.05753
ZNF579	-1.18058	8.28e-06	2.8e-05	80.8541	63.905	153.187	174.544	down	80	66	149	177	2.01236	1.57744	3.89846	4.44289
RNF125	-1.34029	8.34e-06	2.81e-05	64.6833	43.5716	132.625	141.016	down	64	45	129	143	0.775261	0.517934	1.62535	1.72854
AQP1	-2.42055	8.45e-06	2.85e-05	7.07473	13.5556	58.6018	52.2646	down	7	14	57	53	0.153108	0.290952	1.29677	1.15678
SRRM4	-2.72378	8.49e-06	2.86e-05	4.04271	10.6508	47.2927	50.2924	down	4	11	46	51	0.0344098	0.0899102	0.411595	0.437793
ZNF517	1.08863	8.68e-06	2.92e-05	205.167	167.509	87.3886	87.7652	up	203	173	85	89	4.35521	3.52658	1.8968	1.90537
LRRN2	-2.97342	8.7e-06	2.93e-05	7.07473	3.87303	45.2365	40.4311	down	7	4	44	41	0.0915133	0.0496867	0.598313	0.534868
FAM84B	-1.68613	8.87e-06	2.98e-05	30.3203	26.1429	101.782	79.8762	down	30	27	99	81	0.404828	0.346184	1.38955	1.09071
MYLK	-1.24275	9.39e-06	3.15e-05	59.6299	59.0637	140.85	140.03	down	59	61	137	142	0.283785	0.278779	0.685405	0.681556
IDUA	1.33337	9.56e-06	3.2e-05	126.335	124.905	51.4051	48.3201	up	125	129	50	49	3.62009	3.54971	1.50615	1.41606
HOXD9	-2.41735	9.77e-06	3.27e-05	11.1174	8.71432	55.5175	50.2924	down	11	9	54	51	0.428959	0.333472	2.19032	1.98458
TBKBP1	-3.27114	1.04e-05	3.45e-05	4.04271	3.87303	34.9555	41.4173	down	4	4	34	42	0.0707819	0.0672537	0.625793	0.741631
TMEM116	1.17117	1.06e-05	3.53e-05	150.591	157.826	70.939	66.0704	up	149	163	69	67	7.12961	7.41073	3.43415	3.19912
RNF43	-1.76711	1.09e-05	3.61e-05	24.2562	26.1429	69.9109	101.571	down	24	27	68	103	0.237566	0.25394	0.700121	1.01739
HNF4A	-7.15153	1.1e-05	3.66e-05	0	0	37.0117	14.7919	down	0	0	36	15	0	0	0.378933	0.151474
PXYLP1	-1.43914	1.22e-05	4.03e-05	41.4377	38.7303	104.866	112.418	down	41	40	102	114	0.531811	0.492978	1.37614	1.47555
TMEM91	1.69303	1.25e-05	4.12e-05	91.9715	80.3654	23.6463	29.5838	up	91	83	23	30	2.46416	2.1355	0.647808	0.810636
ARL6	1.08442	1.28e-05	4.21e-05	170.804	175.255	86.3605	76.9178	up	169	181	84	78	2.80346	2.85285	1.44936	1.29115
GSTM4	-1.01649	1.29e-05	4.25e-05	92.9822	99.7305	206.648	183.419	down	92	103	201	186	1.31393	1.3977	2.98586	2.65078
ZBTB8A	-1.15163	1.31e-05	4.31e-05	79.8434	63.905	158.328	160.738	down	79	66	154	163	0.814264	0.646362	1.65101	1.67649
KLHL30	-3.12307	1.34e-05	4.39e-05	5.05338	3.87303	42.1522	35.5005	down	5	4	41	36	0.097857	0.0743833	0.834633	0.703073
PLCB1	-1.1546	1.42e-05	4.65e-05	64.6833	73.5876	152.159	155.808	down	64	76	148	158	0.449795	0.507507	1.0819	1.10807
MCC	-1.01678	1.51e-05	4.93e-05	88.9395	101.667	202.536	183.419	down	88	105	197	186	0.657637	0.745568	1.5313	1.38705
PRSS36	-1.95886	1.52e-05	4.98e-05	23.2456	14.5239	59.6299	86.779	down	23	15	58	88	0.590574	0.365958	1.54905	2.25479
CBS	-1.143	1.53e-05	5.01e-05	68.726	75.5241	145.99	172.572	down	68	78	142	175	1.79731	1.95885	3.90383	4.61559
NFKBIE	1.26692	1.54e-05	5.02e-05	138.463	125.873	58.6018	51.2785	up	137	130	57	52	3.87077	3.48991	1.6751	1.46608
ACER2	1.86769	1.56e-05	5.1e-05	67.7153	75.5241	19.5339	19.7225	up	67	78	19	20	2.18313	2.41487	0.643944	0.650296
CYP20A1	1.31749	1.62e-05	5.25e-05	117.238	128.778	52.4332	46.3479	up	116	133	51	47	3.96024	4.31429	1.81102	1.60117
KRT15	-1.87568	1.64e-05	5.32e-05	22.2349	19.3651	92.5291	60.1536	down	22	20	90	61	0.306341	0.26461	1.30351	0.847595
LONRF2	-2.54478	1.65e-05	5.35e-05	11.1174	5.80954	42.1522	56.2091	down	11	6	41	57	0.0575722	0.0298377	0.2232	0.297695
WFDC3	-5.18352	1.7e-05	5.5e-05	1.01068	0.968257	19.5339	52.2646	down	1	1	19	53	0.0669018	0.063567	1.32215	3.53827
C6orf226	1.21783	1.71e-05	5.55e-05	136.441	137.493	58.6018	59.1675	up	135	142	57	60	17.8344	17.8241	7.83232	7.90958
TMEM92	-2.12736	1.73e-05	5.59e-05	20.2135	10.6508	83.2762	51.2785	down	20	11	81	52	0.517919	0.270657	2.18176	1.34373
BORCS7	1.2317	1.79e-05	5.76e-05	147.559	158.794	50.377	79.8762	up	146	164	49	81	4.39585	4.69168	1.53453	2.43361
LYSMD1	-1.28098	1.83e-05	5.9e-05	54.5765	49.3811	121.316	131.155	down	54	51	118	133	1.57011	1.40897	3.56869	3.85891
GLIPR2	1.10964	1.92e-05	6.17e-05	181.922	160.731	67.8547	90.7235	up	180	166	66	92	6.00739	5.26399	2.29112	3.06392
ALG14	-1.0482	1.93e-05	6.19e-05	82.8755	88.1114	187.115	166.655	down	82	91	182	169	0.638378	0.673131	1.47376	1.31289
LGALSL	-1.30156	1.94e-05	6.22e-05	42.4484	66.8098	134.681	135.099	down	42	69	131	137	0.780124	1.21775	2.5309	2.53928
RTP2	-6.95628	1.94e-05	6.23e-05	0	0	19.5339	25.6393	down	0	0	19	26	0	0	1.07069	1.40562
ANK1	-2.44079	1.97e-05	6.3e-05	9.09609	8.71432	49.3489	47.334	down	9	9	48	48	0.070677	0.0671541	0.392073	0.376143
ANGPT1	-3.54404	2.07e-05	6.62e-05	5.05338	0.968257	37.0117	32.5421	down	5	1	36	33	0.238935	0.045405	1.78938	1.57362
HOXB6	-1.52943	2.13e-05	6.79e-05	29.3096	35.8255	92.5291	95.6542	down	29	37	90	97	1.07896	1.30799	3.4829	3.60128
TMEM59L	3.72523	2.29e-05	7.28e-05	35.3737	30.9842	1.0281	3.9445	up	35	32	1	4	1.48649	1.29133	0.0441758	0.169524
DGLUCY	2.51362	2.35e-05	7.46e-05	46.4911	45.5081	8.22481	7.889	up	46	47	8	8	0.752458	0.730493	0.136115	0.130584
CAPS	1.19778	2.43e-05	7.7e-05	134.42	149.112	54.4894	69.0288	up	133	154	53	70	2.58634	2.84543	1.07201	1.35834
GNAT3	-2.33391	2.54e-05	8.03e-05	10.1068	9.68257	52.4332	47.334	down	10	10	51	48	0.629189	0.597826	3.33765	3.01369
BOC	-2.61848	2.56e-05	8.1e-05	6.06406	8.71432	55.5175	35.5005	down	6	9	54	36	0.0721891	0.102886	0.675778	0.432214
RAB37	-1.32801	2.61e-05	8.25e-05	42.4484	49.3811	120.288	110.446	down	42	51	117	112	0.681069	0.785789	1.97341	1.81233
ADAMTS5	-2.02732	2.62e-05	8.27e-05	15.1601	14.5239	65.7985	55.223	down	15	15	64	56	0.120787	0.114766	0.536041	0.449979
IFIT2	-2.79593	2.63e-05	8.28e-05	8.08541	3.87303	45.2365	37.4728	down	8	4	44	38	0.142254	0.0675816	0.8138	0.674272
RETREG1	-1.18797	2.63e-05	8.3e-05	61.6513	58.0954	134.681	138.058	down	61	60	131	140	1.2055	1.12664	2.69277	2.76085
MICA	1.65008	2.76e-05	8.71e-05	95.0036	72.6193	27.7587	25.6393	up	94	75	27	26	2.87291	2.17796	0.858317	0.792947
RARRES2	-1.6254	2.77e-05	8.74e-05	21.2242	37.762	97.6697	84.8068	down	21	39	95	86	0.907218	1.60085	4.2688	3.70738
FGFBP1	-6.8583	2.87e-05	9.01e-05	0	0	19.5339	22.6809	down	0	0	19	23	0	0	1.06045	1.23154
EME2	1.03225	3.11e-05	9.75e-05	166.762	189.778	95.6135	78.89	up	165	196	93	80	9.75065	11.0052	5.7164	4.71754
CBLN3	-3.48657	3.12e-05	9.76e-05	4.04271	1.93651	40.096	26.6254	down	4	2	39	27	0.113853	0.0540891	1.15462	0.766877
ZBTB3	1.02236	3.56e-05	0.000110907	198.093	165.572	81.22	97.6264	up	196	171	79	99	4.7995	3.9786	2.01213	2.41909
RTL5	1.62365	3.64e-05	0.000113177	92.9822	83.2701	20.562	36.4866	up	92	86	20	37	1.63433	1.45159	0.369548	0.655888
SH3RF2	-1.19636	3.88e-05	0.000120301	59.6299	61.0002	157.3	119.321	down	59	63	153	121	0.676593	0.686452	1.82498	1.38464
EOGT	-1.04666	3.89e-05	0.000120485	78.8327	79.3971	154.215	172.572	down	78	82	150	175	1.20228	1.20093	2.40488	2.6917
USH1C	-4.95044	3.9e-05	0.000120837	1.01068	0.968257	23.6463	37.4728	down	1	1	23	38	0.0207876	0.0197514	0.497305	0.788252
SYT4	-4.3461	4e-05	0.000123711	3.03203	0	37.0117	23.667	down	3	0	36	24	0.0532285	0	0.664378	0.424923
ZNF441	1.12572	4.12e-05	0.000127181	137.452	148.143	66.8266	64.0981	up	136	153	65	65	2.27675	2.43367	1.13183	1.08584
TEX36	-4.93924	4.16e-05	0.000128605	0	1.93651	32.8993	27.6115	down	0	2	32	28	0	0.1503	2.63253	2.20988
LHX6	-1.48749	4.38e-05	0.000134851	33.3523	30.9842	94.5854	85.7929	down	33	32	92	87	0.520316	0.479399	1.5088	1.36883
PLCB2	-3.92279	4.52e-05	0.000138871	3.03203	0.968257	23.6463	36.4866	down	3	1	23	37	0.039354	0.0124641	0.313824	0.484335
MSS51	1.88161	4.53e-05	0.000139229	54.5765	82.3019	15.4215	21.6948	up	54	85	15	22	1.62654	2.43267	0.469949	0.661255
NANOS1	1.24772	4.6e-05	0.000141402	116.228	124.905	46.2646	55.223	up	115	129	45	56	2.08766	2.22508	0.849699	1.01444
CCL28	-4.91122	4.79e-05	0.000146804	0	1.93651	27.7587	31.556	down	0	2	27	32	0	0.0412921	0.610234	0.693855
ACVR2A	1.26112	4.93e-05	0.000150789	153.623	107.477	59.6299	49.3063	up	152	111	58	50	1.93443	1.34223	0.767764	0.634975
CSF1	-1.92124	4.96e-05	0.000151646	12.1281	21.3017	66.8266	60.1536	down	12	22	65	61	0.178916	0.311662	1.00802	0.907555
GIN1	-1.18122	5.16e-05	0.000157311	52.5552	61.9685	134.681	125.238	down	52	64	131	127	1.17436	1.37332	3.07721	2.86205
IGIP	1.1043	5.41e-05	0.000164689	144.527	141.366	69.9109	63.112	up	143	146	68	64	3.01561	2.92541	1.49155	1.34678
HYKK	1.0922	5.63e-05	0.000171301	148.569	141.366	70.939	65.0843	up	147	146	69	66	2.15082	2.02971	1.05009	0.963622
CLYBL	1.10441	5.74e-05	0.000174296	143.516	149.112	76.0795	60.1536	up	142	154	74	61	1.52933	1.57589	0.82896	0.655568
IGSF9B	-1.62944	5.83e-05	0.000176828	31.331	22.2699	67.8547	97.6264	down	31	23	66	99	0.441785	0.311438	0.978325	1.40786
ELMO1	-2.25831	6.03e-05	0.000182561	9.09609	10.6508	45.2365	49.3063	down	9	11	44	50	0.121719	0.141352	0.618953	0.674778
LHX4	-1.02975	6.16e-05	0.000186226	79.8434	74.5558	159.356	155.808	down	79	77	155	158	0.989848	0.916698	2.02006	1.97549
FIGN	-1.19836	6.27e-05	0.000189399	63.6726	47.4446	127.485	127.21	down	63	49	124	129	0.462095	0.341492	0.946025	0.944185
ST14	-3.00295	6.3e-05	0.000190386	3.03203	5.80954	26.7306	44.3756	down	3	6	26	45	0.0618166	0.117471	0.557246	0.925279
RAET1G	-1.12661	6.45e-05	0.000194563	77.8221	58.0954	132.625	163.697	down	77	60	129	166	3.77865	2.79763	6.58454	8.12887
GJB3	-1.70532	6.46e-05	0.000194829	16.1708	30.016	76.0795	74.9455	down	16	31	74	76	0.488801	0.899845	2.35144	2.31687
ZNF827	-1.89537	6.47e-05	0.000195054	18.1922	15.4921	74.0233	51.2785	down	18	16	72	52	0.175671	0.148368	0.730887	0.506416
FAAH2	-1.45474	6.6e-05	0.000198681	25.2669	54.2224	110.007	108.474	down	25	56	107	110	0.919352	1.9567	4.09275	4.03656
ODF3L1	-2.99487	6.75e-05	0.000203194	7.07473	1.93651	30.843	40.4311	down	7	2	30	41	0.426807	0.115866	1.90259	2.49456
BAIAP2L2	-1.88533	6.89e-05	0.000207142	21.2242	13.5556	75.0514	53.2508	down	21	14	73	54	0.713599	0.452019	2.58017	1.83107
SLC12A3	-6.63834	6.97e-05	0.000209287	0	0	18.5058	17.7503	down	0	0	18	18	0	0	0.245248	0.235284
SPINK5	-6.17124	6.98e-05	0.000209572	1.01068	0	31.8712	39.445	down	1	0	31	40	0.0193996	0	0.625524	0.774335
TNFAIP3	-1.00499	7.04e-05	0.000211202	87.9288	79.3971	181.974	153.836	down	87	82	177	156	1.33903	1.19916	2.83356	2.39591
ARL15	1.01454	7.13e-05	0.000213798	186.975	151.048	88.4167	78.89	up	185	156	86	80	3.94697	3.16236	1.90845	1.70317
C1QTNF12	1.80187	7.25e-05	0.000216912	56.5979	76.4923	16.4496	21.6948	up	56	79	16	22	3.94178	5.28355	1.17143	1.54527
CEP41	-1.46947	7.36e-05	0.00022009	39.4164	26.1429	91.501	89.7374	down	39	27	89	91	0.299778	0.197194	0.711567	0.697997
KCNJ12	-1.77625	7.47e-05	0.000223509	19.2028	18.3969	61.6861	67.0565	down	19	19	60	68	0.246669	0.234373	0.810217	0.880938
CBR3	-1.04631	7.49e-05	0.00022401	65.694	91.0162	158.328	165.669	down	65	94	154	168	4.05474	5.5715	9.99219	10.4577
ZNF605	-1.01702	7.56e-05	0.000225913	73.7794	90.0479	153.187	178.489	down	73	93	149	181	0.564336	0.683112	1.19809	1.39627
HIST1H2BE	1.3548	7.66e-05	0.000228471	93.9929	106.508	34.9555	43.3895	up	93	110	34	44	2.62354	2.94843	0.997638	1.23861
ANO7	-1.45652	7.72e-05	0.000230296	29.3096	35.8255	81.22	97.6264	down	29	37	79	99	0.46663	0.565679	1.32218	1.58959
ARHGEF25	-2.18321	7.76e-05	0.000231078	8.08541	13.5556	46.2646	52.2646	down	8	14	45	53	0.19816	0.329495	1.15939	1.31002
CCDC126	1.39347	7.86e-05	0.000233918	83.8861	117.159	41.1241	35.5005	up	83	121	40	36	2.26435	3.1365	1.13505	0.980042
SLC30A3	1.2774	8.31e-05	0.000246674	111.174	111.35	53.4613	38.4589	up	110	115	52	39	3.54935	3.52572	1.74522	1.25573
GSDMB	1.17601	8.38e-05	0.000248267	125.324	118.127	54.4894	53.2508	up	124	122	53	54	4.99859	4.67283	2.22224	2.17218
CLCN4	-2.16622	8.46e-05	0.000250636	9.09609	12.5873	44.2084	53.2508	down	9	13	43	54	0.0966721	0.132677	0.480416	0.578801
LACC1	-1.81378	8.57e-05	0.000253685	16.1708	19.3651	68.8828	56.2091	down	16	20	67	57	0.256433	0.304563	1.11691	0.9116
SCNN1D	1.07443	8.58e-05	0.000253958	145.537	140.397	62.7142	72.9733	up	144	145	61	74	2.72115	2.60346	1.19897	1.3954
SLC37A1	-1.20336	8.72e-05	0.000257796	65.694	44.5398	120.288	133.127	down	65	46	117	135	1.21601	0.817663	2.27666	2.52019
TSPAN10	-2.92396	8.81e-05	0.000260416	5.05338	3.87303	39.0679	28.5976	down	5	4	38	29	0.198484	0.150872	1.56902	1.14876
SCN1B	-1.07635	8.86e-05	0.00026174	70.7473	62.9367	137.766	143.974	down	70	65	134	146	0.820545	0.723955	1.6338	1.70779
KLHDC7B	-4.20296	9e-05	0.000265531	0	2.90477	27.7587	26.6254	down	0	3	27	27	0	0.0404957	0.398976	0.382766
KIAA1211	-1.09187	9.44e-05	0.000277981	64.6833	62.9367	141.878	130.169	down	64	65	138	132	0.913679	0.8817	2.04919	1.88046
NICN1	-1.28659	9.51e-05	0.000279974	48.5125	38.7303	113.091	99.5987	down	48	40	110	101	1.33804	1.05945	3.1894	2.80947
CHRM3	-2.89894	9.67e-05	0.000284204	5.05338	3.87303	33.9274	32.5421	down	5	4	33	33	0.0414429	0.0315017	0.284501	0.272942
DACT3	3.54509	9.67e-05	0.000284204	34.363	24.2064	1.0281	3.9445	up	34	25	1	4	0.462485	0.323112	0.0141484	0.0542944
GPRC5C	-2.58173	9.8e-05	0.000287563	11.1174	2.90477	37.0117	46.3479	down	11	3	36	47	0.263087	0.0681746	0.89557	1.12171
FGF21	-6.08661	9.98e-05	0.000292626	0	0.968257	25.7025	41.4173	down	0	1	25	42	0	0.0526906	1.44201	2.32415
RWDD3	-1.62897	0.0001	0.000293031	30.3203	19.3651	87.3886	66.0704	down	30	20	85	67	1.74736	1.10684	5.14955	3.89414
MAK	1.67028	0.0001027	0.000300663	60.6406	80.3654	23.6463	20.7086	up	60	83	23	21	1.03535	1.36084	0.412813	0.361602
PITX3	-2.79205	0.000102952	0.000301336	5.05338	4.84129	35.9836	32.5421	down	5	5	35	33	0.262124	0.249058	1.90851	1.72635
ROM1	-1.04901	0.000105053	0.000307096	77.8221	63.905	149.075	143.974	down	77	66	145	146	2.7894	2.27174	5.4636	5.27777
SPINK4	-2.23746	0.000109858	0.000320402	9.09609	9.68257	44.2084	44.3756	down	9	10	43	45	1.00353	1.05945	4.98707	5.00698
UBA7	1.53373	0.00010986	0.000320402	78.8327	75.5241	24.6744	28.5976	up	78	78	24	29	1.72416	1.63821	0.551802	0.639671
NTS	-1.77733	0.000111125	0.00032382	20.2135	16.4604	55.5175	70.0149	down	20	17	54	71	1.17713	0.950684	3.3058	4.16992
CNTNAP3	-1.41629	0.000112071	0.000326439	28.2989	44.5398	111.035	83.8207	down	28	46	108	85	0.289377	0.451708	1.16097	0.8766
TBXAS1	-1.85985	0.000112814	0.000328464	16.1708	15.4921	61.6861	53.2508	down	16	16	60	54	0.327744	0.311407	1.27837	1.10379
ZNF70	1.16985	0.000113931	0.000331507	128.356	118.127	47.2927	62.1259	up	127	122	46	63	1.33755	1.22085	0.503913	0.662101
TNFRSF25	-1.63921	0.000113989	0.000331606	34.363	16.4604	72.9952	84.8068	down	34	17	71	86	1.50084	0.713013	3.25989	3.78817
RHBDL2	-2.87995	0.000114302	0.000332378	4.04271	4.84129	33.9274	31.556	down	4	5	33	32	0.104362	0.12395	0.895543	0.833123
RAPGEF4	-3.7718	0.000115748	0.000336228	3.03203	0.968257	22.6182	31.556	down	3	1	22	32	0.0428036	0.0135567	0.326491	0.455601
RASSF7	-1.15176	0.000118257	0.000343373	51.5445	57.1272	119.26	122.28	down	51	59	116	124	1.63332	1.79534	3.86411	3.96278
SYT13	-6.51823	0.000118771	0.000344647	0	0	20.562	12.8196	down	0	0	20	13	0	0	0.294906	0.183901
NPEPL1	-1.18406	0.000120828	0.000350104	51.5445	53.2542	105.894	132.141	down	51	55	103	134	1.44937	1.48513	3.04463	3.80005
HGF	-6.00229	0.000125374	0.000362363	0	0.968257	29.8149	33.5283	down	0	1	29	34	0	0.0072591	0.23045	0.259205
ARHGAP23	-1.45513	0.000127908	0.000369378	27.2883	32.9207	86.3605	78.89	down	27	34	84	80	0.328866	0.393485	1.0642	0.972348
NDRG2	-1.81347	0.000130333	0.000375598	15.1601	19.3651	51.4051	70.0149	down	15	20	50	71	0.282428	0.357801	0.979213	1.33399
EPSTI1	-6.46681	0.00013733	0.000394528	0	0	15.4215	16.7641	down	0	0	15	17	0	0	0.357895	0.389134
HIST1H4E	1.68262	0.000138855	0.000398577	71.758	61.0002	23.6463	17.7503	up	71	63	23	18	3.48187	2.93554	1.1732	0.880851
PRAF2	1.65736	0.000139642	0.000400754	67.7153	65.8415	23.6463	18.7364	up	67	68	23	19	2.81442	2.71405	1.00492	0.796425
KCNG2	-1.90658	0.000141611	0.000406068	15.1601	13.5556	50.377	57.1953	down	15	14	49	58	0.78076	0.692386	2.65285	3.01253
RELL1	1.30196	0.000143582	0.000411549	113.196	88.1114	43.1803	38.4589	up	112	91	42	39	4.61956	3.5663	1.80186	1.60518
TPRG1	-1.88344	0.000147573	0.000422201	16.1708	13.5556	50.377	59.1675	down	16	14	49	60	0.174223	0.144846	0.554971	0.651946
DMTN	-2.53425	0.000151035	0.000431389	8.08541	4.84129	42.1522	32.5421	down	8	5	41	33	0.177213	0.105237	0.944667	0.729449
SOCS7	1.03781	0.000161246	0.000458413	130.377	154.921	72.9952	66.0704	up	129	160	71	67	1.1947	1.40794	0.683939	0.619185
DISP3	6.41243	0.000167181	0.000474469	13.1388	18.3969	0	0	up	13	19	0	0	0.176635	0.24529	0	0
S100A2	-1.59982	0.000169142	0.000479639	25.2669	20.3334	74.0233	64.0981	down	25	21	72	65	1.16342	0.928557	3.48512	3.01846
CDKL1	-1.05143	0.000169255	0.000479863	60.6406	77.4606	130.569	155.808	down	60	80	127	158	1.46481	1.85572	3.22495	3.84913
GDPD3	-2.0872	0.000172389	0.000488147	11.1174	10.6508	42.1522	50.2924	down	11	11	41	51	0.574197	0.545575	2.22609	2.65653
INCA1	-1.15688	0.000176176	0.000498054	51.5445	55.1907	133.653	104.529	down	51	57	130	106	2.39477	2.54309	6.34931	4.96679
OLFML1	-4.0792	0.000178845	0.000505091	3.03203	0	27.7587	22.6809	down	3	0	27	23	0.0758035	0	0.709614	0.579926
AP3B2	1.51099	0.000188305	0.000530284	82.8755	81.3336	38.0398	19.7225	up	82	84	37	20	0.803397	0.781969	0.377058	0.195534
AL031777.3	2.07312	0.000188512	0.000530649	48.5125	44.5398	9.25291	12.8196	up	48	46	9	13	2.10228	1.91427	0.409999	0.568159
WNT16	-3.08046	0.000188961	0.000531805	2.02135	4.84129	28.7868	29.5838	down	2	5	28	30	0.0447243	0.106237	0.651271	0.66944
PRR34	-1.35294	0.000189316	0.000532588	32.3416	35.8255	88.4167	85.7929	down	32	37	86	87	1.27099	1.39633	3.55288	3.44816
HSH2D	-3.08306	0.000190801	0.000536328	2.02135	4.84129	31.8712	26.6254	down	2	5	31	27	0.0615124	0.146116	0.99171	0.828654
GAS7	-4.02448	0.000200277	0.000561597	2.02135	0.968257	25.7025	22.6809	down	2	1	25	23	0.0157179	0.00746719	0.204359	0.180371
ZNF782	1.12818	0.000203923	0.000571473	131.388	126.842	71.9671	46.3479	up	130	131	70	47	2.24857	2.15293	1.25937	0.811219
TYRP1	-2.22837	0.000209903	0.00058704	11.1174	6.7778	44.2084	39.445	down	11	7	43	40	0.281359	0.170122	1.144	1.02095
DIRAS1	-2.47366	0.000215325	0.000600988	7.07473	5.80954	35.9836	35.5005	down	7	6	35	36	0.147788	0.120361	0.7686	0.75844
CRIP1	-2.81545	0.000220223	0.000613793	4.04271	4.84129	37.0117	25.6393	down	4	5	36	26	0.198836	0.236156	1.86135	1.28969
LYSMD2	-1.05862	0.000222989	0.000620501	68.726	57.1272	137.766	124.252	down	68	59	134	126	2.39092	1.97107	4.90062	4.42082
OTX1	-1.68953	0.000224142	0.000623584	16.1708	24.2064	53.4613	76.9178	down	16	25	52	78	0.394578	0.585797	1.33385	1.91948
BRICD5	1.11516	0.000228686	0.000635585	127.345	112.318	50.377	60.1536	up	126	116	49	61	4.41109	3.85858	1.78427	2.13099
ARID3A	-1.57856	0.000233491	0.000647769	20.2135	25.1747	61.6861	73.9594	down	20	26	60	75	0.245491	0.30323	0.766031	0.918634
TP63	-6.32903	0.000235784	0.000653736	0	0	16.4496	12.8196	down	0	0	16	13	0	0	0.185992	0.144979
KLHL13	-1.19969	0.00023707	0.000657038	50.5338	40.6668	101.782	107.488	down	50	42	99	109	0.522147	0.416741	1.07534	1.13586
MEST	-1.25884	0.000240046	0.000664887	44.4698	37.762	108.979	87.7652	down	44	39	106	89	0.945935	0.796649	2.37031	1.9093
KNDC1	-1.69729	0.000241652	0.000669068	18.1922	18.3969	55.5175	63.112	down	18	19	54	64	0.182994	0.183532	0.571015	0.649262
OTOF	-6.33257	0.000244823	0.000676899	0	0	18.5058	10.8474	down	0	0	18	11	0	0	0.183286	0.107457
SOCS2	-1.58393	0.000247702	0.000684037	27.2883	18.3969	62.7142	73.9594	down	27	19	61	75	0.313822	0.20983	0.737462	0.869877
DNAH6	2.2793	0.000250063	0.000690145	38.4057	39.6985	7.19671	8.87513	up	38	41	7	9	0.216575	0.222025	0.0414966	0.0511851
C20orf144	1.72406	0.000257722	0.000709865	53.5658	62.9367	19.5339	15.778	up	53	65	19	16	6.76869	7.88743	2.5239	2.03904
ARSI	-4.54511	0.000269049	0.00073959	1.01068	0.968257	19.5339	26.6254	down	1	1	19	27	0.0228527	0.0217136	0.451629	0.615712
CPED1	-1.05714	0.000284046	0.000778031	54.5765	66.8098	129.541	123.266	down	54	69	126	125	0.675676	0.820329	1.63986	1.56074
CXCL8	1.92985	0.000285845	0.000782341	48.5125	47.4446	13.3653	11.8335	up	48	49	13	12	1.74753	1.69502	0.492285	0.435955
PIP5KL1	1.0576	0.000289644	0.000792111	115.217	144.27	58.6018	66.0704	up	114	149	57	67	3.52554	4.37825	1.83352	2.06763
NCF2	-4.51835	0.000293277	0.000801729	1.01068	0.968257	23.6463	21.6948	down	1	1	23	22	0.0297888	0.028304	0.712641	0.653962
CDH1	-4.51946	0.000294421	0.000804536	1.01068	0.968257	24.6744	20.7086	down	1	1	24	21	0.0146579	0.0139273	0.365909	0.307162
GPR3	1.04649	0.000297186	0.000811613	129.367	139.429	76.0795	54.2369	up	128	144	74	55	4.41331	4.71749	2.65385	1.89231
CASC10	-1.25027	0.000303563	0.000828045	44.4698	38.7303	114.119	83.8207	down	44	40	111	85	0.84415	0.729156	2.21503	1.62728
CARD6	-1.48114	0.000310346	0.000845381	29.3096	22.2699	67.8547	75.9316	down	29	23	66	77	0.480738	0.36227	1.13801	1.27373
RPS6KL1	-1.10242	0.000310518	0.000845682	52.5552	64.8732	145.99	106.502	down	52	67	142	108	0.695141	0.851018	1.97446	1.44069
SLC44A3	-2.15808	0.000310921	0.000846612	9.09609	9.68257	50.377	33.5283	down	9	10	49	34	0.262628	0.277263	1.48725	0.990042
FAM72D	1.08007	0.000311203	0.000847215	131.388	146.207	82.2481	49.3063	up	130	151	80	50	3.95494	4.36483	2.53149	1.5179
C11orf45	-1.24998	0.000314348	0.000855273	36.3843	44.5398	106.923	85.7929	down	36	46	104	87	0.700061	0.849934	2.10357	1.68822
CARNS1	1.55364	0.000327508	0.000888106	61.6513	74.5558	27.7587	18.7364	up	61	77	27	19	1.09591	1.31441	0.504544	0.340624
ENTPD2	-1.10304	0.000335308	0.000908011	46.4911	63.905	114.119	123.266	down	46	66	111	125	1.60117	2.18282	4.01877	4.34177
ACTL10	1.30211	0.000338592	0.000916365	99.0463	85.2066	45.2365	29.5838	up	98	88	44	30	3.52389	3.00658	1.64566	1.07645
ADAMTS6	-1.28364	0.000339063	0.000917462	30.3203	48.4129	88.4167	103.543	down	30	50	86	105	0.299233	0.473862	0.892229	1.04509
PON1	-3.97475	0.000342263	0.000925576	0	2.90477	25.7025	20.7086	down	0	3	25	21	0	0.080944	0.738413	0.595066
LRP3	-1.09393	0.000344064	0.000930082	69.7367	46.4764	125.428	122.28	down	69	48	122	124	1.32169	0.873609	2.4307	2.37017
PLEKHG1	-2.67929	0.000348923	0.000942296	7.07473	2.90477	37.0117	26.6254	down	7	3	36	27	0.0688974	0.0280556	0.368551	0.265183
ECM2	-2.59382	0.000350049	0.000944783	3.03203	7.74606	31.8712	33.5283	down	3	8	31	34	0.0450049	0.114031	0.483716	0.508972
VIPR2	-5.6962	0.000353932	0.000953962	0	0.968257	22.6182	28.5976	down	0	1	22	29	0	0.0132685	0.319551	0.404112
HIST1H1B	3.563	0.000356033	0.000958984	27.2883	20.3334	2.0562	1.97225	up	27	21	2	2	2.89122	2.13664	0.22276	0.21371
ECHDC3	-1.63208	0.000360792	0.000970937	25.2669	15.4921	69.9109	56.2091	down	25	16	68	57	1.10556	0.672292	3.12783	2.51533
EFCAB7	-1.09111	0.000365161	0.000982121	54.5765	51.3176	114.119	111.432	down	54	53	111	113	1.70248	1.58766	3.64	3.55503
ANGPTL2	-3.9607	0.000366756	0.000985834	3.03203	0	27.7587	18.7364	down	3	0	27	19	0.0590151	0	0.552454	0.372968
AADAT	-1.79139	0.000367178	0.000986395	14.1495	15.4921	50.377	52.2646	down	14	16	49	53	0.406095	0.440974	1.47838	1.53409
KIAA1324	-1.65721	0.00038043	0.00102001	18.1922	19.3651	50.377	68.0426	down	18	20	49	69	0.381352	0.402604	1.07979	1.45874
ZNF497	1.86066	0.000382974	0.00102644	50.5338	48.4129	16.4496	10.8474	up	50	50	16	11	1.02362	0.972601	0.340707	0.224719
PEX12	-1.04079	0.000386658	0.00103581	69.7367	53.2542	129.541	123.266	down	69	55	126	125	1.8754	1.42037	3.56209	3.39024
TRPM3	-2.80031	0.000403467	0.0010785	2.02135	6.7778	39.0679	22.6809	down	2	7	38	23	0.00894596	0.0297501	0.176795	0.10266
SLC4A3	-1.7485	0.000412826	0.00110153	24.2562	10.6508	61.6861	55.223	down	24	11	60	56	0.385157	0.167731	1.00154	0.89679
CCDC120	-1.14652	0.000425727	0.00113399	42.4484	59.0637	97.6697	127.21	down	42	61	95	129	0.716437	0.988672	1.68555	2.19581
HAP1	2.04949	0.000429145	0.00114221	36.3843	51.3176	13.3653	7.889	up	36	53	13	8	0.442106	0.618435	0.166057	0.0980372
SPATA17	-2.63278	0.000431796	0.00114838	4.04271	5.80954	25.7025	35.5005	down	4	6	25	36	0.0501361	0.0714556	0.325927	0.450267
JOSD2	-1.01523	0.000436433	0.00115969	63.6726	61.0002	134.681	117.349	down	63	63	131	119	4.6126	4.38268	9.97623	8.69418
PLA2G3	-2.00163	0.000436466	0.00115969	10.1068	12.5873	56.5456	34.5144	down	10	13	55	35	0.270386	0.33398	1.54681	0.944339
DCN	-1.72359	0.000465548	0.00123459	14.1495	21.3017	44.2084	72.9733	down	14	22	43	74	0.0929802	0.138829	0.297044	0.490422
MMP19	-3.33539	0.000475847	0.00126021	3.03203	1.93651	15.4215	34.5144	down	3	2	15	35	0.0925811	0.0586442	0.481484	1.07782
PCDHGC3	-1.04431	0.000481429	0.0012745	52.5552	63.905	113.091	127.21	down	52	66	110	129	0.753876	0.909148	1.65874	1.86622
SYTL3	1.35801	0.000482372	0.00127675	73.7794	83.2701	25.7025	35.5005	up	73	86	25	36	1.83818	2.05759	0.654781	0.904576
SIX1	-1.99582	0.000485262	0.00128391	8.08541	13.5556	42.1522	44.3756	down	8	14	41	45	0.142741	0.237346	0.760911	0.801215
CEP19	1.08111	0.000488225	0.00129126	108.142	120.064	60.658	47.334	up	107	124	59	48	3.5451	3.90355	2.03323	1.58695
CLCNKB	-2.37767	0.000491348	0.00129902	6.06406	7.74606	47.2927	24.6531	down	6	8	46	25	0.148873	0.188603	1.18717	0.618987
COMMD7	-1.22179	0.000494227	0.00130613	32.3416	51.3176	102.81	92.6958	down	32	53	100	94	1.22818	1.93277	3.9921	3.60011
CLDN9	1.82423	0.000496124	0.00131039	55.5872	44.5398	17.4777	10.8474	up	55	46	17	11	1.95647	1.55476	0.628999	0.390463
IL7R	-3.51382	0.000499001	0.00131724	2.02135	1.93651	19.5339	25.6393	down	2	2	19	26	0.029716	0.0282347	0.293632	0.385487
SEMA3A	-1.44567	0.000505402	0.00133337	31.331	23.2382	88.4167	60.1536	down	31	24	86	61	0.272134	0.200182	0.785252	0.534351
ZFAND4	1.10051	0.000515003	0.0013574	106.121	105.54	51.4051	47.334	up	105	109	50	48	1.99347	1.96626	0.987371	0.909364
AZIN2	1.73156	0.000520104	0.00136928	47.5018	56.1589	16.4496	14.7919	up	47	58	16	15	1.40582	1.64836	0.497784	0.447712
NFATC1	-1.60845	0.000525793	0.00138321	20.2135	17.4286	55.5175	59.1675	down	20	18	54	60	0.192231	0.164385	0.539856	0.575469
CD164L2	-6.18281	0.000533146	0.00140175	0	0	20.562	5.91675	down	0	0	20	6	0	0	0.988916	0.284621
KLHL38	5.57976	0.000533428	0.00140222	17.1815	30.9842	1.0281	0	up	17	32	1	0	0.625475	1.11868	0.0382693	0
FSCN2	-1.64481	0.000535983	0.00140841	24.2562	13.5556	63.7423	54.2369	down	24	14	62	55	1.00757	0.558453	2.70736	2.30411
ZFP37	-2.7674	0.000540049	0.00141882	6.06406	2.90477	42.1522	18.7364	down	6	3	41	19	0.0688603	0.0327139	0.489431	0.217594
CETP	-6.10714	0.000543288	0.00142652	0	0	10.281	14.7919	down	0	0	10	15	0	0	0.382887	0.550995
C1orf116	-3.52756	0.000544843	0.00143033	1.01068	2.90477	27.7587	17.7503	down	1	3	27	18	0.0132539	0.0377798	0.372218	0.238064
ISYNA1	1.19026	0.000560685	0.00146817	87.9288	95.8575	41.1241	39.445	up	87	99	40	40	2.4178	2.61415	1.15625	1.10927
TTC39A	-3.29508	0.000564583	0.0014771	3.03203	1.93651	32.8993	15.778	down	3	2	32	16	0.0244818	0.0155076	0.27162	0.130292
ANGPTL6	2.41407	0.000571941	0.00149494	35.3737	29.0477	6.16861	5.91675	up	35	30	6	6	1.31291	1.06926	0.234104	0.224593
SERPING1	-1.66273	0.000588108	0.00153401	11.1174	29.0477	57.5737	70.0149	down	11	30	56	71	0.32215	0.834796	1.70586	2.07491
TSPAN11	1.18374	0.000591699	0.00154163	85.9075	103.604	38.0398	45.3618	up	85	107	37	46	0.871426	1.04229	0.394551	0.470594
SDCBP2	1.38367	0.000596737	0.00155358	68.726	75.5241	24.6744	30.5699	up	68	78	24	31	2.62925	2.86557	0.965215	1.19608
ADRA1B	-1.04977	0.000605479	0.00157516	60.6406	49.3811	116.175	111.432	down	60	51	113	113	2.13746	1.72628	4.18712	4.017
LRRC3	-1.28254	0.000606351	0.00157713	30.3203	35.8255	79.1638	81.8484	down	30	37	77	83	0.372753	0.436814	0.995133	1.02909
SLC1A1	-1.35311	0.00061136	0.00158956	31.331	27.1112	81.22	68.0426	down	31	28	79	69	0.607365	0.521243	1.60992	1.34901
WNT11	-2.19668	0.000620302	0.0016122	5.05338	11.6191	45.2365	31.556	down	5	12	44	32	0.18892	0.430807	1.72922	1.20652
TGM2	-1.03851	0.000621286	0.00161446	55.5872	54.2224	114.119	111.432	down	55	56	111	113	0.791078	0.765312	1.66062	1.62185
GJB2	-4.34785	0.000626724	0.00162767	1.01068	0.968257	20.562	19.7225	down	1	1	20	20	0.0286422	0.0272145	0.595835	0.571627
ADAM12	-1.80557	0.000628032	0.00162984	19.2028	10.6508	63.7423	40.4311	down	19	11	62	41	0.156948	0.0863354	0.532701	0.337958
MYOM3	-6.05337	0.000640038	0.00165944	0	0	12.3372	11.8335	down	0	0	12	12	0	0	0.144959	0.139069
PTH1R	-3.22633	0.000648358	0.0016785	2.02135	2.90477	20.562	25.6393	down	2	3	20	26	0.0623007	0.0887929	0.648012	0.808189
MEIOC	-1.44026	0.000649639	0.0016815	29.3096	21.3017	76.0795	61.1398	down	29	22	74	62	0.321735	0.231909	0.853931	0.686387
SLC17A7	1.76811	0.00065871	0.00170402	48.5125	47.4446	13.3653	14.7919	up	48	49	13	15	1.14539	1.11097	0.32266	0.357173
B3GNT3	-1.676	0.000674648	0.00174167	12.1281	24.2064	48.3208	68.0426	down	12	25	47	69	0.389789	0.771582	1.58795	2.23652
KRT4	-3.45269	0.000675842	0.0017441	2.02135	1.93651	22.6182	20.7086	down	2	2	22	21	0.0566172	0.0537951	0.647786	0.593218
CLIC3	-1.27484	0.000677759	0.00174872	30.3203	35.8255	83.2762	76.9178	down	30	37	81	78	2.15112	2.52081	6.04114	5.58103
GTDC1	1.08719	0.000678383	0.00175	101.068	106.508	51.4051	46.3479	up	100	110	50	47	0.664023	0.694016	0.345337	0.311428
CCDC15	1.09876	0.000679533	0.00175231	103.089	103.604	43.1803	53.2508	up	102	107	42	54	1.89459	1.88839	0.811435	1.00089
ADGRF1	-6.04696	0.000684735	0.00176441	0	0	9.25291	14.7919	down	0	0	9	15	0	0	0.11191	0.178938
PLD6	-1.45073	0.000691711	0.00178073	26.2776	23.2382	79.1638	56.2091	down	26	24	77	57	0.740624	0.649576	2.28142	1.62023
STX1B	-1.0557	0.00069319	0.0017842	52.5552	61.0002	136.738	99.5987	down	52	63	133	101	0.799156	0.919947	2.12603	1.54891
SLC13A4	1.50244	0.000700314	0.00180187	72.7687	58.0954	17.4777	28.5976	up	72	60	17	29	1.81238	1.43503	0.445097	0.728434
GLI1	-4.34508	0.000712497	0.00183049	2.02135	0	23.6463	16.7641	down	2	0	23	17	0.0403335	0	0.482452	0.342107
LHX9	-2.89957	0.00071281	0.00183095	2.02135	4.84129	29.8149	21.6948	down	2	5	29	22	0.0156538	0.0371837	0.236089	0.171825
ZNF483	1.16369	0.000722682	0.00185493	93.9929	101.667	34.9555	52.2646	up	93	105	34	53	1.18192	1.26791	0.449441	0.672135
IL22RA1	-3.45638	0.000728556	0.00186897	1.01068	2.90477	21.5901	21.6948	down	1	3	21	22	0.0260625	0.0742903	0.56928	0.572158
FAP	-2.76112	0.000741986	0.00190136	3.03203	4.84129	31.8712	21.6948	down	3	5	31	22	0.0786091	0.124485	0.844896	0.575242
ZNF888	1.04658	0.000745863	0.00191088	108.142	110.381	56.5456	49.3063	up	107	114	55	50	1.86001	1.88292	0.994455	0.867319
PDZD2	-1.89343	0.000768313	0.00196549	11.1174	11.6191	40.096	44.3756	down	11	12	39	45	0.0685367	0.0710404	0.252746	0.279782
IFNLR1	-1.10179	0.000768653	0.00196563	45.4804	46.4764	100.754	96.6403	down	45	48	98	98	0.666572	0.675569	1.50991	1.44856
ABCA4	-2.0259	0.000772719	0.00197566	9.09609	9.68257	38.0398	38.4589	down	9	10	37	39	0.0859041	0.0906912	0.367336	0.37146
ADAMTS4	-1.86486	0.000794867	0.00202891	7.07473	19.3651	50.377	46.3479	down	7	20	49	47	0.049957	0.13562	0.363735	0.334713
KRCC1	1.41934	0.000801297	0.00204344	75.8007	59.0637	27.7587	22.6809	up	75	61	27	23	3.11992	2.41105	1.16825	0.954744
ZNF573	-2.12246	0.000816754	0.00208132	11.1174	5.80954	35.9836	37.4728	down	11	6	35	38	0.304654	0.157892	1.00826	1.0502
DHRS7C	-6.04037	0.000817838	0.00208369	0	0	6.16861	17.7503	down	0	0	6	18	0	0	0.452385	1.30201
RGL1	1.85427	0.000817985	0.00208369	65.694	36.7938	19.5339	8.87513	up	65	38	19	9	0.893496	0.496314	0.271658	0.123452
TRPM2	-1.07359	0.000826124	0.00210288	50.5338	47.4446	96.6416	109.46	down	50	49	94	111	0.56233	0.523614	1.09961	1.24572
C2orf92	1.78751	0.000826751	0.00210408	48.5125	48.4129	9.25291	18.7364	up	48	50	9	19	2.82283	2.79387	0.550523	1.11499
ZNF524	-1.32172	0.00083114	0.00211447	28.2989	30.016	67.8547	77.9039	down	28	31	66	79	1.57065	1.65225	3.85084	4.42206
SYNPO2	-1.58983	0.000836552	0.00212707	14.1495	23.2382	57.5737	55.223	down	14	24	56	56	0.0727463	0.118492	0.302664	0.290367
IFNE	2.64367	0.000869617	0.00220546	27.2883	29.0477	2.0562	6.90288	up	27	30	2	7	1.33486	1.40925	0.102847	0.34534
TMEM132B	4.26094	0.000872618	0.00221186	20.2135	18.3969	1.0281	0.986125	up	20	19	1	1	0.131523	0.118719	0.0068401	0.00656219
CLGN	2.10113	0.000887842	0.00224921	37.395	35.8255	6.16861	10.8474	up	37	37	6	11	0.862856	0.819846	0.145539	0.25598
AKR7A3	1.24161	0.000923102	0.00233042	85.9075	73.5876	32.8993	34.5144	up	85	76	32	35	3.62483	3.07947	1.41941	1.48941
CCR3	-3.72155	0.00096765	0.00243666	2.02135	0.968257	18.5058	20.7086	down	2	1	18	21	0.0639115	0.0303629	0.59829	0.669645
ANTXR2	1.8896	0.000975105	0.00245141	38.4057	43.5716	10.281	11.8335	up	38	45	10	12	0.328521	0.369646	0.0899227	0.103523
HOXB5	-2.07541	0.000983233	0.00247005	11.1174	6.7778	29.8149	45.3618	down	11	7	29	46	0.39302	0.237637	1.07773	1.64005
AC020907.6	-5.93016	0.000994625	0.0024964	0	0	12.3372	9.86125	down	0	0	12	10	0	0	0.51106	0.40858
IFIT3	-2.45837	0.00099657	0.00250038	4.04271	6.7778	37.0117	22.6809	down	4	7	36	23	0.110489	0.183718	1.03432	0.633964
POLN	1.52038	0.000999795	0.00250665	54.5765	58.0954	20.562	18.7364	up	54	60	20	19	1.21053	1.27798	0.466338	0.425021
TNFSF13	-1.74555	0.00100658	0.00252228	11.1174	16.4604	47.2927	45.3618	down	11	17	46	46	0.35244	0.51753	1.53299	1.47071
SH3YL1	-1.80652	0.00102187	0.00255783	12.1281	12.5873	40.096	46.3479	down	12	13	39	47	0.128442	0.13221	0.434191	0.501996
USP2	-1.02534	0.00102355	0.00256156	56.5979	49.3811	113.091	102.557	down	56	51	110	104	0.997969	0.863561	2.03897	1.84943
ZDHHC11B	1.75398	0.00102998	0.00257626	50.5338	48.4129	20.562	8.87513	up	50	50	20	9	1.35949	1.29172	0.565621	0.244188
NPY4R	-5.92318	0.00103112	0.00257846	0	0	9.25291	12.8196	down	0	0	9	13	0	0	0.349002	0.483633
GPR135	1.08869	0.00105048	0.00262136	88.9395	116.191	43.1803	53.2508	up	88	120	42	54	1.40175	1.8162	0.69587	0.858339
PRPH	-1.10274	0.00105505	0.0026323	42.4484	54.2224	86.3605	121.293	down	42	56	84	123	0.943842	1.19573	1.96345	2.75824
PIWIL2	2.35029	0.00105894	0.00264104	33.3523	28.0795	4.11241	7.889	up	33	29	4	8	0.430417	0.359391	0.0542657	0.104122
ETNK2	-1.12674	0.00108456	0.00270154	40.4271	41.6351	90.4729	88.7513	down	40	43	88	90	1.05001	1.07249	2.40273	2.3575
TMEM54	-1.9658	0.00110102	0.00273958	10.1068	9.68257	31.8712	45.3618	down	10	10	31	46	0.70799	0.6727	2.28286	3.24984
HIVEP3	1.33009	0.00110723	0.00275402	87.9288	69.7145	41.1241	21.6948	up	87	72	40	22	0.503756	0.39612	0.240908	0.127116
FBXO48	1.30134	0.00111784	0.00277843	68.726	72.6193	27.7587	29.5838	up	68	75	27	30	0.875179	0.917156	0.361445	0.385288
C5	2.21604	0.0011183	0.00277906	108.142	119.096	12.3372	36.4866	up	107	123	12	37	1.42777	1.55946	0.16655	0.492666
TENM2	-5.91846	0.00112545	0.00279633	0	0	7.19671	14.7919	down	0	0	7	15	0	0	0.0532653	0.109503
IQCG	-1.20267	0.00112741	0.00279919	32.3416	54.2224	78.1357	121.293	down	32	56	76	123	0.902722	1.50102	2.23001	3.46247
LRRC73	1.59729	0.00113603	0.00282008	48.5125	55.1907	19.5339	14.7919	up	48	57	19	15	1.65031	1.86206	0.679466	0.514626
LIPT2	1.23096	0.00115768	0.00287022	71.758	84.2384	34.9555	31.556	up	71	87	34	32	5.08599	5.92148	2.53329	2.28741
KLF15	-1.83183	0.00115953	0.00287365	8.08541	16.4604	46.2646	41.4173	down	8	17	45	42	0.226645	0.457614	1.32605	1.18736
PJVK	1.06282	0.00115969	0.00287365	93.9929	105.54	44.2084	51.2785	up	93	109	43	52	3.23253	3.59981	1.5546	1.80359
AC091551.1	2.78642	0.00116373	0.00288315	27.2883	21.3017	3.0843	3.9445	up	27	22	3	4	1.60336	1.24132	0.185301	0.23703
IFNGR2	-1.43438	0.00118005	0.00292254	21.2242	25.1747	52.4332	72.9733	down	21	26	51	74	0.672249	0.790821	1.69813	2.36384
GCGR	-1.84786	0.00120936	0.00299085	7.07473	17.4286	43.1803	45.3618	down	7	18	42	46	0.230873	0.564082	1.44084	1.51394
TRPV2	-2.5302	0.00121776	0.00301001	8.08541	1.93651	31.8712	25.6393	down	8	2	31	26	0.207758	0.0493505	0.837373	0.673779
AVPR2	-2.39662	0.00122814	0.00303294	5.05338	5.80954	24.6744	32.5421	down	5	6	24	33	0.192918	0.219962	0.963172	1.27055
GAL3ST1	-5.85951	0.00125628	0.00309745	0	0	10.281	10.8474	down	0	0	10	11	0	0	0.318697	0.336323
IGFN1	-2.25825	0.00126562	0.00311884	5.05338	7.74606	29.8149	31.556	down	5	8	29	32	0.0308734	0.0469352	0.186253	0.19717
C4orf54	2.02597	0.00126783	0.00312372	34.363	39.6985	12.3372	5.91675	up	34	41	12	6	0.245824	0.281659	0.0902437	0.0432886
GPR39	-2.46305	0.001292	0.00318156	3.03203	7.74606	39.0679	20.7086	down	3	8	38	21	0.0773582	0.196006	1.0192	0.540357
AL121753.1	2.19508	0.00130464	0.00320926	34.363	30.016	5.14051	8.87513	up	34	31	5	9	4.68692	4.06036	0.716917	1.23802
ZNF600	1.0172	0.00130712	0.0032148	103.089	104.572	48.3208	54.2369	up	102	108	47	55	1.85954	1.87078	0.891235	1.00056
COL15A1	-3.34151	0.00134685	0.00330605	2.02135	1.93651	15.4215	24.6531	down	2	2	15	25	0.0264838	0.0251636	0.2066	0.330344
TUBA3D	-3.10198	0.00135157	0.00331645	2.02135	2.90477	24.6744	17.7503	down	2	3	24	18	0.0943377	0.134453	1.17749	0.847235
RBMS3	-1.29258	0.00137206	0.00336426	26.2776	30.016	70.939	67.0565	down	26	31	69	68	0.217656	0.246577	0.600808	0.568044
LGI3	-2.59552	0.00138291	0.00338974	3.03203	5.80954	34.9555	18.7364	down	3	6	34	19	0.0668609	0.127056	0.78817	0.422553
SEMA4F	1.23941	0.00145546	0.00355655	67.7153	107.477	28.7868	45.3618	up	67	111	28	46	0.800171	1.25958	0.347821	0.548204
BLOC1S1-RDH5	1.09342	0.00147565	0.00360238	83.8861	98.7622	45.2365	40.4311	up	83	102	44	41	1.72439	2.0135	0.950824	0.849998
IRF7	2.34987	0.00147885	0.00360826	29.3096	27.1112	5.14051	5.91675	up	29	28	5	6	0.988209	0.906573	0.177219	0.204023
STON1	-2.17118	0.00150665	0.00366963	8.08541	5.80954	32.8993	29.5838	down	8	6	32	30	0.100931	0.0719253	0.41993	0.377689
ARMH4	5.81852	0.00150839	0.00367322	14.1495	6.7778	0	0	up	14	7	0	0	0.157186	0.0746754	0	0
SGPP2	-1.87684	0.00153375	0.0037317	10.1068	11.6191	49.3489	30.5699	down	10	12	48	31	0.218594	0.249238	1.09136	0.676202
PRR15	-2.38027	0.0015375	0.00374015	5.05338	5.80954	34.9555	21.6948	down	5	6	34	22	0.217291	0.247752	1.53689	0.954051
TMEM130	-4.16159	0.00155451	0.0037782	0	1.93651	17.4777	17.7503	down	0	2	17	18	0	0.0329943	0.307011	0.311863
NUDT7	1.27119	0.00159728	0.00387534	66.7046	71.651	26.7306	30.5699	up	66	74	26	31	3.0289	3.22676	1.24109	1.41964
VRTN	-5.79545	0.00160665	0.00389465	0	0	12.3372	7.889	down	0	0	12	8	0	0	0.262608	0.167959
CPT1C	-1.60374	0.00161381	0.00390859	19.2028	13.5556	42.1522	57.1953	down	19	14	41	58	0.47515	0.332659	1.06648	1.44738
EDA	1.40847	0.0016197	0.00392218	72.7687	50.3494	24.6744	21.6948	up	72	52	24	22	0.851656	0.584425	0.295279	0.259675
DDX58	1.35095	0.00164839	0.00398746	63.6726	61.9685	21.5901	27.6115	up	63	64	21	28	1.0554	1.01871	0.365919	0.46807
NACAD	-2.45661	0.00165662	0.00400665	7.07473	2.90477	31.8712	22.6809	down	7	3	31	23	0.106791	0.0434862	0.491913	0.350139
S1PR4	-4.11631	0.00166969	0.00403474	1.01068	0.968257	19.5339	14.7919	down	1	1	19	15	0.0465962	0.0442735	0.92086	0.697458
CEP85L	1.14131	0.00168893	0.00407626	80.8541	83.2701	33.9274	40.4311	up	80	86	33	41	0.702449	0.717492	0.30139	0.35924
CD27	1.36308	0.00169078	0.00408	60.6406	61.0002	22.6182	24.6531	up	60	63	22	25	3.27009	3.26244	1.24716	1.35964
GJA3	2.7724	0.0017069	0.00411674	24.2562	24.2064	6.16861	0.986125	up	24	25	6	1	0.335857	0.332413	0.0873343	0.0139643
BATF3	-1.43634	0.00175375	0.00422312	25.2669	20.3334	46.2646	76.9178	down	25	21	45	78	1.86028	1.48474	3.4829	5.79175
PRDM6	-1.42736	0.00176618	0.00424786	30.3203	16.4604	53.4613	71.9871	down	30	17	52	73	0.236073	0.127107	0.425617	0.573224
TTC16	-3.08316	0.00176993	0.00425541	4.04271	0.968257	16.4496	25.6393	down	4	1	16	26	0.100688	0.0239172	0.418915	0.653079
SLC43A1	-1.40393	0.00177643	0.00427	25.2669	19.3651	64.7704	53.2508	down	25	20	63	54	0.674464	0.512675	1.76786	1.45375
TRIM54	-2.40614	0.00187684	0.00448902	4.04271	5.80954	25.7025	26.6254	down	4	6	25	27	0.1391	0.198249	0.904266	0.936928
CYP2U1	1.08968	0.00187904	0.00449352	86.9182	96.8257	34.9555	51.2785	up	86	100	34	52	1.21964	1.34749	0.501535	0.735889
ELAC1	1.67621	0.00189982	0.00453929	42.4484	44.5398	15.4215	11.8335	up	42	46	15	12	1.20819	1.2573	0.448815	0.344464
HSPA6	-2.49421	0.00191634	0.0045748	5.05338	3.87303	21.5901	28.5976	down	5	4	21	29	0.153781	0.116893	0.671804	0.890036
CAMK2A	-5.77735	0.00195103	0.00465148	0	0	5.14051	14.7919	down	0	0	5	15	0	0	0.0708215	0.203832
SIRPA	-2.70571	0.00195115	0.00465148	4.04271	2.90477	20.562	24.6531	down	4	3	20	25	0.0575556	0.041015	0.299328	0.358959
TMEM121	-1.78533	0.00195563	0.00466056	13.1388	9.68257	40.096	38.4589	down	13	10	39	39	0.603821	0.441325	1.88417	1.80762
DLG2	1.28027	0.0019823	0.00471842	72.7687	74.5558	40.096	20.7086	up	72	77	39	21	0.424794	0.431649	0.239332	0.123635
SELPLG	-3.06299	0.00200088	0.00475773	1.01068	3.87303	16.4496	24.6531	down	1	4	16	25	0.0292394	0.111128	0.486607	0.729432
AOAH	-5.71768	0.00201786	0.00479562	0	0	10.281	8.87513	down	0	0	10	9	0	0	0.297334	0.256728
KLK1	-5.72307	0.00207634	0.0049236	0	0	12.3372	6.90288	down	0	0	12	7	0	0	1.05104	0.588195
PTCHD4	-5.72307	0.00207634	0.0049236	0	0	12.3372	6.90288	down	0	0	12	7	0	0	0.319368	0.178729
MAGEH1	2.56075	0.00209975	0.00497315	25.2669	22.2699	4.11241	3.9445	up	25	23	4	4	1.24697	1.09003	0.207523	0.199092
NEK3	-1.03309	0.00210158	0.00497579	41.4377	54.2224	87.3886	108.474	down	41	56	85	110	1.09198	1.41714	2.35472	2.92348
BCL7A	-1.01729	0.00211734	0.00501137	47.5018	45.5081	93.5573	94.668	down	47	47	91	96	0.548644	0.521297	1.1049	1.11825
IFIT1	-1.27138	0.00213098	0.00504193	32.3416	23.2382	69.9109	64.0981	down	32	24	68	65	0.505861	0.360484	1.1181	1.02535
LPAR5	-2.57331	0.00214937	0.00508457	2.02135	6.7778	35.9836	16.7641	down	2	7	35	17	0.0450698	0.149881	0.820378	0.38228
ZNF883	-4.06358	0.00219273	0.00518272	2.02135	0	17.4777	15.778	down	2	0	17	16	0.0711097	0	0.628692	0.567669
BRSK1	-5.10504	0.00221466	0.00523008	1.01068	0	13.3653	20.7086	down	1	0	13	21	0.020623	0	0.27886	0.432163
GRIN2C	1.33179	0.00222772	0.00525732	54.5765	69.7145	27.7587	21.6948	up	54	72	27	22	0.857544	1.0864	0.445981	0.348628
GGT1	-2.37384	0.00224171	0.00528853	5.05338	4.84129	23.6463	27.6115	down	5	5	23	28	0.111674	0.106107	0.534317	0.624045
ANKRD37	1.2214	0.00224276	0.0052901	66.7046	71.651	27.7587	31.556	up	66	74	27	32	4.21816	4.49371	1.79487	2.04082
RHCE	2.35933	0.00225539	0.00531809	18.1922	38.7303	7.19671	3.9445	up	18	40	7	4	0.610802	1.28968	0.247068	0.135445
THAP8	1.23549	0.00225746	0.00532206	72.7687	66.8098	24.6744	34.5144	up	72	69	24	35	2.87696	2.61966	0.997477	1.39555
C16orf46	1.92973	0.0022638	0.00533519	29.3096	39.6985	9.25291	8.87513	up	29	41	9	9	0.959949	1.28952	0.309872	0.297282
ZNF117	1.23697	0.00226887	0.00534349	86.9182	60.032	26.7306	35.5005	up	86	62	26	36	0.690452	0.472956	0.217119	0.288413
EDN1	-1.85385	0.00227003	0.00534531	10.1068	9.68257	37.0117	34.5144	down	10	10	36	35	0.358697	0.340817	1.34314	1.25277
TSPAN1	-1.79218	0.0023332	0.0054866	11.1174	10.6508	33.9274	41.4173	down	11	11	33	42	0.496689	0.471931	1.54987	1.89242
KCNQ1	-3.01493	0.0023716	0.00557215	4.04271	0.968257	17.4777	22.6809	down	4	1	17	23	0.0774952	0.0184081	0.342574	0.444651
CRB2	-5.07024	0.00238659	0.00560357	1.01068	0	18.5058	14.7919	down	1	0	18	15	0.0125319	0	0.234627	0.187579
CAMK2D	5.06313	0.00238925	0.00560695	19.2028	14.5239	1.0281	0	up	19	15	1	0	0.203576	0.152707	0.0111446	0
GNAZ	-1.04587	0.00240288	0.00563512	36.3843	55.1907	97.6697	91.7097	down	36	57	95	93	0.787647	1.18494	2.16194	2.03043
AKR1B15	-2.85403	0.00243494	0.00570547	4.04271	1.93651	14.3934	28.5976	down	4	2	14	29	0.179946	0.0854881	0.655088	1.30184
INSL4	-3.52963	0.00245214	0.00574381	2.02135	0.968257	20.562	13.8058	down	2	1	20	14	0.0747162	0.0354959	0.77715	0.521902
RFTN1	-1.081	0.00246093	0.00576244	34.363	52.2859	102.81	80.8623	down	34	54	100	82	0.796461	1.20191	2.43655	1.9168
FGL1	-2.26283	0.0024694	0.00578034	9.09609	2.90477	25.7025	31.556	down	9	3	25	32	0.261999	0.0829797	0.756984	0.929572
COX6B2	1.99242	0.00251385	0.00587116	29.3096	34.8573	9.25291	6.90288	up	29	36	9	7	0.733022	0.8646	0.23662	0.17656
VWA5B2	1.80799	0.00251415	0.00587116	41.4377	35.8255	7.19671	14.7919	up	41	37	7	15	0.718367	0.615968	0.127571	0.262259
NFE2L3	1.13196	0.00252841	0.00590048	75.8007	76.4923	35.9836	33.5283	up	75	79	35	34	1.48378	1.48501	0.720223	0.67122
ELOVL3	-1.00875	0.0025467	0.00594015	45.4804	47.4446	86.3605	100.585	down	45	49	84	102	2.39353	2.47638	4.64725	5.41382
APBB1	-1.56116	0.00257425	0.00600037	16.1708	14.5239	43.1803	47.334	down	16	15	42	48	0.330904	0.294759	0.903486	0.990604
SP8	-1.67294	0.00257604	0.00600252	19.2028	8.71432	48.3208	40.4311	down	19	9	47	41	0.372657	0.167723	0.958833	0.802445
POLR2J3	1.36825	0.00258059	0.00601211	53.5658	58.0954	20.562	22.6809	up	53	60	20	23	0.636201	0.684327	0.249711	0.275501
C10orf95	-1.40306	0.00259776	0.00604803	17.1815	24.2064	51.4051	58.1814	down	17	25	50	59	0.843901	1.17917	2.58168	2.92261
PCDHGB2	-5.63549	0.00263504	0.00612967	0	0	8.22481	9.86125	down	0	0	8	10	0	0	0.127238	0.152586
SV2B	-5.63549	0.00263504	0.00612967	0	0	8.22481	9.86125	down	0	0	8	10	0	0	0.0522337	0.0626393
PCDHGA10	-5.64402	0.00263742	0.00613416	0	0	11.3091	6.90288	down	0	0	11	7	0	0	0.125598	0.0766787
CCM2L	2.5299	0.00266797	0.00619897	21.2242	25.1747	3.0843	4.93063	up	21	26	3	5	0.606969	0.714027	0.09019	0.144209
DPPA2	-1.92224	0.00267113	0.00620525	7.07473	10.6508	29.8149	37.4728	down	7	11	29	38	0.369097	0.551098	1.59049	1.99941
SYNC	-1.06172	0.00270047	0.00626185	38.4057	41.6351	84.3043	82.8345	down	38	43	82	84	0.815502	0.876806	1.8304	1.79886
SERPINB4	-3.9809	0.00276101	0.00639366	1.01068	0.968257	16.4496	14.7919	down	1	1	16	15	0.0416941	0.0396158	0.693881	0.624083
AOC1	-2.04833	0.00277646	0.00642513	6.06406	8.71432	25.7025	35.5005	down	6	9	25	36	0.131275	0.187097	0.568931	0.785974
TLR6	-1.66168	0.00277816	0.0064269	14.1495	11.6191	38.0398	43.3895	down	14	12	37	44	0.173567	0.141356	0.477124	0.544338
GOLGA6L9	1.02774	0.00278574	0.00644012	88.9395	91.9844	50.377	38.4589	up	88	95	49	39	3.75276	3.84934	2.17347	1.65962
WDR72	-1.93653	0.00280592	0.00648461	9.09609	7.74606	31.8712	32.5421	down	9	8	31	33	0.0847176	0.0715509	0.303517	0.309971
HOXA4	-1.68875	0.00286459	0.00660696	10.1068	14.5239	40.096	39.445	down	10	15	39	40	0.417418	0.594918	1.69327	1.66613
TNNC1	-1.27899	0.00288164	0.00664294	19.2028	35.8255	65.7985	68.0426	down	19	37	64	69	1.94053	3.59056	6.79886	7.03221
ASPDH	1.65446	0.00289036	0.00666083	37.395	48.4129	17.4777	9.86125	up	37	50	17	10	2.1465	2.75609	1.02581	0.578903
CACNA1H	-1.33165	0.00292125	0.00672754	24.2562	21.3017	52.4332	62.1259	down	24	22	51	63	0.213199	0.185691	0.471232	0.558459
ARHGAP4	1.01413	0.0029293	0.00674382	84.8968	93.921	43.1803	45.3618	up	84	97	42	46	1.81175	1.98786	0.942234	0.990042
LDB3	-1.97634	0.00293628	0.00675766	9.09609	6.7778	29.8149	32.5421	down	9	7	29	33	0.101329	0.0748829	0.339609	0.37075
DLX3	-1.34781	0.0029405	0.00676624	26.2776	19.3651	65.7985	50.2924	down	26	20	64	51	0.698342	0.510409	1.78799	1.36691
AGAP9	1.03103	0.00294713	0.00678036	92.9822	84.2384	48.3208	38.4589	up	92	87	47	39	2.81061	2.52537	1.49348	1.18892
NYAP1	-1.9315	0.00302066	0.00694145	6.06406	11.6191	40.096	27.6115	down	6	12	39	28	0.122081	0.231991	0.825375	0.568501
KCNK3	-1.68077	0.00302278	0.006944	14.1495	10.6508	35.9836	43.3895	down	14	11	35	44	0.164056	0.122476	0.426602	0.51451
CRYGS	1.59654	0.0030776	0.00705934	44.4698	40.6668	12.3372	15.778	up	44	42	12	16	2.61288	2.36979	0.741203	0.948118
GNGT1	-1.7045	0.00308261	0.00706501	20.2135	6.7778	44.2084	43.3895	down	20	7	43	44	0.61773	0.205428	1.38142	1.35612
C11orf53	-4.98621	0.00309603	0.0070946	0	0.968257	18.5058	12.8196	down	0	1	18	13	0	0.0570272	1.1237	0.778589
SOX2	-4.98788	0.00313725	0.00718073	0	0.968257	19.5339	11.8335	down	0	1	19	12	0	0.0275719	0.573477	0.34748
STARD10	-1.08861	0.00314631	0.00719907	38.4057	35.8255	71.9671	85.7929	down	38	37	70	87	1.29308	1.19629	2.4776	2.95419
SEC14L4	-1.23077	0.00314999	0.0072063	35.3737	22.2699	71.9671	63.112	down	35	23	70	64	1.02133	0.637705	2.12464	1.86361
THEM5	-2.32192	0.00315633	0.00721841	4.04271	5.80954	25.7025	23.667	down	4	6	25	24	0.296435	0.422488	1.92708	1.77483
PSMB10	-1.70342	0.00316629	0.0072376	12.1281	11.6191	32.8993	44.3756	down	12	12	32	45	0.718453	0.682641	1.99277	2.68848
TMEM234	-1.02193	0.00319238	0.00729037	48.5125	38.7303	83.2762	93.6819	down	48	40	81	95	2.48073	1.96423	4.35424	4.89934
MYH4	-3.9711	0.00320304	0.00731074	1.01068	0.968257	10.281	20.7086	down	1	1	10	21	0.0121215	0.0115173	0.12608	0.254011
PLIN5	1.30278	0.0032104	0.00732148	69.7367	52.2859	28.7868	20.7086	up	69	54	28	21	1.17234	0.871751	0.494826	0.356041
TMEM178A	2.3179	0.00321652	0.00733303	21.2242	29.0477	6.16861	3.9445	up	21	30	6	4	0.92141	1.25069	0.273826	0.175134
GATA3	-1.35198	0.00323809	0.00737733	32.3416	15.4921	59.6299	62.1259	down	32	16	58	63	0.74721	0.354982	1.40867	1.46794
LPXN	1.02206	0.00325504	0.0074123	80.8541	100.699	39.0679	50.2924	up	80	104	38	51	2.82101	3.48451	1.39376	1.79457
ARMC2	1.12947	0.00326621	0.00743527	74.79	70.6828	34.9555	31.556	up	74	73	34	32	1.44441	1.35386	0.690282	0.623281
BCAP29	1.39249	0.00326723	0.00743637	46.4911	59.0637	18.5058	21.6948	up	46	61	18	22	0.539215	0.679404	0.219466	0.257338
CYGB	-2.53678	0.00332275	0.00755279	6.06406	1.93651	18.5058	27.6115	down	6	2	18	28	0.164364	0.0520572	0.512884	0.765404
COL9A2	-5.55437	0.00338213	0.00767516	0	0	8.22481	8.87513	down	0	0	8	9	0	0	0.212019	0.22883
MYH1	-5.55135	0.00346135	0.00784207	0	0	7.19671	9.86125	down	0	0	7	10	0	0	0.0881389	0.120797
HOXA6	-3.44098	0.00351673	0.0079571	1.01068	1.93651	14.3934	17.7503	down	1	2	14	18	0.0737341	0.140117	1.07371	1.32439
LNX1	-1.40635	0.00357116	0.00806969	18.1922	19.3651	47.2927	52.2646	down	18	20	46	53	0.294837	0.311267	0.783713	0.866287
TMEM159	-1.04062	0.00359694	0.00812396	56.5979	34.8573	81.22	106.502	down	56	36	79	108	1.86215	1.13742	2.73239	3.58365
KIAA1024	-1.37707	0.00361771	0.00816286	20.2135	19.3651	54.4894	48.3201	down	20	20	53	49	0.216646	0.205847	0.597154	0.529655
SOCS1	3.42563	0.00364327	0.00821385	13.1388	19.3651	2.0562	0.986125	up	13	20	2	1	0.527839	0.771582	0.0844653	0.0405168
MT1F	-2.10082	0.00365659	0.00823983	8.08541	4.84129	25.7025	29.5838	down	8	5	25	30	0.794801	0.47199	2.58344	2.97417
GRHL2	-5.54524	0.00380514	0.00854952	0	0	5.14051	11.8335	down	0	0	5	12	0	0	0.0715699	0.164789
CCDC87	2.46153	0.00382097	0.0085809	21.2242	23.2382	5.14051	2.95838	up	21	24	5	3	0.52661	0.571841	0.130416	0.0750702
SOHLH2	-1.03149	0.00391405	0.0087771	47.5018	34.8573	85.3324	82.8345	down	47	36	83	84	1.00835	0.733854	1.85217	1.79833
LRRC4B	2.71329	0.00394037	0.00883038	18.1922	21.3017	2.0562	3.9445	up	18	22	2	4	0.420575	0.488413	0.0486061	0.0932625
TRIML2	-3.88301	0.00394228	0.00883324	1.01068	0.968257	14.3934	14.7919	down	1	1	14	15	0.0444924	0.0422746	0.647894	0.665968
RUNX3	-1.12228	0.00396749	0.00888828	29.3096	35.8255	69.9109	71.9871	down	29	37	68	73	0.484483	0.587322	1.18162	1.21697
CTSK	1.29267	0.00399619	0.00894969	54.5765	59.0637	26.7306	19.7225	up	54	61	26	20	2.32733	2.49797	1.16554	0.860143
ELAVL2	-4.88339	0.00405006	0.00906298	0	0.968257	13.3653	15.778	down	0	1	13	16	0	0.0148305	0.211055	0.249206
AFG1L	-1.27046	0.00405826	0.00907985	28.2989	21.3017	51.4051	68.0426	down	28	22	50	69	0.392059	0.292692	0.728205	0.964093
RDH5	1.39524	0.00407328	0.0091061	50.5338	47.4446	18.5058	18.7364	up	50	49	18	19	2.79399	2.60162	1.0462	1.05946
SIRT4	1.23877	0.00408452	0.00912828	61.6513	57.1272	24.6744	25.6393	up	61	59	24	26	3.65514	3.35908	1.49581	1.55462
C9orf116	-1.10645	0.00408569	0.00912942	38.4057	31.9525	87.3886	64.0981	down	38	33	85	65	1.93781	1.59896	4.50856	3.30764
RAD9B	-1.56588	0.00409254	0.00914324	13.1388	15.4921	50.377	34.5144	down	13	16	49	35	0.335575	0.392428	1.31563	0.901552
PLPP7	-4.91796	0.00413443	0.00922789	1.01068	0	8.22481	21.6948	down	1	0	8	22	0.0300095	0	0.249711	0.658806
ZNF169	-1.04817	0.00426643	0.00950564	47.5018	31.9525	81.22	82.8345	down	47	33	79	84	0.668106	0.445713	1.16806	1.19152
CATSPERD	3.09344	0.00427018	0.00951092	14.1495	20.3334	3.0843	0.986125	up	14	21	3	1	0.405772	0.578319	0.090441	0.0289221
PLA2G4D	-5.46841	0.00439262	0.00975848	0	0	8.22481	7.889	down	0	0	8	8	0	0	0.169308	0.162429
SULT2B1	-2.68745	0.00439537	0.00976301	3.03203	2.90477	18.5058	19.7225	down	3	3	18	20	0.128991	0.122561	0.80501	0.858114
HTR1D	-1.84838	0.00439666	0.00976431	15.1601	4.84129	42.1522	29.5838	down	15	5	41	30	0.385836	0.122201	1.09695	0.770033
DHRS2	2.08346	0.00441842	0.00980949	34.363	21.3017	8.22481	4.93063	up	34	22	8	5	1.43566	0.882651	0.35136	0.210678
FAM83F	-2.25684	0.00443116	0.00983524	5.05338	4.84129	22.6182	24.6531	down	5	5	22	25	0.0227913	0.0216552	0.104307	0.113714
ODF3B	-1.05953	0.00443493	0.00983894	45.4804	30.9842	82.2481	76.9178	down	45	32	80	78	3.01335	2.03601	5.57207	5.21204
LDLRAD1	-5.46521	0.00446431	0.00989706	0	0	7.19671	8.87513	down	0	0	7	9	0	0	0.223557	0.275753
TRPV4	-3.40571	0.00447529	0.00991824	1.01068	1.93651	20.562	10.8474	down	1	2	20	11	0.0221046	0.0420055	0.459835	0.242634
ZNF799	1.4362	0.00452932	0.0100283	57.6085	46.4764	26.7306	11.8335	up	57	48	26	12	1.23782	0.990419	0.587283	0.260041
NXPH3	-3.06796	0.0045304	0.0100291	2.02135	1.93651	15.4215	17.7503	down	2	2	15	18	0.0501879	0.0476862	0.391517	0.450731
CD177	-3.89829	0.00453159	0.0100301	0	1.93651	18.5058	10.8474	down	0	2	18	11	0	0.0588434	0.579744	0.339893
C17orf113	-5.46199	0.00461016	0.0101796	0	0	6.16861	9.86125	down	0	0	6	10	0	0	0.121489	0.194255
MORC1	-5.46199	0.00461016	0.0101796	0	0	6.16861	9.86125	down	0	0	6	10	0	0	0.120908	0.193326
PDZK1IP1	-4.82875	0.00463736	0.0102315	1.01068	0	13.3653	14.7919	down	1	0	13	15	0.0612284	0	0.827916	0.916475
ANXA9	-1.71169	0.00466604	0.0102931	8.08541	14.5239	29.8149	44.3756	down	8	15	29	45	0.319487	0.569179	1.20462	1.7933
DNAAF1	-2.54103	0.00470657	0.010366	3.03203	3.87303	19.5339	20.7086	down	3	4	19	21	0.0919584	0.116499	0.605778	0.642341
BDNF	-1.042	0.00471122	0.0103729	41.4377	33.889	76.0795	78.89	down	41	35	74	80	0.386285	0.313318	0.725179	0.752125
VGF	1.4963	0.00476424	0.0104797	45.4804	39.6985	14.3934	15.778	up	45	41	14	16	1.21359	1.0506	0.392714	0.43058
CYP46A1	3.0562	0.00481107	0.0105726	13.1388	20.3334	2.0562	1.97225	up	13	21	2	2	0.419654	0.644112	0.0671534	0.064425
SRPK3	-3.07969	0.00483944	0.0106282	1.01068	2.90477	19.5339	13.8058	down	1	3	19	14	0.0157569	0.0449145	0.311397	0.220128
SORCS2	-1.80587	0.00484115	0.0106302	9.09609	9.68257	40.096	25.6393	down	9	10	39	26	0.106199	0.112117	0.478664	0.306144
RGS17	1.55289	0.00484354	0.0106338	37.395	45.5081	17.4777	10.8474	up	37	47	17	11	0.341581	0.412272	0.163242	0.101335
NKAIN4	-5.45874	0.00484571	0.0106369	0	0	5.14051	10.8474	down	0	0	5	11	0	0	0.215116	0.454027
TMC5	-1.3873	0.00487742	0.0107014	19.2028	17.4286	52.4332	43.3895	down	19	18	51	44	0.225658	0.203125	0.630023	0.521465
COL13A1	-1.94719	0.00490397	0.0107545	9.09609	5.80954	27.7587	29.5838	down	9	6	27	30	0.202065	0.127995	0.630525	0.672119
RGS9BP	1.38816	0.00491136	0.010769	47.5018	47.4446	19.5339	16.7641	up	47	49	19	17	1.18431	1.17316	0.497977	0.427456
UTP14C	-1.10823	0.00497095	0.0108841	35.3737	29.0477	64.7704	73.9594	down	35	30	63	75	0.461622	0.375953	0.864268	0.987088
EIF4E3	-1.05365	0.00498805	0.0109181	52.5552	29.0477	82.2481	86.779	down	52	30	80	88	0.357634	0.196043	0.572289	0.603942
HOXD8	-1.12386	0.00504498	0.0110305	35.3737	27.1112	71.9671	64.0981	down	35	28	70	65	0.970827	0.737948	2.01958	1.79914
SHLD1	-2.25069	0.00504907	0.0110377	6.06406	3.87303	19.5339	27.6115	down	6	4	19	28	0.296837	0.188027	0.977711	1.3823
TMEM117	-1.67737	0.00507899	0.0110943	7.07473	16.4604	39.0679	36.4866	down	7	17	38	37	0.184083	0.424774	1.03941	0.970941
STMN3	-1.07597	0.00522552	0.0113856	35.3737	31.9525	68.8828	72.9733	down	35	33	67	74	1.04091	0.932507	2.07257	2.1961
ERV3-1	1.00475	0.00530542	0.0115452	89.9502	82.3019	52.4332	33.5283	up	89	85	51	34	2.38696	2.16605	1.42271	0.909936
EFNA2	-4.78079	0.00530955	0.0115523	1.01068	0	15.4215	11.8335	down	1	0	15	12	0.0768419	0	1.19889	0.920144
FHAD1	-2.08558	0.00535168	0.0116422	6.06406	5.80954	26.7306	23.667	down	6	6	26	24	0.0772217	0.0733725	0.348058	0.308231
PRR22	-1.2966	0.00539077	0.0117235	28.2989	16.4604	54.4894	55.223	down	28	17	53	56	1.46684	0.846191	2.88796	2.92745
ALPG	-2.4122	0.00552776	0.0120101	4.04271	3.87303	16.4496	25.6393	down	4	4	16	26	0.117004	0.111172	0.486802	0.758913
BRSK2	-1.41578	0.0055923	0.0121389	17.1815	16.4604	49.3489	40.4311	down	17	17	48	41	0.218795	0.207889	0.642568	0.52656
PALM2	-1.58937	0.00566146	0.0122659	12.1281	12.5873	33.9274	40.4311	down	12	13	33	41	0.187022	0.192508	0.534953	0.637634
RAB11FIP3	2.63348	0.00567043	0.0122834	19.2028	18.3969	4.11241	1.97225	up	19	19	4	2	0.275619	0.261881	0.0603539	0.0289509
EFCAB5	2.63481	0.00567804	0.012298	20.2135	17.4286	4.11241	1.97225	up	20	18	4	2	0.269089	0.230108	0.0559777	0.0268517
SYTL5	-1.92463	0.00574638	0.0124343	9.09609	5.80954	30.843	25.6393	down	9	6	30	26	0.136987	0.0867728	0.474952	0.394901
FGD3	-2.04342	0.00584861	0.0126417	8.08541	4.84129	20.562	32.5421	down	8	5	20	33	0.146616	0.0870672	0.381251	0.603505
CCDC74A	-3.02004	0.00587811	0.0126975	3.03203	0.968257	16.4496	15.778	down	3	1	16	16	0.141782	0.0449048	0.786518	0.754562
[truncated: 313 more rows]
