# Supplementary material for: Epigenome screening highlights that JMJD6 confers an epigenetic vulnerability and mediates sunitinib sensitivity in renal cell carcinoma
Source: Clin Transl Med. 2021 Feb 14;11(2):e328. doi: 10.1002/ctm2.328 (PMC7882098; doi:10.1002/ctm2.328)
Supplement: Supplementary file 9 — Supporting information [file CTM2-11-e328-s009.xls]

## Sheet: JMJD6Chipseq_anno.withDescripti
Table S5. Summary of JMJD6 binding peaks and corresponding descriptions.
seqnames	start	end	width	peak_name	peak_score	annotation	geneStart	geneEnd	geneLength	geneStrand	geneId	transcriptId	distanceToTSS	geneDescription
chr1	10004	10463	460	peaks1	66.6684	Promoter (1-2kb)	11874	14409	2536	1	DDX11L1	NR_046018	-1411	DEAD/H-box helicase 11 like 1 [Source:HGNC Symbol;Acc:HGNC:37102]
chr1	15623	16563	941	peaks2	6.22859	Promoter (<=1kb)	17369	17436	68	2	MIR6859-1	NR_106918	873	microRNA 6859-1 [Source:HGNC Symbol;Acc:HGNC:50039]
chr1	136408	136969	562	peaks3	7.25523	Exon (NR_039983/LOC729737, exon 3 of 3)	134773	140566	5794	2	LOC729737	NR_039983	3597	-
chr1	139189	139443	255	peaks4	4.02755	Promoter (1-2kb)	134773	140566	5794	2	LOC729737	NR_039983	1123	-
chr1	180732	180997	266	peaks5	19.0996	Distal Intergenic	187891	187958	68	2	MIR6859-1	NR_106918_1	6961	microRNA 6859-1 [Source:HGNC Symbol;Acc:HGNC:50039]
chr1	191606	191862	257	peaks6	4.41522	Distal Intergenic	187891	187958	68	2	MIR6859-4	NR_128720	-3648	microRNA 6859-4 [Source:HGNC Symbol;Acc:HGNC:50840]
chr1	729002	729241	240	peaks7	6.36551	Promoter (1-2kb)	725759	730351	4593	2	LOC100133331	NR_028327	1110	-
chr1	770835	771335	501	peaks8	5.22854	Intron (NR_033908/LOC100288069, intron 3 of 6)	764865	778688	13824	2	LOC100288069	NR_033908	7353	-
chr1	771895	772271	377	peaks9	1.95685	Intron (NR_033908/LOC100288069, intron 3 of 6)	764865	778688	13824	2	LOC100288069	NR_033908	6417	-
chr1	778339	778813	475	peaks10	21.1161	Promoter (<=1kb)	764865	778688	13824	2	LOC100288069	NR_033908	0	-
chr1	820046	820432	387	peaks11	2.27372	Promoter (2-3kb)	817371	819834	2464	1	FAM87B	NR_103536	2675	family with sequence similarity 87 member B [Source:HGNC Symbol;Acc:HGNC:32236]
chr1	821196	821447	252	peaks12	5.96362	Distal Intergenic	817371	819834	2464	1	FAM87B	NR_103536	3825	family with sequence similarity 87 member B [Source:HGNC Symbol;Acc:HGNC:32236]
chr1	821960	822213	254	peaks13	1.65212	Distal Intergenic	817371	819834	2464	1	FAM87B	NR_103536	4589	family with sequence similarity 87 member B [Source:HGNC Symbol;Acc:HGNC:32236]
chr1	906678	906928	251	peaks14	5.8518	Distal Intergenic	916818	919692	2875	2	LOC100130417	NR_026874	12764	-
chr1	938166	938510	345	peaks15	4.72186	Intron (NM_152486/SAMD11, intron 5 of 13)	925741	944581	18841	1	SAMD11	NM_152486	12425	sterile alpha motif domain containing 11 [Source:HGNC Symbol;Acc:HGNC:28706]
chr1	959054	959403	350	peaks16	3.93174	Promoter (<=1kb)	944203	959299	15097	2	NOC2L	NM_015658	0	NOC2 like nucleolar associated transcriptional repressor [Source:HGNC Symbol;Acc:HGNC:24517]
chr1	966206	966526	321	peaks17	3.0624	Promoter (<=1kb)	966497	975104	8608	1	PLEKHN1	NM_001160184	0	pleckstrin homology domain containing N1 [Source:HGNC Symbol;Acc:HGNC:25284]
chr1	966949	967238	290	peaks18	4.51734	Promoter (<=1kb)	966497	975104	8608	1	PLEKHN1	NM_032129	452	pleckstrin homology domain containing N1 [Source:HGNC Symbol;Acc:HGNC:25284]
chr1	1000086	1000909	824	peaks19	14.7026	Promoter (<=1kb)	998962	1000172	1211	2	HES4	NM_021170	0	hes family bHLH transcription factor 4 [Source:HGNC Symbol;Acc:HGNC:24149]
chr1	1013331	1013773	443	peaks20	5.56002	Promoter (<=1kb)	1013467	1014539	1073	1	ISG15	NM_005101	0	ISG15 ubiquitin like modifier [Source:HGNC Symbol;Acc:HGNC:4053]
chr1	1024344	1025409	1066	peaks21	15.2793	Intron (NM_001305275/AGRN, intron 2 of 37)	1020123	1056119	35997	1	AGRN	NM_198576	4221	agrin [Source:HGNC Symbol;Acc:HGNC:329]
chr1	1046979	1047345	367	peaks22	4.76451	Exon (NM_001305275/AGRN, exon 20 of 38)	1020123	1056119	35997	1	AGRN	NM_198576	26856	agrin [Source:HGNC Symbol;Acc:HGNC:329]
chr1	1063930	1064344	415	peaks23	2.633	Distal Intergenic	1071746	1074307	2562	2	RNF223	NM_001205252	9963	ring finger protein 223 [Source:HGNC Symbol;Acc:HGNC:40020]
chr1	1074080	1074492	413	peaks24	4.49509	Promoter (<=1kb)	1071746	1074307	2562	2	RNF223	NM_001205252	0	ring finger protein 223 [Source:HGNC Symbol;Acc:HGNC:40020]
chr1	1079115	1080308	1194	peaks25	25.2456	Downstream (1-2kb)	1071746	1074307	2562	2	RNF223	NM_001205252	-4808	ring finger protein 223 [Source:HGNC Symbol;Acc:HGNC:40020]
chr1	1115874	1116344	471	peaks26	11.3045	Promoter (<=1kb)	1081818	1116356	34539	2	C1orf159	NM_017891	12	chromosome 1 open reading frame 159 [Source:HGNC Symbol;Acc:HGNC:26062]
chr1	1143384	1143590	207	peaks27	3.45631	Exon (NR_038869/LINC01342, exon 3 of 3)	1137017	1144054	7038	1	LINC01342	NR_038869	6367	long intergenic non-protein coding RNA 1342 [Source:HGNC Symbol;Acc:HGNC:50551]
chr1	1145165	1145538	374	peaks28	5.60398	Distal Intergenic	1137017	1144054	7038	1	LINC01342	NR_038869	8148	long intergenic non-protein coding RNA 1342 [Source:HGNC Symbol;Acc:HGNC:50551]
chr1	1157576	1158454	879	peaks29	5.59244	Distal Intergenic	1167104	1167198	95	1	MIR200B	NR_029639	-8650	microRNA 200b [Source:HGNC Symbol;Acc:HGNC:31579]
chr1	1215978	1216397	420	peaks30	4.41522	Promoter (1-2kb)	1211326	1214168	2843	2	TNFRSF4	NM_003327	-1810	TNF receptor superfamily member 4 [Source:HGNC Symbol;Acc:HGNC:11918]
chr1	1222256	1222585	330	peaks31	2.60807	Intron (NM_016176/SDF4, intron 4 of 6)	1211326	1214168	2843	2	TNFRSF4	NM_003327	-8088	TNF receptor superfamily member 4 [Source:HGNC Symbol;Acc:HGNC:11918]
chr1	1231703	1232098	396	peaks32	11.317	Promoter (<=1kb)	1216908	1232067	15160	2	SDF4	NM_016176	0	stromal cell derived factor 4 [Source:HGNC Symbol;Acc:HGNC:24188]
chr1	1258421	1258961	541	peaks33	5.79391	Intron (NM_058167/UBE2J2, intron 3 of 6)	1242446	1246722	4277	2	FAM132A	NM_001014980	-11699	-
chr1	1265289	1265615	327	peaks34	2.50201	Intron (NM_058167/UBE2J2, intron 2 of 6)	1253912	1273854	19943	2	UBE2J2	NM_058167	8239	ubiquitin conjugating enzyme E2 J2 [Source:HGNC Symbol;Acc:HGNC:19268]
chr1	1272828	1273089	262	peaks35	3.48285	Promoter (<=1kb)	1253912	1273854	19943	2	UBE2J2	NM_058167	765	ubiquitin conjugating enzyme E2 J2 [Source:HGNC Symbol;Acc:HGNC:19268]
chr1	1273355	1273973	619	peaks36	8.63132	Promoter (<=1kb)	1253912	1273854	19943	2	UBE2J2	NM_058167	0	ubiquitin conjugating enzyme E2 J2 [Source:HGNC Symbol;Acc:HGNC:19268]
chr1	1274186	1274563	378	peaks37	4.60331	Promoter (<=1kb)	1253912	1273854	19943	2	UBE2J2	NM_194458	-332	ubiquitin conjugating enzyme E2 J2 [Source:HGNC Symbol;Acc:HGNC:19268]
chr1	1281676	1282249	574	peaks38	7.58833	Promoter (1-2kb)	1280436	1292029	11594	1	SCNN1D	NR_037668	1240	sodium channel epithelial 1 delta subunit [Source:HGNC Symbol;Acc:HGNC:10601]
chr1	1291290	1291975	686	peaks39	3.09216	3' UTR	1296110	1296170	61	2	MIR6726	NR_106784	4195	microRNA 6726 [Source:HGNC Symbol;Acc:HGNC:50009]
chr1	1305450	1305870	421	peaks40	10.7981	Promoter (2-3kb)	1292384	1307889	15506	2	ACAP3	NM_030649	2019	ArfGAP with coiled-coil, ankyrin repeat and PH domains 3 [Source:HGNC Symbol;Acc:HGNC:16754]
chr1	1319166	1319388	223	peaks41	3.60979	Exon (NM_001256456/CPSF3L, exon 6 of 19)	1311585	1324687	13103	2	CPSF3L	NM_001256456	5299	-
chr1	1324400	1325379	980	peaks42	11.272	Promoter (<=1kb)	1311585	1324687	13103	2	CPSF3L	NM_001256456	0	-
chr1	1330756	1331561	806	peaks43	11.6746	Promoter (<=1kb)	1331346	1334464	3119	1	TAS1R3	NM_152228	0	taste 1 receptor member 3 [Source:HGNC Symbol;Acc:HGNC:15661]
chr1	1337663	1337965	303	peaks44	7.28337	Promoter (1-2kb)	1339650	1339708	59	2	MIR6808	NR_106866	1743	microRNA 6808 [Source:HGNC Symbol;Acc:HGNC:50046]
chr1	1344583	1345308	726	peaks45	19.7814	Intron (NM_004421/DVL1, intron 1 of 14)	1335278	1349112	13835	2	DVL1	NM_004421	3804	dishevelled segment polarity protein 1 [Source:HGNC Symbol;Acc:HGNC:3084]
chr1	1347832	1348288	457	peaks46	18.4192	Promoter (<=1kb)	1335278	1349112	13835	2	DVL1	NM_004421	824	dishevelled segment polarity protein 1 [Source:HGNC Symbol;Acc:HGNC:3084]
chr1	1356899	1357130	232	peaks47	4.54308	Promoter (1-2kb)	1352689	1358547	5859	2	MXRA8	NM_001282585	1417	matrix remodeling associated 8 [Source:HGNC Symbol;Acc:HGNC:7542]
chr1	1375114	1375671	558	peaks48	23.8573	Promoter (<=1kb)	1373730	1375200	1471	2	AURKAIP1	NM_001127229	0	aurora kinase A interacting protein 1 [Source:HGNC Symbol;Acc:HGNC:24114]
chr1	1381530	1381766	237	peaks49	3.53203	Distal Intergenic	1373730	1375438	1709	2	AURKAIP1	NM_017900	-6092	aurora kinase A interacting protein 1 [Source:HGNC Symbol;Acc:HGNC:24114]
chr1	1382316	1382598	283	peaks50	2.41713	Distal Intergenic	1373730	1375438	1709	2	AURKAIP1	NM_017900	-6878	aurora kinase A interacting protein 1 [Source:HGNC Symbol;Acc:HGNC:24114]
chr1	1399169	1400293	1125	peaks51	15.1954	Promoter (<=1kb)	1385711	1399338	13628	2	CCNL2	NM_030937	0	cyclin L2 [Source:HGNC Symbol;Acc:HGNC:20570]
chr1	1406999	1407753	755	peaks52	8.60897	Promoter (<=1kb)	1401896	1407313	5418	2	MRPL20	NM_017971	0	mitochondrial ribosomal protein L20 [Source:HGNC Symbol;Acc:HGNC:14478]
chr1	1432010	1432297	288	peaks53	6.87736	Promoter (2-3kb)	1430157	1434573	4417	2	LOC102724312	NR_125994	2276	-
chr1	1433200	1433637	438	peaks54	6.29286	Promoter (<=1kb)	1430157	1434573	4417	2	LOC102724312	NR_125994	936	-
chr1	1461511	1461850	340	peaks55	4.56223	Intron (NM_001039211/ATAD3C, intron 10 of 11)	1471784	1496202	24419	1	ATAD3B	NM_031921	-9934	ATPase family AAA domain containing 3B [Source:HGNC Symbol;Acc:HGNC:24007]
chr1	1470712	1471034	323	peaks56	3.76245	Promoter (<=1kb)	1471784	1496202	24419	1	ATAD3B	NM_031921	-750	ATPase family AAA domain containing 3B [Source:HGNC Symbol;Acc:HGNC:24007]
chr1	1471480	1471785	306	peaks57	11.988	Promoter (<=1kb)	1471784	1496202	24419	1	ATAD3B	NM_031921	0	ATPase family AAA domain containing 3B [Source:HGNC Symbol;Acc:HGNC:24007]
chr1	1472878	1473414	537	peaks58	4.21238	Promoter (1-2kb)	1471784	1496202	24419	1	ATAD3B	NM_031921	1094	ATPase family AAA domain containing 3B [Source:HGNC Symbol;Acc:HGNC:24007]
chr1	1479335	1479893	559	peaks59	9.98734	Intron (NM_031921/ATAD3B, intron 4 of 15)	1471784	1496202	24419	1	ATAD3B	NM_031921	7551	ATPase family AAA domain containing 3B [Source:HGNC Symbol;Acc:HGNC:24007]
chr1	1494834	1495418	585	peaks60	3.38813	Intron (NM_031921/ATAD3B, intron 15 of 15)	1512143	1534687	22545	1	ATAD3A	NM_001170535	-16725	ATPase family AAA domain containing 3A [Source:HGNC Symbol;Acc:HGNC:25567]
chr1	1504828	1505405	578	peaks61	10.1216	Distal Intergenic	1512143	1534687	22545	1	ATAD3A	NM_001170535	-6738	ATPase family AAA domain containing 3A [Source:HGNC Symbol;Acc:HGNC:25567]
chr1	1511093	1512207	1115	peaks62	24.5908	Promoter (<=1kb)	1512143	1534687	22545	1	ATAD3A	NM_001170535	0	ATPase family AAA domain containing 3A [Source:HGNC Symbol;Acc:HGNC:25567]
chr1	1518002	1518332	331	peaks63	4.52978	Intron (NM_001170535/ATAD3A, intron 4 of 15)	1512530	1534687	22158	1	ATAD3A	NM_001170536	5472	ATPase family AAA domain containing 3A [Source:HGNC Symbol;Acc:HGNC:25567]
chr1	1543389	1544003	615	peaks64	7.96537	Exon (NM_014188/SSU72, exon 4 of 5)	1534778	1540360	5583	2	TMEM240	NM_001114748	-3029	transmembrane protein 240 [Source:HGNC Symbol;Acc:HGNC:25186]
chr1	1574248	1575222	975	peaks65	11.3855	Promoter (<=1kb)	1541673	1574882	33210	2	SSU72	NM_014188	0	SSU72 homolog, RNA polymerase II CTD phosphatase [Source:HGNC Symbol;Acc:HGNC:25016]
chr1	1597593	1597844	252	peaks66	3.51344	Promoter (2-3kb)	1598008	1600096	2089	2	C1orf233	NM_001242659	2252	-
chr1	1615174	1615841	668	peaks67	26.5775	Promoter (<=1kb)	1615415	1630610	15196	1	MIB2	NM_001170686	0	mindbomb E3 ubiquitin protein ligase 2 [Source:HGNC Symbol;Acc:HGNC:30577]
chr1	1626121	1626367	247	peaks68	1.8952	Intron (NM_001170686/MIB2, intron 8 of 19)	1632181	1634654	2474	1	MMP23B	NM_006983	-5814	matrix metallopeptidase 23B [Source:HGNC Symbol;Acc:HGNC:7171]
chr1	1651642	1651867	226	peaks69	3.51232	Intron (NM_001291345/CDK11B, intron 4 of 19)	1635226	1659097	23872	2	CDK11B	NM_001291345	7230	cyclin dependent kinase 11B [Source:HGNC Symbol;Acc:HGNC:1729]
chr1	1658826	1659288	463	peaks70	24.6	Promoter (<=1kb)	1635226	1659097	23872	2	CDK11B	NM_001291345	0	cyclin dependent kinase 11B [Source:HGNC Symbol;Acc:HGNC:1729]
chr1	1665119	1665431	313	peaks71	4.0709	3' UTR	1635226	1659097	23872	2	CDK11B	NM_033490	-6022	cyclin dependent kinase 11B [Source:HGNC Symbol;Acc:HGNC:1729]
chr1	1672431	1672696	266	peaks72	5.24703	Intron (NM_001110781/SLC35E2B, intron 4 of 8)	1635226	1659097	23872	2	CDK11B	NM_033490	-13334	cyclin dependent kinase 11B [Source:HGNC Symbol;Acc:HGNC:1729]
chr1	1678373	1679118	746	peaks73	7.87967	Intron (NM_001110781/SLC35E2B, intron 1 of 8)	1661478	1692804	31327	2	SLC35E2B	NM_001110781	13686	solute carrier family 35 member E2B [Source:HGNC Symbol;Acc:HGNC:33941]
chr1	1686351	1687162	812	peaks74	12.0591	Intron (NM_001110781/SLC35E2B, intron 1 of 8)	1661478	1692804	31327	2	SLC35E2B	NM_001110781	5642	solute carrier family 35 member E2B [Source:HGNC Symbol;Acc:HGNC:33941]
chr1	1724165	1724581	417	peaks75	21.8434	Promoter (<=1kb)	1702731	1724352	21622	2	CDK11A	NM_024011	0	cyclin dependent kinase 11A [Source:HGNC Symbol;Acc:HGNC:1730]
chr1	1732522	1732736	215	peaks76	4.41522	Exon (NM_182838/SLC35E2, exon 6 of 6)	1702731	1724352	21622	2	CDK11A	NM_033529	-8170	cyclin dependent kinase 11A [Source:HGNC Symbol;Acc:HGNC:1730]
chr1	1741050	1741303	254	peaks77	5.36806	Intron (NM_001199787/SLC35E2, intron 2 of 6)	1724838	1745999	21162	2	SLC35E2	NM_001199787	4696	-
chr1	1753080	1753371	292	peaks78	1.97161	Intron (NM_001198995DK, intron 9 of 9)	1751232	1758642	7411	2	NADK	NM_001198995	5271	NAD kinase [Source:HGNC Symbol;Acc:HGNC:29831]
chr1	1758719	1759450	732	peaks79	52.6506	Promoter (<=1kb)	1751232	1758642	7411	2	NADK	NM_001198995	-77	NAD kinase [Source:HGNC Symbol;Acc:HGNC:29831]
chr1	1764282	1764704	423	peaks80	24.6996	Intron (NM_023018DK, intron 2 of 11)	1751232	1758642	7411	2	NADK	NM_001198995	-5640	NAD kinase [Source:HGNC Symbol;Acc:HGNC:29831]
chr1	1777865	1778103	239	peaks81	1.52548	Promoter (<=1kb)	1751232	1778470	27239	2	NADK	NM_023018	367	NAD kinase [Source:HGNC Symbol;Acc:HGNC:29831]
chr1	1778706	1779202	497	peaks82	7.99544	Promoter (<=1kb)	1751232	1778858	27627	2	NADK	NM_001198993	0	NAD kinase [Source:HGNC Symbol;Acc:HGNC:29831]
chr1	1782836	1783173	338	peaks83	6.11855	Promoter (2-3kb)	1751232	1780069	28838	2	NADK	NM_001198994	-2767	NAD kinase [Source:HGNC Symbol;Acc:HGNC:29831]
chr1	1859134	1859579	446	peaks84	7.10025	Intron (NM_001282538/GNB1, intron 1 of 9)	1785285	1891117	105833	2	GNB1	NM_001282538	31538	G protein subunit beta 1 [Source:HGNC Symbol;Acc:HGNC:4396]
chr1	1881637	1882228	592	peaks85	6.75138	Intron (NM_001282538/GNB1, intron 1 of 9)	1785285	1891117	105833	2	GNB1	NM_001282538	8889	G protein subunit beta 1 [Source:HGNC Symbol;Acc:HGNC:4396]
chr1	1888526	1888761	236	peaks86	2.15683	Promoter (2-3kb)	1785285	1891117	105833	2	GNB1	NM_001282538	2356	G protein subunit beta 1 [Source:HGNC Symbol;Acc:HGNC:4396]
chr1	1891613	1891827	215	peaks87	5.07276	Promoter (<=1kb)	1785285	1891117	105833	2	GNB1	NM_002074	-496	G protein subunit beta 1 [Source:HGNC Symbol;Acc:HGNC:4396]
chr1	1894130	1894781	652	peaks88	6.22557	Distal Intergenic	1785285	1891117	105833	2	GNB1	NM_002074	-3013	G protein subunit beta 1 [Source:HGNC Symbol;Acc:HGNC:4396]
chr1	1906402	1907825	1424	peaks89	19.0229	Distal Intergenic	1914827	1917294	2468	1	CALML6	NM_138705	-7002	calmodulin like 6 [Source:HGNC Symbol;Acc:HGNC:24193]
chr1	1919321	1919784	464	peaks90	15.6566	Promoter (<=1kb)	1917590	1919301	1712	2	TMEM52	NM_178545	-20	transmembrane protein 52 [Source:HGNC Symbol;Acc:HGNC:27916]
chr1	1944116	1944347	232	peaks91	1.8952	Exon (NM_001304360/CFAP74, exon 21 of 39)	1917590	1919301	1712	2	TMEM52	NM_178545	-24815	transmembrane protein 52 [Source:HGNC Symbol;Acc:HGNC:27916]
chr1	1959969	1960235	267	peaks92	2.23405	Exon (NM_001304360/CFAP74, exon 15 of 39)	1917590	1919301	1712	2	TMEM52	NM_178545	-40668	transmembrane protein 52 [Source:HGNC Symbol;Acc:HGNC:27916]
chr1	1969093	1969657	565	peaks93	26.0345	Intron (NM_001304360/CFAP74, intron 10 of 38)	1921951	2003837	81887	2	CFAP74	NM_001304360	34180	cilia and flagella associated protein 74 [Source:HGNC Symbol;Acc:HGNC:29368]
chr1	2049534	2049887	354	peaks94	3.41221	Promoter (<=1kb)	2050470	2185395	134926	1	PRKCZ	NM_002744	-583	protein kinase C zeta [Source:HGNC Symbol;Acc:HGNC:9412]
chr1	2060524	2060757	234	peaks95	3.93174	Intron (NM_002744/PRKCZ, intron 4 of 17)	2050470	2185395	134926	1	PRKCZ	NM_002744	10054	protein kinase C zeta [Source:HGNC Symbol;Acc:HGNC:9412]
chr1	2061336	2061771	436	peaks96	2.96945	Intron (NM_002744/PRKCZ, intron 4 of 17)	2050470	2185395	134926	1	PRKCZ	NM_002744	10866	protein kinase C zeta [Source:HGNC Symbol;Acc:HGNC:9412]
chr1	2070255	2070627	373	peaks97	2.63951	Intron (NM_002744/PRKCZ, intron 4 of 17)	2073647	2185395	111749	1	PRKCZ	NM_001033581	-3020	protein kinase C zeta [Source:HGNC Symbol;Acc:HGNC:9412]
chr1	2104433	2104788	356	peaks98	6.57399	Promoter (<=1kb)	2104716	2185395	80680	1	PRKCZ	NM_001033582	0	protein kinase C zeta [Source:HGNC Symbol;Acc:HGNC:9412]
chr1	2133033	2133632	600	peaks99	16.2943	Intron (NM_002744/PRKCZ, intron 4 of 17)	2104716	2185395	80680	1	PRKCZ	NM_001033582	28317	protein kinase C zeta [Source:HGNC Symbol;Acc:HGNC:9412]
chr1	2137390	2137597	208	peaks100	2.90458	Intron (NM_002744/PRKCZ, intron 5 of 17)	2104716	2185395	80680	1	PRKCZ	NM_001033582	32674	protein kinase C zeta [Source:HGNC Symbol;Acc:HGNC:9412]
chr1	2179877	2180202	326	peaks101	2.59392	Intron (NM_002744/PRKCZ, intron 16 of 17)	2184460	2194775	10316	2	FAAP20	NM_001256945	14573	FA core complex associated protein 20 [Source:HGNC Symbol;Acc:HGNC:26428]
chr1	2180725	2180994	270	peaks102	9.07498	Intron (NM_002744/PRKCZ, intron 16 of 17)	2184460	2194775	10316	2	FAAP20	NM_001256945	13781	FA core complex associated protein 20 [Source:HGNC Symbol;Acc:HGNC:26428]
chr1	2189475	2189915	441	peaks103	6.74023	5' UTR	2184460	2194775	10316	2	FAAP20	NM_001256945	4860	FA core complex associated protein 20 [Source:HGNC Symbol;Acc:HGNC:26428]
chr1	2194855	2195332	478	peaks104	5.91959	Promoter (<=1kb)	2191895	2194775	2881	2	FAAP20	NM_001256946	-80	FA core complex associated protein 20 [Source:HGNC Symbol;Acc:HGNC:26428]
chr1	2199273	2199726	454	peaks105	11.7213	5' UTR	2191895	2194775	2881	2	FAAP20	NM_001256946	-4498	FA core complex associated protein 20 [Source:HGNC Symbol;Acc:HGNC:26428]
chr1	2208338	2208828	491	peaks106	19.1145	Promoter (<=1kb)	2184460	2207733	23274	2	FAAP20	NM_001146310	-605	FA core complex associated protein 20 [Source:HGNC Symbol;Acc:HGNC:26428]
chr1	2212548	2213317	770	peaks107	14.1426	Promoter (<=1kb)	2189549	2212720	23172	2	FAAP20	NM_001282670	0	FA core complex associated protein 20 [Source:HGNC Symbol;Acc:HGNC:26428]
chr1	2214492	2214805	314	peaks108	3.15794	Promoter (1-2kb)	2189549	2212720	23172	2	FAAP20	NM_001282670	-1772	FA core complex associated protein 20 [Source:HGNC Symbol;Acc:HGNC:26428]
chr1	2231723	2232124	402	peaks109	15.3762	Intron (NM_003036/SKI, intron 1 of 6)	2228695	2310213	81519	1	SKI	NM_003036	3028	SKI proto-oncogene [Source:HGNC Symbol;Acc:HGNC:10896]
chr1	2238706	2238993	288	peaks110	2.55557	Intron (NM_003036/SKI, intron 1 of 6)	2228695	2310213	81519	1	SKI	NM_003036	10011	SKI proto-oncogene [Source:HGNC Symbol;Acc:HGNC:10896]
chr1	2270905	2271121	217	peaks111	2.58438	Intron (NM_003036/SKI, intron 1 of 6)	2228695	2310213	81519	1	SKI	NM_003036	42210	SKI proto-oncogene [Source:HGNC Symbol;Acc:HGNC:10896]
chr1	2282851	2283082	232	peaks112	3.90209	Intron (NM_003036/SKI, intron 1 of 6)	2228695	2310213	81519	1	SKI	NM_003036	54156	SKI proto-oncogene [Source:HGNC Symbol;Acc:HGNC:10896]
chr1	2284175	2284394	220	peaks113	5.11537	Intron (NM_003036/SKI, intron 1 of 6)	2228695	2310213	81519	1	SKI	NM_003036	55480	SKI proto-oncogene [Source:HGNC Symbol;Acc:HGNC:10896]
chr1	2290178	2290805	628	peaks114	7.21446	Intron (NM_003036/SKI, intron 1 of 6)	2228695	2310213	81519	1	SKI	NM_003036	61483	SKI proto-oncogene [Source:HGNC Symbol;Acc:HGNC:10896]
chr1	2299911	2300289	379	peaks115	7.51759	Intron (NM_003036/SKI, intron 1 of 6)	2350415	2352661	2247	2	LOC100129534	NR_024489	52372	-
chr1	2311263	2312055	793	peaks116	5.08045	Distal Intergenic	2350415	2352661	2247	2	LOC100129534	NR_024489	40606	-
chr1	2316185	2316877	693	peaks117	3.01112	Distal Intergenic	2350415	2352661	2247	2	LOC100129534	NR_024489	35784	-
chr1	2372651	2373064	414	peaks118	5.35404	Intron (NM_024848/MORN1, intron 7 of 13)	2321253	2391751	70499	2	MORN1	NM_024848	18687	MORN repeat containing 1 [Source:HGNC Symbol;Acc:HGNC:25852]
chr1	2381808	2382182	375	peaks119	10.8872	Intron (NM_024848/MORN1, intron 6 of 13)	2321253	2391751	70499	2	MORN1	NM_024848	9569	MORN repeat containing 1 [Source:HGNC Symbol;Acc:HGNC:25852]
chr1	2391225	2391848	624	peaks120	9.02636	Promoter (<=1kb)	2321253	2391751	70499	2	MORN1	NM_024848	0	MORN repeat containing 1 [Source:HGNC Symbol;Acc:HGNC:25852]
chr1	2392239	2392521	283	peaks121	2.68692	Promoter (<=1kb)	2391775	2405446	13672	1	RER1	NM_007033	464	retention in endoplasmic reticulum sorting receptor 1 [Source:HGNC Symbol;Acc:HGNC:30309]
chr1	2412022	2412935	914	peaks122	7.89084	Promoter (<=1kb)	2404802	2412571	7770	2	PEX10	NM_002617	0	peroxisomal biogenesis factor 10 [Source:HGNC Symbol;Acc:HGNC:8851]
chr1	2474701	2475547	847	peaks123	16.6317	Promoter (<=1kb)	2476315	2505530	29216	1	PLCH2	NM_001303013	-768	phospholipase C eta 2 [Source:HGNC Symbol;Acc:HGNC:29037]
chr1	2481364	2481837	474	peaks124	4.48009	Intron (NM_001303012/PLCH2, intron 4 of 21)	2476315	2505530	29216	1	PLCH2	NM_014638	5049	phospholipase C eta 2 [Source:HGNC Symbol;Acc:HGNC:29037]
chr1	2494194	2494484	291	peaks125	3.55178	Intron (NM_001303012/PLCH2, intron 11 of 21)	2476315	2505530	29216	1	PLCH2	NM_014638	17879	phospholipase C eta 2 [Source:HGNC Symbol;Acc:HGNC:29037]
chr1	2499764	2500362	599	peaks126	7.81256	Intron (NM_001303012/PLCH2, intron 20 of 21)	2476315	2505530	29216	1	PLCH2	NM_014638	23449	phospholipase C eta 2 [Source:HGNC Symbol;Acc:HGNC:29037]
chr1	2506933	2507424	492	peaks127	4.65906	Downstream (1-2kb)	2508531	2526628	18098	2	PANK4	NM_018216_1	19204	pantothenate kinase 4 (inactive) [Source:HGNC Symbol;Acc:HGNC:19366]
chr1	2513187	2513431	245	peaks128	2.91989	Intron (NM_018216_1/PANK4, intron 12 of 18)	2508531	2526628	18098	2	PANK4	NM_018216_1	13197	pantothenate kinase 4 (inactive) [Source:HGNC Symbol;Acc:HGNC:19366]
chr1	2525772	2526328	557	peaks129	5.30298	Promoter (<=1kb)	2508531	2526628	18098	2	PANK4	NM_018216_1	300	pantothenate kinase 4 (inactive) [Source:HGNC Symbol;Acc:HGNC:19366]
chr1	2537225	2537571	347	peaks130	3.22244	Distal Intergenic	2528745	2530245	1501	2	HES5	NM_001010926_1	-6980	hes family bHLH transcription factor 5 [Source:HGNC Symbol;Acc:HGNC:19764]
chr1	2546974	2547412	439	peaks131	9.14867	Downstream (2-3kb)	2556365	2565622	9258	1	TNFRSF14	NM_001297605_1	-8953	TNF receptor superfamily member 14 [Source:HGNC Symbol;Acc:HGNC:11912]
chr1	2586280	2586664	385	peaks132	6.65039	Promoter (<=1kb)	2586460	2591469	5010	1	FAM213B	NR_036637	0	-
chr1	2643018	2643272	255	peaks133	5.13417	Intron (NM_001242672/TTC34, intron 6 of 6)	2590642	2633042	42401	2	MMEL1	NM_033467	-9976	membrane metalloendopeptidase like 1 [Source:HGNC Symbol;Acc:HGNC:14668]
chr1	2652231	2652473	243	peaks134	3.24638	Intron (NM_001242672/TTC34, intron 4 of 6)	2590642	2633042	42401	2	MMEL1	NM_033467	-19189	membrane metalloendopeptidase like 1 [Source:HGNC Symbol;Acc:HGNC:14668]
chr1	2653655	2654276	622	peaks135	9.83118	Intron (NM_001242672/TTC34, intron 4 of 6)	2590642	2633042	42401	2	MMEL1	NM_033467	-20613	membrane metalloendopeptidase like 1 [Source:HGNC Symbol;Acc:HGNC:14668]
chr1	2926682	2927188	507	peaks136	9.12554	Distal Intergenic	3021482	3022903	1422	1	ACTRT2	NM_080431	-94294	actin related protein T2 [Source:HGNC Symbol;Acc:HGNC:24026]
chr1	3313057	3313589	533	peaks137	21.2768	Intron (NM_022114/PRDM16, intron 3 of 16)	3454583	3481113	26531	1	ARHGEF16	NM_014448	-140994	Rho guanine nucleotide exchange factor 16 [Source:HGNC Symbol;Acc:HGNC:15515]
chr1	3348245	3348541	297	peaks138	2.18934	Intron (NM_022114/PRDM16, intron 3 of 16)	3454583	3481113	26531	1	ARHGEF16	NM_014448	-106042	Rho guanine nucleotide exchange factor 16 [Source:HGNC Symbol;Acc:HGNC:15515]
chr1	3453225	3453512	288	peaks139	4.65901	Promoter (1-2kb)	3454583	3481113	26531	1	ARHGEF16	NM_014448	-1071	Rho guanine nucleotide exchange factor 16 [Source:HGNC Symbol;Acc:HGNC:15515]
chr1	3460101	3460936	836	peaks140	11.8176	Intron (NM_014448/ARHGEF16, intron 1 of 14)	3454583	3481113	26531	1	ARHGEF16	NM_014448	5518	Rho guanine nucleotide exchange factor 16 [Source:HGNC Symbol;Acc:HGNC:15515]
chr1	3471008	3471490	483	peaks141	4.42314	Intron (NM_014448/ARHGEF16, intron 6 of 14)	3454583	3481113	26531	1	ARHGEF16	NM_014448	16425	Rho guanine nucleotide exchange factor 16 [Source:HGNC Symbol;Acc:HGNC:15515]
chr1	3481808	3482179	372	peaks142	13.1873	Distal Intergenic	3454583	3481113	26531	1	ARHGEF16	NM_014448	27225	Rho guanine nucleotide exchange factor 16 [Source:HGNC Symbol;Acc:HGNC:15515]
chr1	3482445	3482902	458	peaks143	15.3392	Distal Intergenic	3454583	3481113	26531	1	ARHGEF16	NM_014448	27862	Rho guanine nucleotide exchange factor 16 [Source:HGNC Symbol;Acc:HGNC:15515]
chr1	3504323	3504819	497	peaks144	2.858	Intron (NM_001409/MEGF6, intron 17 of 36)	3454583	3481113	26531	1	ARHGEF16	NM_014448	49740	Rho guanine nucleotide exchange factor 16 [Source:HGNC Symbol;Acc:HGNC:15515]
chr1	3542861	3543809	949	peaks145	15.8206	Intron (NM_001409/MEGF6, intron 4 of 36)	3560696	3560790	95	2	MIR551A	NR_030277	16981	microRNA 551a [Source:HGNC Symbol;Acc:HGNC:32806]
chr1	3548162	3548524	363	peaks146	4.99577	Intron (NM_001409/MEGF6, intron 4 of 36)	3560696	3560790	95	2	MIR551A	NR_030277	12266	microRNA 551a [Source:HGNC Symbol;Acc:HGNC:32806]
chr1	3624305	3624767	463	peaks147	5.78122	Promoter (<=1kb)	3624992	3630130	5139	1	TPRG1L	NM_182752	-225	tumor protein p63 regulated 1 like [Source:HGNC Symbol;Acc:HGNC:27007]
chr1	3625433	3625660	228	peaks148	4.59253	Promoter (<=1kb)	3624992	3630130	5139	1	TPRG1L	NM_182752	441	tumor protein p63 regulated 1 like [Source:HGNC Symbol;Acc:HGNC:27007]
chr1	3649632	3650128	497	peaks149	4.17106	Promoter (<=1kb)	3630767	3650107	19341	2	WRAP73	NM_017818	0	WD repeat containing, antisense to TP73 [Source:HGNC Symbol;Acc:HGNC:12759]
chr1	3668781	3669092	312	peaks150	2.7985	Intron (NM_001204184/TP73, intron 1 of 12)	3652565	3736201	83637	1	TP73	NM_005427	16216	tumor protein p73 [Source:HGNC Symbol;Acc:HGNC:12003]
chr1	3702952	3703564	613	peaks151	3.72753	Intron (NM_001204184/TP73, intron 3 of 12)	3698046	3736201	38156	1	TP73	NM_001204192	4906	tumor protein p73 [Source:HGNC Symbol;Acc:HGNC:12003]
chr1	3747163	3747477	315	peaks152	6.69386	Promoter (<=1kb)	3735984	3747373	11390	2	TP73-AS1	NR_033708	0	TP73 antisense RNA 1 [Source:HGNC Symbol;Acc:HGNC:29052]
chr1	3772655	3772911	257	peaks153	5.394	Promoter (<=1kb)	3772761	3775982	3222	1	SMIM1	NM_001288583	0	small integral membrane protein 1 (Vel blood group) [Source:HGNC Symbol;Acc:HGNC:44204]
chr1	3776073	3776400	328	peaks154	4.08431	Distal Intergenic	3772787	3775982	3196	1	SMIM1	NM_001163724	3286	small integral membrane protein 1 (Vel blood group) [Source:HGNC Symbol;Acc:HGNC:44204]
chr1	3795861	3796785	925	peaks155	19.3402	Promoter (<=1kb)	3780220	3796504	16285	2	LRRC47	NM_020710	0	leucine rich repeat containing 47 [Source:HGNC Symbol;Acc:HGNC:29207]
chr1	3856992	3857623	632	peaks156	31.739	Promoter (<=1kb)	3812081	3857233	45153	2	CEP104	NM_014704	0	centrosomal protein 104 [Source:HGNC Symbol;Acc:HGNC:24866]
chr1	3869619	3870236	618	peaks157	19.8339	Exon (NM_001282669/DFFB, exon 5 of 7)	3857267	3885429	28163	1	DFFB	NR_104222	12352	DNA fragmentation factor subunit beta [Source:HGNC Symbol;Acc:HGNC:2773]
chr1	3880521	3881233	713	peaks158	7.55915	Intron (NM_001282669/DFFB, intron 6 of 6)	3889133	3900293	11161	2	C1orf174	NM_207356	19060	chromosome 1 open reading frame 174 [Source:HGNC Symbol;Acc:HGNC:27915]
chr1	3899725	3900892	1168	peaks159	10.5704	Promoter (<=1kb)	3889133	3900293	11161	2	C1orf174	NM_207356	0	chromosome 1 open reading frame 174 [Source:HGNC Symbol;Acc:HGNC:27915]
chr1	3901137	3901494	358	peaks160	8.67235	Promoter (<=1kb)	3900404	3915447	15044	1	LINC01134	NR_024455	733	long intergenic non-protein coding RNA 1134 [Source:HGNC Symbol;Acc:HGNC:49449]
chr1	4632593	4632878	286	peaks161	9.35935	Distal Intergenic	4655045	4777794	122750	1	AJAP1	NM_001042478	-22167	adherens junctions associated protein 1 [Source:HGNC Symbol;Acc:HGNC:30801]
chr1	4650526	4650743	218	peaks162	3.8128	Distal Intergenic	4655045	4777794	122750	1	AJAP1	NM_001042478	-4302	adherens junctions associated protein 1 [Source:HGNC Symbol;Acc:HGNC:30801]
chr1	4652817	4653137	321	peaks163	3.99998	Promoter (1-2kb)	4655045	4777794	122750	1	AJAP1	NM_001042478	-1908	adherens junctions associated protein 1 [Source:HGNC Symbol;Acc:HGNC:30801]
chr1	5404574	5404869	296	peaks164	3.35559	Distal Intergenic	5564071	5564143	73	1	MIR4417	NR_039612	-159202	-
chr1	5855870	5856119	250	peaks165	4.66911	Distal Intergenic	5862672	5862741	70	2	MIR4689	NR_039838	6622	microRNA 4689 [Source:HGNC Symbol;Acc:HGNC:41895]
chr1	5887977	5888303	327	peaks166	2.84275	Intron (NM_001291593/NPHP4, intron 14 of 26)	5862672	5862741	70	2	MIR4689	NR_039838	-25236	microRNA 4689 [Source:HGNC Symbol;Acc:HGNC:41895]
chr1	5892331	5892694	364	peaks167	3.58595	Intron (NM_001291593/NPHP4, intron 13 of 26)	5862672	5862741	70	2	MIR4689	NR_039838	-29590	microRNA 4689 [Source:HGNC Symbol;Acc:HGNC:41895]
chr1	5928004	5928355	352	peaks168	9.60266	Intron (NM_001291593/NPHP4, intron 9 of 26)	5992298	6101193	108896	1	KCNAB2	NM_001199861	-63943	potassium voltage-gated channel subfamily A regulatory beta subunit 2 [Source:HGNC Symbol;Acc:HGNC:6229]
chr1	5934154	5934571	418	peaks169	8.17457	Intron (NM_001291593/NPHP4, intron 8 of 26)	5992298	6101193	108896	1	KCNAB2	NM_001199861	-57727	potassium voltage-gated channel subfamily A regulatory beta subunit 2 [Source:HGNC Symbol;Acc:HGNC:6229]
chr1	5960417	5960740	324	peaks170	1.40392	Intron (NM_001291593/NPHP4, intron 6 of 26)	5992298	6101193	108896	1	KCNAB2	NM_001199861	-31558	potassium voltage-gated channel subfamily A regulatory beta subunit 2 [Source:HGNC Symbol;Acc:HGNC:6229]
chr1	5992051	5992524	474	peaks171	7.61752	Promoter (<=1kb)	5992298	6101193	108896	1	KCNAB2	NM_001199861	0	potassium voltage-gated channel subfamily A regulatory beta subunit 2 [Source:HGNC Symbol;Acc:HGNC:6229]
chr1	6025321	6026524	1204	peaks172	9.94691	Promoter (<=1kb)	6026013	6101193	75181	1	KCNAB2	NM_003636	0	potassium voltage-gated channel subfamily A regulatory beta subunit 2 [Source:HGNC Symbol;Acc:HGNC:6229]
chr1	6049555	6049773	219	peaks173	4.74725	Intron (NM_001199861/KCNAB2, intron 3 of 15)	6046114	6101193	55080	1	KCNAB2	NM_001199863	3441	potassium voltage-gated channel subfamily A regulatory beta subunit 2 [Source:HGNC Symbol;Acc:HGNC:6229]
chr1	6121786	6122145	360	peaks174	3.51232	Intron (NM_015557/CHD5, intron 31 of 41)	6101787	6180134	78348	2	CHD5	NM_015557	57989	chromodomain helicase DNA binding protein 5 [Source:HGNC Symbol;Acc:HGNC:16816]
chr1	6127626	6127979	354	peaks175	3.38139	Intron (NM_015557/CHD5, intron 25 of 41)	6101787	6180134	78348	2	CHD5	NM_015557	52155	chromodomain helicase DNA binding protein 5 [Source:HGNC Symbol;Acc:HGNC:16816]
chr1	6193835	6194089	255	peaks176	2.44226	Intron (NM_000983/RPL22, intron 2 of 3)	6185020	6199619	14600	2	RPL22	NM_000983	5530	ribosomal protein L22 [Source:HGNC Symbol;Acc:HGNC:10315]
chr1	6198976	6199868	893	peaks177	22.5878	Promoter (<=1kb)	6185020	6199619	14600	2	RPL22	NM_000983	0	ribosomal protein L22 [Source:HGNC Symbol;Acc:HGNC:10315]
chr1	6205835	6206449	615	peaks178	22.5952	Promoter (<=1kb)	6206129	6221299	15171	1	RNF207	NM_207396	0	ring finger protein 207 [Source:HGNC Symbol;Acc:HGNC:32947]
chr1	6220211	6220510	300	peaks179	12.3193	3' UTR	6206129	6221299	15171	1	RNF207	NM_207396	14082	ring finger protein 207 [Source:HGNC Symbol;Acc:HGNC:32947]
chr1	6222601	6222925	325	peaks180	4.94175	3' UTR	6221193	6235984	14792	2	ICMT	NM_012405	13059	isoprenylcysteine carboxyl methyltransferase [Source:HGNC Symbol;Acc:HGNC:5350]
chr1	6224757	6225413	657	peaks181	7.4279	3' UTR	6221193	6235984	14792	2	ICMT	NM_012405	10571	isoprenylcysteine carboxyl methyltransferase [Source:HGNC Symbol;Acc:HGNC:5350]
chr1	6234499	6235380	882	peaks182	8.06138	Promoter (<=1kb)	6221193	6235984	14792	2	ICMT	NM_012405	604	isoprenylcysteine carboxyl methyltransferase [Source:HGNC Symbol;Acc:HGNC:5350]
chr1	6280418	6281108	691	peaks183	4.09623	Exon (NM_181866/ACOT7, exon 8 of 9)	6247346	6260975	13630	2	GPR153	NM_207370	-19443	G protein-coupled receptor 153 [Source:HGNC Symbol;Acc:HGNC:23618]
chr1	6314640	6315016	377	peaks184	3.24638	Intron (NM_181866/ACOT7, intron 6 of 8)	6264272	6358944	94673	2	ACOT7	NM_181866	43928	acyl-CoA thioesterase 7 [Source:HGNC Symbol;Acc:HGNC:24157]
chr1	6343538	6343914	377	peaks185	7.0264	Intron (NM_181866/ACOT7, intron 2 of 8)	6264272	6358944	94673	2	ACOT7	NM_181866	15030	acyl-CoA thioesterase 7 [Source:HGNC Symbol;Acc:HGNC:24157]
chr1	6353928	6354644	717	peaks186	6.19406	Intron (NM_181866/ACOT7, intron 1 of 8)	6264272	6358944	94673	2	ACOT7	NM_181866	4300	acyl-CoA thioesterase 7 [Source:HGNC Symbol;Acc:HGNC:24157]
chr1	6359517	6359832	316	peaks187	2.08493	Promoter (<=1kb)	6264272	6358944	94673	2	ACOT7	NM_181866	-573	acyl-CoA thioesterase 7 [Source:HGNC Symbol;Acc:HGNC:24157]
chr1	6365095	6365304	210	peaks188	3.02846	Intron (NM_181864/ACOT7, intron 1 of 8)	6264272	6360704	96433	2	ACOT7	NM_181865	-4391	acyl-CoA thioesterase 7 [Source:HGNC Symbol;Acc:HGNC:24157]
chr1	6385637	6385950	314	peaks189	6.59565	Promoter (<=1kb)	6264272	6385823	121552	2	ACOT7	NM_181864	0	acyl-CoA thioesterase 7 [Source:HGNC Symbol;Acc:HGNC:24157]
chr1	6393174	6393843	670	peaks190	6.62597	Promoter (<=1kb)	6264272	6393766	129495	2	ACOT7	NM_007274	0	acyl-CoA thioesterase 7 [Source:HGNC Symbol;Acc:HGNC:24157]
chr1	6414283	6414736	454	peaks191	3.91103	Downstream (<1kb)	6415234	6419919	4686	2	HES2	NM_019089	5183	hes family bHLH transcription factor 2 [Source:HGNC Symbol;Acc:HGNC:16005]
chr1	6419942	6420200	259	peaks192	3.07586	Promoter (<=1kb)	6415234	6419919	4686	2	HES2	NM_019089	-23	hes family bHLH transcription factor 2 [Source:HGNC Symbol;Acc:HGNC:16005]
chr1	6427215	6428146	932	peaks193	14.3735	Promoter (1-2kb)	6429834	6429896	63	2	MIR4252	NR_036218	1750	microRNA 4252 [Source:HGNC Symbol;Acc:HGNC:38384]
chr1	6437185	6437439	255	peaks194	5.43384	Intron (NM_031475/ESPN, intron 2 of 12)	6429834	6429896	63	2	MIR4252	NR_036218	-7289	microRNA 4252 [Source:HGNC Symbol;Acc:HGNC:38384]
chr1	6468643	6468877	235	peaks195	2.62538	Promoter (2-3kb)	6464111	6466195	2085	2	TNFRSF25	NM_001039664	-2448	TNF receptor superfamily member 25 [Source:HGNC Symbol;Acc:HGNC:11910]
chr1	6491328	6491755	428	peaks196	2.50942	Promoter (<=1kb)	6466092	6491701	25610	2	PLEKHG5	NM_020631	0	pleckstrin homology and RhoGEF domain containing G5 [Source:HGNC Symbol;Acc:HGNC:29105]
chr1	6502106	6502544	439	peaks197	12.0052	Intron (NM_198681/PLEKHG5, intron 1 of 21)	6466092	6497424	31333	2	PLEKHG5	NM_001042663	-4682	pleckstrin homology and RhoGEF domain containing G5 [Source:HGNC Symbol;Acc:HGNC:29105]
chr1	6520039	6520288	250	peaks198	9.64369	Promoter (<=1kb)	6466092	6520061	53970	2	PLEKHG5	NM_198681	0	pleckstrin homology and RhoGEF domain containing G5 [Source:HGNC Symbol;Acc:HGNC:29105]
chr1	6553211	6554597	1387	peaks199	13.6194	Promoter (<=1kb)	6521347	6554598	33252	2	NOL9	NM_024654	1	nucleolar protein 9 [Source:HGNC Symbol;Acc:HGNC:26265]
chr1	6579630	6580317	688	peaks200	16.3233	Promoter (<=1kb)	6579991	6589280	9290	1	ZBTB48	NM_001278647	0	zinc finger and BTB domain containing 48 [Source:HGNC Symbol;Acc:HGNC:4930]
chr1	6580606	6580948	343	peaks201	5.15051	Promoter (<=1kb)	6579991	6589280	9290	1	ZBTB48	NM_005341	615	zinc finger and BTB domain containing 48 [Source:HGNC Symbol;Acc:HGNC:4930]
chr1	6601181	6601662	482	peaks202	6.5805	Promoter (1-2kb)	6590724	6602898	12175	2	KLHL21	NM_014851	1236	kelch like family member 21 [Source:HGNC Symbol;Acc:HGNC:29041]
chr1	6603750	6604396	647	peaks203	6.97403	Promoter (<=1kb)	6590724	6602898	12175	2	KLHL21	NM_014851	-852	kelch like family member 21 [Source:HGNC Symbol;Acc:HGNC:29041]
chr1	6612841	6613082	242	peaks204	5.22158	Promoter (<=1kb)	6613696	6624033	10338	1	PHF13	NM_153812	-614	PHD finger protein 13 [Source:HGNC Symbol;Acc:HGNC:22983]
chr1	6613456	6613793	338	peaks205	13.021	Promoter (<=1kb)	6613696	6624033	10338	1	PHF13	NM_153812	0	PHD finger protein 13 [Source:HGNC Symbol;Acc:HGNC:22983]
chr1	6624770	6625386	617	peaks206	15.9591	Promoter (<=1kb)	6624865	6633582	8718	1	THAP3	NM_001195753	0	THAP domain containing 3 [Source:HGNC Symbol;Acc:HGNC:20855]
chr1	6701211	6701975	765	peaks207	23.027	Promoter (<=1kb)	6634168	6701906	67739	2	DNAJC11	NM_018198	0	DnaJ heat shock protein family (Hsp40) member C11 [Source:HGNC Symbol;Acc:HGNC:25570]
chr1	6724593	6725060	468	peaks208	10.1669	Promoter (<=1kb)	6724745	6730012	5268	1	LOC100505887	NR_104620	0	-
chr1	6784269	6785412	1144	peaks209	21.4832	Promoter (<=1kb)	6785324	6872047	86724	1	CAMTA1	NM_001195563	0	calmodulin binding transcription activator 1 [Source:HGNC Symbol;Acc:HGNC:18806]
chr1	6802520	6802849	330	peaks210	3.51527	Intron (NM_001195563/CAMTA1, intron 1 of 3)	6785324	7769706	984383	1	CAMTA1	NM_015215	17196	calmodulin binding transcription activator 1 [Source:HGNC Symbol;Acc:HGNC:18806]
chr1	6809368	6810767	1400	peaks211	4.38846	Intron (NM_001195563/CAMTA1, intron 1 of 3)	6785324	7769706	984383	1	CAMTA1	NM_015215	24044	calmodulin binding transcription activator 1 [Source:HGNC Symbol;Acc:HGNC:18806]
chr1	6835129	6835398	270	peaks212	2.67032	Intron (NM_001195563/CAMTA1, intron 3 of 3)	6785324	7769706	984383	1	CAMTA1	NM_015215	49805	calmodulin binding transcription activator 1 [Source:HGNC Symbol;Acc:HGNC:18806]
chr1	6859437	6859843	407	peaks213	8.09983	Intron (NM_001195563/CAMTA1, intron 3 of 3)	6785324	7769706	984383	1	CAMTA1	NM_015215	74113	calmodulin binding transcription activator 1 [Source:HGNC Symbol;Acc:HGNC:18806]
chr1	6867864	6868176	313	peaks214	6.72474	Intron (NM_001195563/CAMTA1, intron 3 of 3)	6785324	7769706	984383	1	CAMTA1	NM_015215	82540	calmodulin binding transcription activator 1 [Source:HGNC Symbol;Acc:HGNC:18806]
chr1	6868925	6869617	693	peaks215	4.02539	Intron (NM_001195563/CAMTA1, intron 3 of 3)	6785324	7769706	984383	1	CAMTA1	NM_015215	83601	calmodulin binding transcription activator 1 [Source:HGNC Symbol;Acc:HGNC:18806]
chr1	6897071	6897323	253	peaks216	2.66755	Intron (NM_015215/CAMTA1, intron 3 of 22)	6785324	7769706	984383	1	CAMTA1	NM_015215	111747	calmodulin binding transcription activator 1 [Source:HGNC Symbol;Acc:HGNC:18806]
chr1	6951654	6951889	236	peaks217	5.06252	Intron (NM_015215/CAMTA1, intron 3 of 22)	6785324	7769706	984383	1	CAMTA1	NM_015215	166330	calmodulin binding transcription activator 1 [Source:HGNC Symbol;Acc:HGNC:18806]
chr1	6960356	6960739	384	peaks218	7.27137	Intron (NM_015215/CAMTA1, intron 3 of 22)	6785324	7769706	984383	1	CAMTA1	NM_015215	175032	calmodulin binding transcription activator 1 [Source:HGNC Symbol;Acc:HGNC:18806]
chr1	6962685	6963222	538	peaks219	13.6529	Intron (NM_015215/CAMTA1, intron 3 of 22)	6785324	7769706	984383	1	CAMTA1	NM_015215	177361	calmodulin binding transcription activator 1 [Source:HGNC Symbol;Acc:HGNC:18806]
chr1	7117441	7118327	887	peaks220	13.9828	Intron (NM_015215/CAMTA1, intron 4 of 22)	6785324	7769706	984383	1	CAMTA1	NM_015215	332117	calmodulin binding transcription activator 1 [Source:HGNC Symbol;Acc:HGNC:18806]
chr1	7121696	7122055	360	peaks221	7.86647	Intron (NM_015215/CAMTA1, intron 4 of 22)	6785324	7769706	984383	1	CAMTA1	NM_015215	336372	calmodulin binding transcription activator 1 [Source:HGNC Symbol;Acc:HGNC:18806]
chr1	7127581	7128350	770	peaks222	8.14572	Intron (NM_015215/CAMTA1, intron 4 of 22)	6785324	7769706	984383	1	CAMTA1	NM_015215	342257	calmodulin binding transcription activator 1 [Source:HGNC Symbol;Acc:HGNC:18806]
chr1	7198286	7198701	416	peaks223	5.168	Intron (NM_015215/CAMTA1, intron 4 of 22)	6785324	7769706	984383	1	CAMTA1	NM_015215	412962	calmodulin binding transcription activator 1 [Source:HGNC Symbol;Acc:HGNC:18806]
chr1	7228457	7229348	892	peaks224	10.985	Intron (NM_015215/CAMTA1, intron 4 of 22)	6785324	7769706	984383	1	CAMTA1	NM_015215	443133	calmodulin binding transcription activator 1 [Source:HGNC Symbol;Acc:HGNC:18806]
chr1	7265778	7266835	1058	peaks225	23.2212	Intron (NM_015215/CAMTA1, intron 5 of 22)	6785324	7769706	984383	1	CAMTA1	NM_015215	480454	calmodulin binding transcription activator 1 [Source:HGNC Symbol;Acc:HGNC:18806]
chr1	7291249	7291713	465	peaks226	5.29373	Intron (NM_015215/CAMTA1, intron 5 of 22)	7771269	7781432	10164	1	VAMP3	NM_004781	-479556	vesicle associated membrane protein 3 [Source:HGNC Symbol;Acc:HGNC:12644]
chr1	7299323	7299945	623	peaks227	18.6445	Intron (NM_015215/CAMTA1, intron 5 of 22)	7771269	7781432	10164	1	VAMP3	NM_004781	-471324	vesicle associated membrane protein 3 [Source:HGNC Symbol;Acc:HGNC:12644]
chr1	7301422	7301875	454	peaks228	9.55034	Intron (NM_015215/CAMTA1, intron 5 of 22)	7771269	7781432	10164	1	VAMP3	NM_004781	-469394	vesicle associated membrane protein 3 [Source:HGNC Symbol;Acc:HGNC:12644]
chr1	7334378	7334932	555	peaks229	4.04673	Intron (NM_015215/CAMTA1, intron 5 of 22)	7771269	7781432	10164	1	VAMP3	NM_004781	-436337	vesicle associated membrane protein 3 [Source:HGNC Symbol;Acc:HGNC:12644]
chr1	7335258	7335722	465	peaks230	20.4379	Intron (NM_015215/CAMTA1, intron 5 of 22)	7771269	7781432	10164	1	VAMP3	NM_004781	-435547	vesicle associated membrane protein 3 [Source:HGNC Symbol;Acc:HGNC:12644]
chr1	7336324	7336575	252	peaks231	2.13785	Intron (NM_015215/CAMTA1, intron 5 of 22)	7771269	7781432	10164	1	VAMP3	NM_004781	-434694	vesicle associated membrane protein 3 [Source:HGNC Symbol;Acc:HGNC:12644]
chr1	7341052	7341365	314	peaks232	2.36008	Intron (NM_015215/CAMTA1, intron 5 of 22)	7771269	7781432	10164	1	VAMP3	NM_004781	-429904	vesicle associated membrane protein 3 [Source:HGNC Symbol;Acc:HGNC:12644]
chr1	7388701	7390472	1772	peaks233	28.7507	Intron (NM_015215/CAMTA1, intron 5 of 22)	7771269	7781432	10164	1	VAMP3	NM_004781	-380797	vesicle associated membrane protein 3 [Source:HGNC Symbol;Acc:HGNC:12644]
chr1	7401819	7402536	718	peaks234	71.0213	Intron (NM_015215/CAMTA1, intron 5 of 22)	7771269	7781432	10164	1	VAMP3	NM_004781	-368733	vesicle associated membrane protein 3 [Source:HGNC Symbol;Acc:HGNC:12644]
chr1	7407298	7407695	398	peaks235	8.44261	Intron (NM_015215/CAMTA1, intron 5 of 22)	7771269	7781432	10164	1	VAMP3	NM_004781	-363574	vesicle associated membrane protein 3 [Source:HGNC Symbol;Acc:HGNC:12644]
chr1	7436417	7436637	221	peaks236	2.16132	Intron (NM_015215/CAMTA1, intron 5 of 22)	7771269	7781432	10164	1	VAMP3	NM_004781	-334632	vesicle associated membrane protein 3 [Source:HGNC Symbol;Acc:HGNC:12644]
chr1	7455719	7455960	242	peaks237	4.7342	Intron (NM_015215/CAMTA1, intron 5 of 22)	7771269	7781432	10164	1	VAMP3	NM_004781	-315309	vesicle associated membrane protein 3 [Source:HGNC Symbol;Acc:HGNC:12644]
chr1	7462850	7463211	362	peaks238	4.45419	Intron (NM_015215/CAMTA1, intron 5 of 22)	7771269	7781432	10164	1	VAMP3	NM_004781	-308058	vesicle associated membrane protein 3 [Source:HGNC Symbol;Acc:HGNC:12644]
chr1	7469331	7469669	339	peaks239	14.7388	Intron (NM_015215/CAMTA1, intron 6 of 22)	7771269	7781432	10164	1	VAMP3	NM_004781	-301600	vesicle associated membrane protein 3 [Source:HGNC Symbol;Acc:HGNC:12644]
chr1	7470948	7471736	789	peaks240	15.4536	Intron (NM_015215/CAMTA1, intron 6 of 22)	7771269	7781432	10164	1	VAMP3	NM_004781	-299533	vesicle associated membrane protein 3 [Source:HGNC Symbol;Acc:HGNC:12644]
chr1	7505575	7505804	230	peaks241	4.42561	Intron (NM_015215/CAMTA1, intron 6 of 22)	7771269	7781432	10164	1	VAMP3	NM_004781	-265465	vesicle associated membrane protein 3 [Source:HGNC Symbol;Acc:HGNC:12644]
chr1	7526383	7527350	968	peaks242	13.3811	Intron (NM_015215/CAMTA1, intron 6 of 22)	7771269	7781432	10164	1	VAMP3	NM_004781	-243919	vesicle associated membrane protein 3 [Source:HGNC Symbol;Acc:HGNC:12644]
chr1	7533972	7534801	830	peaks243	7.64956	Intron (NM_015215/CAMTA1, intron 6 of 22)	7771269	7781432	10164	1	VAMP3	NM_004781	-236468	vesicle associated membrane protein 3 [Source:HGNC Symbol;Acc:HGNC:12644]
chr1	7539786	7539997	212	peaks244	7.10386	Intron (NM_015215/CAMTA1, intron 6 of 22)	7771269	7781432	10164	1	VAMP3	NM_004781	-231272	vesicle associated membrane protein 3 [Source:HGNC Symbol;Acc:HGNC:12644]
chr1	7549208	7550681	1474	peaks245	18.1435	Intron (NM_015215/CAMTA1, intron 6 of 22)	7771269	7781432	10164	1	VAMP3	NM_004781	-220588	vesicle associated membrane protein 3 [Source:HGNC Symbol;Acc:HGNC:12644]
chr1	7574961	7575274	314	peaks246	3.01775	Intron (NM_015215/CAMTA1, intron 6 of 22)	7771269	7781432	10164	1	VAMP3	NM_004781	-195995	vesicle associated membrane protein 3 [Source:HGNC Symbol;Acc:HGNC:12644]
chr1	7590187	7590512	326	peaks247	2.28745	Intron (NM_015215/CAMTA1, intron 6 of 22)	7771269	7781432	10164	1	VAMP3	NM_004781	-180757	vesicle associated membrane protein 3 [Source:HGNC Symbol;Acc:HGNC:12644]
chr1	7645376	7645867	492	peaks248	12.1284	Intron (NM_015215/CAMTA1, intron 7 of 22)	7771269	7781432	10164	1	VAMP3	NM_004781	-125402	vesicle associated membrane protein 3 [Source:HGNC Symbol;Acc:HGNC:12644]
chr1	7654728	7655718	991	peaks249	9.85572	Intron (NM_015215/CAMTA1, intron 7 of 22)	7771269	7781432	10164	1	VAMP3	NM_004781	-115551	vesicle associated membrane protein 3 [Source:HGNC Symbol;Acc:HGNC:12644]
chr1	7669448	7669656	209	peaks250	2.88452	Intron (NM_015215/CAMTA1, intron 9 of 22)	7771269	7781432	10164	1	VAMP3	NM_004781	-101613	vesicle associated membrane protein 3 [Source:HGNC Symbol;Acc:HGNC:12644]
chr1	7771078	7771929	852	peaks251	11.8567	Promoter (<=1kb)	7771269	7781432	10164	1	VAMP3	NM_004781	0	vesicle associated membrane protein 3 [Source:HGNC Symbol;Acc:HGNC:12644]
chr1	7783363	7783629	267	peaks252	10.1232	Promoter (<=1kb)	7784429	7845180	60752	1	PER3	NM_001289861	-800	period circadian regulator 3 [Source:HGNC Symbol;Acc:HGNC:8847]
chr1	7783842	7784160	319	peaks253	13.0614	Promoter (<=1kb)	7784429	7845180	60752	1	PER3	NM_001289861	-269	period circadian regulator 3 [Source:HGNC Symbol;Acc:HGNC:8847]
chr1	7894330	7894662	333	peaks254	3.51232	Distal Intergenic	7847612	7853491	5880	2	UTS2	NM_021995	-40839	urotensin 2 [Source:HGNC Symbol;Acc:HGNC:12636]
chr1	7954031	7954533	503	peaks255	19.147	Distal Intergenic	7961654	7985282	23629	1	PARK7	NM_001123377	-7121	Parkinsonism associated deglycase [Source:HGNC Symbol;Acc:HGNC:16369]
chr1	7961326	7961952	627	peaks256	62.7771	Promoter (<=1kb)	7961654	7985282	23629	1	PARK7	NM_001123377	0	Parkinsonism associated deglycase [Source:HGNC Symbol;Acc:HGNC:16369]
chr1	7975341	7975553	213	peaks257	8.54248	Intron (NM_001123377/PARK7, intron 5 of 6)	7961654	7985282	23629	1	PARK7	NM_007262	13687	Parkinsonism associated deglycase [Source:HGNC Symbol;Acc:HGNC:16369]
chr1	8004738	8005599	862	peaks258	40.5581	Distal Intergenic	8011719	8026333	14615	2	ERRFI1	NM_018948	20734	ERBB receptor feedback inhibitor 1 [Source:HGNC Symbol;Acc:HGNC:18185]
chr1	8026336	8027345	1010	peaks259	17.2676	Promoter (<=1kb)	8011719	8026333	14615	2	ERRFI1	NM_018948	-3	ERBB receptor feedback inhibitor 1 [Source:HGNC Symbol;Acc:HGNC:18185]
chr1	8040591	8041008	418	peaks260	10.8224	Distal Intergenic	8011719	8026333	14615	2	ERRFI1	NM_018948	-14258	ERBB receptor feedback inhibitor 1 [Source:HGNC Symbol;Acc:HGNC:18185]
chr1	8077216	8077442	227	peaks261	4.24853	Distal Intergenic	8011719	8026333	14615	2	ERRFI1	NM_018948	-50883	ERBB receptor feedback inhibitor 1 [Source:HGNC Symbol;Acc:HGNC:18185]
chr1	8078242	8078541	300	peaks262	3.39121	Distal Intergenic	8011719	8026333	14615	2	ERRFI1	NM_018948	-51909	ERBB receptor feedback inhibitor 1 [Source:HGNC Symbol;Acc:HGNC:18185]
chr1	8097382	8097843	462	peaks263	18.8523	Distal Intergenic	8011719	8026333	14615	2	ERRFI1	NM_018948	-71049	ERBB receptor feedback inhibitor 1 [Source:HGNC Symbol;Acc:HGNC:18185]
chr1	8118043	8118409	367	peaks264	5.84046	Distal Intergenic	8208672	8215208	6537	1	LOC102724539	NR_125998	-90263	-
chr1	8121174	8121594	421	peaks265	9.90073	Distal Intergenic	8208672	8215208	6537	1	LOC102724539	NR_125998	-87078	-
chr1	8133184	8133483	300	peaks266	6.21635	Distal Intergenic	8208672	8215208	6537	1	LOC102724539	NR_125998	-75189	-
chr1	8134662	8134899	238	peaks267	3.4061	Distal Intergenic	8208672	8215208	6537	1	LOC102724539	NR_125998	-73773	-
chr1	8170426	8170727	302	peaks268	5.58317	Distal Intergenic	8208672	8215208	6537	1	LOC102724539	NR_125998	-37945	-
chr1	8182335	8182957	623	peaks269	10.8108	Distal Intergenic	8208672	8215208	6537	1	LOC102724539	NR_125998	-25715	-
chr1	8197687	8198197	511	peaks270	11.3575	Distal Intergenic	8208672	8215208	6537	1	LOC102724539	NR_125998	-10475	-
chr1	8201246	8202566	1321	peaks271	14.0733	Distal Intergenic	8208672	8215208	6537	1	LOC102724539	NR_125998	-6106	-
chr1	8204301	8204682	382	peaks272	2.38835	Distal Intergenic	8208672	8215208	6537	1	LOC102724539	NR_125998	-3990	-
chr1	8211609	8212427	819	peaks273	23.1781	Promoter (2-3kb)	8208672	8215208	6537	1	LOC102724539	NR_125998	2937	-
chr1	8239511	8239905	395	peaks274	6.45293	Distal Intergenic	8208672	8215208	6537	1	LOC102724539	NR_125998	30839	-
chr1	8259347	8259628	282	peaks275	1.82127	Distal Intergenic	8208672	8215208	6537	1	LOC102724539	NR_125998	50675	-
chr1	8343212	8344087	876	peaks276	9.79547	3' UTR	8318085	8344167	26083	1	SLC45A1	NM_001080397	25127	solute carrier family 45 member 1 [Source:HGNC Symbol;Acc:HGNC:17939]
chr1	8371575	8371927	353	peaks277	5.72136	Intron (NM_001042682/RERE, intron 2 of 12)	8352404	8423687	71284	2	RERE	NM_001042682	51760	arginine-glutamic acid dipeptide repeats [Source:HGNC Symbol;Acc:HGNC:9965]
chr1	8396981	8397306	326	peaks278	9.08667	Intron (NM_001042682/RERE, intron 2 of 12)	8352404	8423687	71284	2	RERE	NM_001042682	26381	arginine-glutamic acid dipeptide repeats [Source:HGNC Symbol;Acc:HGNC:9965]
chr1	8408280	8408515	236	peaks279	2.73802	Intron (NM_001042682/RERE, intron 2 of 12)	8352404	8423687	71284	2	RERE	NM_001042682	15172	arginine-glutamic acid dipeptide repeats [Source:HGNC Symbol;Acc:HGNC:9965]
chr1	8408834	8409411	578	peaks280	4.30074	Intron (NM_001042682/RERE, intron 2 of 12)	8352404	8423687	71284	2	RERE	NM_001042682	14276	arginine-glutamic acid dipeptide repeats [Source:HGNC Symbol;Acc:HGNC:9965]
chr1	8424200	8424614	415	peaks281	5.92	Promoter (<=1kb)	8424645	8435016	10372	1	LOC102724552	NR_125999	-31	-
chr1	8432013	8432437	425	peaks282	3.48675	Intron (NR_125999/LOC102724552, intron 3 of 3)	8424645	8435016	10372	1	LOC102724552	NR_125999	7368	-
chr1	8439044	8439399	356	peaks283	8.24323	Intron (NM_001042681/RERE, intron 11 of 22)	8424645	8435016	10372	1	LOC102724552	NR_125999	14399	-
chr1	8450084	8450488	405	peaks284	2.96945	Intron (NM_001042681/RERE, intron 11 of 22)	8424645	8435016	10372	1	LOC102724552	NR_125999	25439	-
chr1	8456118	8456809	692	peaks285	9.89346	Intron (NM_001042681/RERE, intron 11 of 22)	8424645	8435016	10372	1	LOC102724552	NR_125999	31473	-
chr1	8464307	8464668	362	peaks286	5.21353	Intron (NM_001042681/RERE, intron 11 of 22)	8424645	8435016	10372	1	LOC102724552	NR_125999	39662	-
chr1	8466194	8466421	228	peaks287	16.1671	Intron (NM_001042681/RERE, intron 10 of 22)	8424645	8435016	10372	1	LOC102724552	NR_125999	41549	-
chr1	8497481	8497722	242	peaks288	3.42886	Exon (NM_001042681/RERE, exon 9 of 23)	8424645	8435016	10372	1	LOC102724552	NR_125999	72836	-
chr1	8499992	8500231	240	peaks289	2.37891	Intron (NM_001042681/RERE, intron 8 of 22)	8424645	8435016	10372	1	LOC102724552	NR_125999	75347	-
chr1	8525780	8526190	411	peaks290	10.639	Intron (NM_001042681/RERE, intron 7 of 22)	8424645	8435016	10372	1	LOC102724552	NR_125999	101135	-
chr1	8626043	8626967	925	peaks291	13.392	Intron (NM_001042681/RERE, intron 2 of 22)	8352404	8817640	465237	2	RERE	NM_001042681	190673	arginine-glutamic acid dipeptide repeats [Source:HGNC Symbol;Acc:HGNC:9965]
chr1	8668828	8669111	284	peaks292	1.8952	Intron (NM_001042681/RERE, intron 1 of 22)	8352404	8817640	465237	2	RERE	NM_001042681	148529	arginine-glutamic acid dipeptide repeats [Source:HGNC Symbol;Acc:HGNC:9965]
chr1	8703314	8703619	306	peaks293	9.69962	Intron (NM_001042681/RERE, intron 1 of 22)	8352404	8817640	465237	2	RERE	NM_001042681	114021	arginine-glutamic acid dipeptide repeats [Source:HGNC Symbol;Acc:HGNC:9965]
chr1	8712252	8712925	674	peaks294	3.51232	Intron (NM_001042681/RERE, intron 1 of 22)	8352404	8817640	465237	2	RERE	NM_001042681	104715	arginine-glutamic acid dipeptide repeats [Source:HGNC Symbol;Acc:HGNC:9965]
chr1	8733556	8733919	364	peaks295	22.3522	Intron (NM_001042681/RERE, intron 1 of 22)	8352404	8817640	465237	2	RERE	NM_001042681	83721	arginine-glutamic acid dipeptide repeats [Source:HGNC Symbol;Acc:HGNC:9965]
chr1	8816925	8818196	1272	peaks296	6.60484	Promoter (<=1kb)	8352404	8817640	465237	2	RERE	NM_001042681	0	arginine-glutamic acid dipeptide repeats [Source:HGNC Symbol;Acc:HGNC:9965]
chr1	8826162	8826401	240	peaks297	8.28994	Distal Intergenic	8352404	8817640	465237	2	RERE	NM_012102	-8522	arginine-glutamic acid dipeptide repeats [Source:HGNC Symbol;Acc:HGNC:9965]
chr1	8848973	8849313	341	peaks298	6.06239	Distal Intergenic	8866502	8866590	89	2	MIR6728	NR_106786	17277	microRNA 6728 [Source:HGNC Symbol;Acc:HGNC:49961]
chr1	8862652	8862856	205	peaks299	5.47122	Intron (NM_001201483/ENO1, intron 8 of 8)	8866502	8866590	89	2	MIR6728	NR_106786	3734	microRNA 6728 [Source:HGNC Symbol;Acc:HGNC:49961]
chr1	8873625	8873905	281	peaks300	7.5959	Promoter (2-3kb)	8861000	8871576	10577	2	ENO1	NM_001201483	-2049	enolase 1 [Source:HGNC Symbol;Acc:HGNC:3350]
chr1	8878622	8879239	618	peaks301	26.8764	Promoter (<=1kb)	8861000	8879092	18093	2	ENO1	NM_001428	0	enolase 1 [Source:HGNC Symbol;Acc:HGNC:3350]
chr1	8889224	8889777	554	peaks302	11.1604	Distal Intergenic	8861000	8879092	18093	2	ENO1	NM_001428	-10132	enolase 1 [Source:HGNC Symbol;Acc:HGNC:3350]
chr1	8903674	8904208	535	peaks303	6.05378	Distal Intergenic	8861000	8879092	18093	2	ENO1	NM_001428	-24582	enolase 1 [Source:HGNC Symbol;Acc:HGNC:3350]
chr1	8974103	8974354	252	peaks304	4.41522	Exon (NM_001270500/CA6, exon 8 of 8)	8945834	8975089	29256	1	CA6	NM_001270502	28269	carbonic anhydrase 6 [Source:HGNC Symbol;Acc:HGNC:1380]
chr1	8986276	8986802	527	peaks305	8.61481	Distal Intergenic	9003300	9026345	23046	2	SLC2A7	NM_207420	39543	solute carrier family 2 member 7 [Source:HGNC Symbol;Acc:HGNC:13445]
chr1	9037848	9038936	1089	peaks306	3.72753	Exon (NM_003039/SLC2A5, exon 9 of 12)	9003300	9026345	23046	2	SLC2A7	NM_207420	-11503	solute carrier family 2 member 7 [Source:HGNC Symbol;Acc:HGNC:13445]
chr1	9061407	9062176	770	peaks307	3.25999	Intron (NM_003039/SLC2A5, intron 1 of 11)	9036946	9069828	32883	2	SLC2A5	NM_003039	7652	solute carrier family 2 member 5 [Source:HGNC Symbol;Acc:HGNC:11010]
chr1	9078835	9079097	263	peaks308	8.34151	Distal Intergenic	9041368	9069828	28461	2	SLC2A5	NM_001135585	-9007	solute carrier family 2 member 5 [Source:HGNC Symbol;Acc:HGNC:11010]
chr1	9080857	9081197	341	peaks309	4.72125	Distal Intergenic	9041368	9069828	28461	2	SLC2A5	NM_001135585	-11029	solute carrier family 2 member 5 [Source:HGNC Symbol;Acc:HGNC:11010]
chr1	9084613	9085274	662	peaks310	4.77747	Distal Intergenic	9041368	9069828	28461	2	SLC2A5	NM_001135585	-14785	solute carrier family 2 member 5 [Source:HGNC Symbol;Acc:HGNC:11010]
chr1	9105112	9105359	248	peaks311	3.00621	Intron (NM_024980/GPR157, intron 3 of 3)	9104417	9129170	24754	2	GPR157	NM_024980	23811	G protein-coupled receptor 157 [Source:HGNC Symbol;Acc:HGNC:23687]
chr1	9110651	9111212	562	peaks312	10.0174	Intron (NM_024980/GPR157, intron 2 of 3)	9104417	9129170	24754	2	GPR157	NM_024980	17958	G protein-coupled receptor 157 [Source:HGNC Symbol;Acc:HGNC:23687]
chr1	9118070	9118382	313	peaks313	3.23481	Intron (NM_024980/GPR157, intron 1 of 3)	9104417	9129170	24754	2	GPR157	NM_024980	10788	G protein-coupled receptor 157 [Source:HGNC Symbol;Acc:HGNC:23687]
chr1	9120459	9120740	282	peaks314	5.60457	Intron (NM_024980/GPR157, intron 1 of 3)	9104417	9129170	24754	2	GPR157	NM_024980	8430	G protein-coupled receptor 157 [Source:HGNC Symbol;Acc:HGNC:23687]
chr1	9127518	9128981	1464	peaks315	5.34287	Promoter (<=1kb)	9104417	9129170	24754	2	GPR157	NM_024980	189	G protein-coupled receptor 157 [Source:HGNC Symbol;Acc:HGNC:23687]
chr1	9129217	9129853	637	peaks316	10.1292	Promoter (<=1kb)	9104417	9129170	24754	2	GPR157	NM_024980	-47	G protein-coupled receptor 157 [Source:HGNC Symbol;Acc:HGNC:23687]
chr1	9145006	9145471	466	peaks317	4.32953	Distal Intergenic	9151668	9151777	110	2	MIR34A	NR_029610	6306	microRNA 34a [Source:HGNC Symbol;Acc:HGNC:31635]
chr1	9162643	9164248	1606	peaks318	22.8626	Distal Intergenic	9151668	9151777	110	2	MIR34A	NR_029610	-10866	microRNA 34a [Source:HGNC Symbol;Acc:HGNC:31635]
chr1	9174012	9174239	228	peaks319	3.53945	Distal Intergenic	9151668	9151777	110	2	MIR34A	NR_029610	-22235	microRNA 34a [Source:HGNC Symbol;Acc:HGNC:31635]
chr1	9180655	9181029	375	peaks320	2.18517	Distal Intergenic	9151668	9151777	110	2	MIR34A	NR_029610	-28878	microRNA 34a [Source:HGNC Symbol;Acc:HGNC:31635]
chr1	9181237	9181712	476	peaks321	6.46201	Distal Intergenic	9151668	9151777	110	2	MIR34A	NR_029610	-29460	microRNA 34a [Source:HGNC Symbol;Acc:HGNC:31635]
chr1	9182215	9182488	274	peaks322	5.56267	Distal Intergenic	9151668	9151777	110	2	MIR34A	NR_029610	-30438	microRNA 34a [Source:HGNC Symbol;Acc:HGNC:31635]
chr1	9234313	9235008	696	peaks323	6.65016	Promoter (<=1kb)	9234804	9271335	36532	1	H6PD	NM_004285	0	hexose-6-phosphate dehydrogenase/glucose 1-dehydrogenase [Source:HGNC Symbol;Acc:HGNC:4795]
chr1	9249605	9250134	530	peaks324	10.0333	Intron (NM_004285/H6PD, intron 3 of 4)	9239844	9271335	31492	1	H6PD	NM_001282587	9761	hexose-6-phosphate dehydrogenase/glucose 1-dehydrogenase [Source:HGNC Symbol;Acc:HGNC:4795]
chr1	9275629	9275961	333	peaks325	6.52149	Distal Intergenic	9292882	9369531	76650	1	SPSB1	NM_025106	-16921	splA/ryanodine receptor domain and SOCS box containing 1 [Source:HGNC Symbol;Acc:HGNC:30628]
chr1	9290285	9290603	319	peaks326	2.97706	Promoter (2-3kb)	9292882	9369531	76650	1	SPSB1	NM_025106	-2279	splA/ryanodine receptor domain and SOCS box containing 1 [Source:HGNC Symbol;Acc:HGNC:30628]
chr1	9294863	9295473	611	peaks327	7.41038	Promoter (1-2kb)	9292882	9369531	76650	1	SPSB1	NM_025106	1981	splA/ryanodine receptor domain and SOCS box containing 1 [Source:HGNC Symbol;Acc:HGNC:30628]
chr1	9300181	9300755	575	peaks328	28.9461	Intron (NM_025106/SPSB1, intron 1 of 2)	9292882	9369531	76650	1	SPSB1	NM_025106	7299	splA/ryanodine receptor domain and SOCS box containing 1 [Source:HGNC Symbol;Acc:HGNC:30628]
chr1	9302820	9303378	559	peaks329	42.8261	Intron (NM_025106/SPSB1, intron 1 of 2)	9292882	9369531	76650	1	SPSB1	NM_025106	9938	splA/ryanodine receptor domain and SOCS box containing 1 [Source:HGNC Symbol;Acc:HGNC:30628]
chr1	9315110	9316443	1334	peaks330	7.0821	Intron (NM_025106/SPSB1, intron 1 of 2)	9292882	9369531	76650	1	SPSB1	NM_025106	22228	splA/ryanodine receptor domain and SOCS box containing 1 [Source:HGNC Symbol;Acc:HGNC:30628]
chr1	9321339	9321948	610	peaks331	7.57081	Intron (NM_025106/SPSB1, intron 1 of 2)	9292882	9369531	76650	1	SPSB1	NM_025106	28457	splA/ryanodine receptor domain and SOCS box containing 1 [Source:HGNC Symbol;Acc:HGNC:30628]
chr1	9325322	9325564	243	peaks332	2.33266	Intron (NM_025106/SPSB1, intron 1 of 2)	9292882	9369531	76650	1	SPSB1	NM_025106	32440	splA/ryanodine receptor domain and SOCS box containing 1 [Source:HGNC Symbol;Acc:HGNC:30628]
chr1	9338249	9338556	308	peaks333	2.76729	Intron (NM_025106/SPSB1, intron 1 of 2)	9292882	9369531	76650	1	SPSB1	NM_025106	45367	splA/ryanodine receptor domain and SOCS box containing 1 [Source:HGNC Symbol;Acc:HGNC:30628]
chr1	9350023	9350912	890	peaks334	16.653	Intron (NM_025106/SPSB1, intron 1 of 2)	9292882	9369531	76650	1	SPSB1	NM_025106	57141	splA/ryanodine receptor domain and SOCS box containing 1 [Source:HGNC Symbol;Acc:HGNC:30628]
chr1	9351823	9352263	441	peaks335	5.71843	Intron (NM_025106/SPSB1, intron 1 of 2)	9292882	9369531	76650	1	SPSB1	NM_025106	58941	splA/ryanodine receptor domain and SOCS box containing 1 [Source:HGNC Symbol;Acc:HGNC:30628]
chr1	9366146	9366362	217	peaks336	2.12433	Intron (NM_025106/SPSB1, intron 2 of 2)	9425094	9428916	3823	2	LOC100506022	NR_104623	62554	-
chr1	9388519	9389029	511	peaks337	8.6103	Distal Intergenic	9425094	9428916	3823	2	LOC100506022	NR_104623	39887	-
chr1	9400356	9400817	462	peaks338	5.21353	Distal Intergenic	9425094	9428916	3823	2	LOC100506022	NR_104623	28099	-
chr1	9410856	9411277	422	peaks339	13.8103	Distal Intergenic	9425094	9428916	3823	2	LOC100506022	NR_104623	17639	-
chr1	9413104	9413979	876	peaks340	13.4397	Distal Intergenic	9425094	9428916	3823	2	LOC100506022	NR_104623	14937	-
chr1	9428710	9429307	598	peaks341	7.29812	Promoter (<=1kb)	9425094	9428916	3823	2	LOC100506022	NR_104623	0	-
chr1	9438678	9439227	550	peaks342	3.83614	Distal Intergenic	9425094	9428996	3903	2	LOC100506022	NR_104622	-9682	-
chr1	9443899	9444336	438	peaks343	11.3241	Distal Intergenic	9425094	9428996	3903	2	LOC100506022	NR_104622	-14903	-
chr1	9473099	9473584	486	peaks344	7.08642	Distal Intergenic	9425094	9428996	3903	2	LOC100506022	NR_104622	-44103	-
chr1	9539186	9539389	204	peaks345	9.7938	Promoter (<=1kb)	9539469	9582773	43305	1	SLC25A33	NM_032315	-80	solute carrier family 25 member 33 [Source:HGNC Symbol;Acc:HGNC:29681]
chr1	9539893	9540346	454	peaks346	11.4088	Promoter (<=1kb)	9539469	9582773	43305	1	SLC25A33	NM_032315	424	solute carrier family 25 member 33 [Source:HGNC Symbol;Acc:HGNC:29681]
chr1	9548912	9549139	228	peaks347	1.93674	Intron (NM_032315/SLC25A33, intron 1 of 6)	9539469	9582773	43305	1	SLC25A33	NM_032315	9443	solute carrier family 25 member 33 [Source:HGNC Symbol;Acc:HGNC:29681]
chr1	9555388	9555916	529	peaks348	3.53031	Intron (NM_032315/SLC25A33, intron 2 of 6)	9539469	9582773	43305	1	SLC25A33	NM_032315	15919	solute carrier family 25 member 33 [Source:HGNC Symbol;Acc:HGNC:29681]
chr1	9558220	9558477	258	peaks349	1.8952	Intron (NM_032315/SLC25A33, intron 2 of 6)	9539469	9582773	43305	1	SLC25A33	NM_032315	18751	solute carrier family 25 member 33 [Source:HGNC Symbol;Acc:HGNC:29681]
chr1	9561647	9561924	278	peaks350	4.17947	Intron (NM_032315/SLC25A33, intron 2 of 6)	9539469	9582773	43305	1	SLC25A33	NM_032315	22178	solute carrier family 25 member 33 [Source:HGNC Symbol;Acc:HGNC:29681]
chr1	9593545	9593754	210	peaks351	4.28645	Intron (NM_001010866/TMEM201, intron 1 of 5)	9588874	9614877	26004	1	TMEM201	NM_001130924	4671	transmembrane protein 201 [Source:HGNC Symbol;Acc:HGNC:33719]
chr1	9612970	9613584	615	peaks352	9.39115	3' UTR	9588874	9614877	26004	1	TMEM201	NM_001130924	24096	transmembrane protein 201 [Source:HGNC Symbol;Acc:HGNC:33719]
chr1	9671304	9671574	271	peaks353	3.51232	Intron (NM_005026/PIK3CD, intron 1 of 23)	9672426	9687574	15149	2	PIK3CD-AS2	NR_126366	16000	PIK3CD antisense RNA 2 [Source:HGNC Symbol;Acc:HGNC:51334]
chr1	9690063	9690279	217	peaks354	2.33708	Promoter (2-3kb)	9680845	9687574	6730	2	PIK3CD-AS2	NR_126368	-2489	PIK3CD antisense RNA 2 [Source:HGNC Symbol;Acc:HGNC:51334]
chr1	9691221	9691659	439	peaks355	4.10047	5' UTR	9680845	9687574	6730	2	PIK3CD-AS2	NR_126368	-3647	PIK3CD antisense RNA 2 [Source:HGNC Symbol;Acc:HGNC:51334]
chr1	9699312	9699535	224	peaks356	3.00898	Intron (NM_005026/PIK3CD, intron 2 of 23)	9680845	9687574	6730	2	PIK3CD-AS2	NR_126368	-11738	PIK3CD antisense RNA 2 [Source:HGNC Symbol;Acc:HGNC:51334]
chr1	9718890	9719536	647	peaks357	21.7558	Exon (NM_005026/PIK3CD, exon 9 of 24)	9680845	9687574	6730	2	PIK3CD-AS2	NR_126368	-31316	PIK3CD antisense RNA 2 [Source:HGNC Symbol;Acc:HGNC:51334]
chr1	9724929	9725213	285	peaks358	8.52472	Exon (NM_005026/PIK3CD, exon 23 of 24)	9680845	9687574	6730	2	PIK3CD-AS2	NR_126368	-37355	PIK3CD antisense RNA 2 [Source:HGNC Symbol;Acc:HGNC:51334]
chr1	9738202	9738485	284	peaks359	8.96376	Intron (NM_001009566/CLSTN1, intron 10 of 18)	9680845	9687574	6730	2	PIK3CD-AS2	NR_126368	-50628	PIK3CD antisense RNA 2 [Source:HGNC Symbol;Acc:HGNC:51334]
chr1	9768153	9768835	683	peaks360	16.978	Intron (NM_001009566/CLSTN1, intron 2 of 18)	9729021	9824526	95506	2	CLSTN1	NM_001009566	55691	calsyntenin 1 [Source:HGNC Symbol;Acc:HGNC:17447]
chr1	9776024	9776253	230	peaks361	4.17947	Intron (NM_001009566/CLSTN1, intron 1 of 18)	9729021	9824526	95506	2	CLSTN1	NM_001009566	48273	calsyntenin 1 [Source:HGNC Symbol;Acc:HGNC:17447]
chr1	9786704	9786974	271	peaks362	7.49149	Intron (NM_001009566/CLSTN1, intron 1 of 18)	9729021	9824526	95506	2	CLSTN1	NM_001009566	37552	calsyntenin 1 [Source:HGNC Symbol;Acc:HGNC:17447]
chr1	9792285	9792790	506	peaks363	9.62019	Intron (NM_001009566/CLSTN1, intron 1 of 18)	9729021	9824526	95506	2	CLSTN1	NM_001009566	31736	calsyntenin 1 [Source:HGNC Symbol;Acc:HGNC:17447]
chr1	9798744	9799135	392	peaks364	3.38137	Intron (NM_001009566/CLSTN1, intron 1 of 18)	9729021	9824526	95506	2	CLSTN1	NM_001009566	25391	calsyntenin 1 [Source:HGNC Symbol;Acc:HGNC:17447]
chr1	9823008	9823438	431	peaks365	12.155	Promoter (1-2kb)	9729021	9824526	95506	2	CLSTN1	NM_001009566	1088	calsyntenin 1 [Source:HGNC Symbol;Acc:HGNC:17447]
chr1	9824325	9824583	259	peaks366	2.56098	Promoter (<=1kb)	9729021	9824526	95506	2	CLSTN1	NM_001009566	0	calsyntenin 1 [Source:HGNC Symbol;Acc:HGNC:17447]
chr1	9825414	9825855	442	peaks367	10.1574	Promoter (<=1kb)	9729021	9824526	95506	2	CLSTN1	NM_014944	-888	calsyntenin 1 [Source:HGNC Symbol;Acc:HGNC:17447]
chr1	9836098	9836335	238	peaks368	3.02118	Distal Intergenic	9729021	9824526	95506	2	CLSTN1	NM_014944	-11572	calsyntenin 1 [Source:HGNC Symbol;Acc:HGNC:17447]
chr1	9842800	9843420	621	peaks369	11.5918	Distal Intergenic	9729021	9824526	95506	2	CLSTN1	NM_014944	-18274	calsyntenin 1 [Source:HGNC Symbol;Acc:HGNC:17447]
chr1	9859221	9859459	239	peaks370	2.00931	Intron (NM_001012329/CTNNBIP1, intron 4 of 4)	9729021	9824526	95506	2	CLSTN1	NM_014944	-34695	calsyntenin 1 [Source:HGNC Symbol;Acc:HGNC:17447]
chr1	9877860	9878258	399	peaks371	3.04444	5' UTR	9848276	9910258	61983	2	CTNNBIP1	NM_001012329	32000	catenin beta interacting protein 1 [Source:HGNC Symbol;Acc:HGNC:16913]
chr1	9882058	9882265	208	peaks372	3.6384	Intron (NM_001012329/CTNNBIP1, intron 1 of 4)	9848276	9910258	61983	2	CTNNBIP1	NM_001012329	27993	catenin beta interacting protein 1 [Source:HGNC Symbol;Acc:HGNC:16913]
chr1	9890329	9890737	409	peaks373	6.49288	Intron (NM_001012329/CTNNBIP1, intron 1 of 4)	9848276	9910258	61983	2	CTNNBIP1	NM_001012329	19521	catenin beta interacting protein 1 [Source:HGNC Symbol;Acc:HGNC:16913]
chr1	9900623	9900851	229	peaks374	3.53031	Intron (NM_001012329/CTNNBIP1, intron 1 of 4)	9848276	9910258	61983	2	CTNNBIP1	NM_001012329	9407	catenin beta interacting protein 1 [Source:HGNC Symbol;Acc:HGNC:16913]
chr1	9910469	9911131	663	peaks375	16.8839	Promoter (<=1kb)	9848276	9910258	61983	2	CTNNBIP1	NM_020248	-211	catenin beta interacting protein 1 [Source:HGNC Symbol;Acc:HGNC:16913]
chr1	9942982	9943823	842	peaks376	31.7879	Promoter (<=1kb)	9943428	9981766	38339	1	NMNAT1	NM_001297779	0	nicotinamide nucleotide adenylyltransferase 1 [Source:HGNC Symbol;Acc:HGNC:17877]
chr1	9950449	9950701	253	peaks377	9.24279	Intron (NM_001297778/NMNAT1, intron 1 of 4)	9943428	9985498	42071	1	NMNAT1	NM_022787	7021	nicotinamide nucleotide adenylyltransferase 1 [Source:HGNC Symbol;Acc:HGNC:17877]
chr1	9960709	9961487	779	peaks378	6.27218	Intron (NM_001297778/NMNAT1, intron 1 of 4)	9967381	9967458	78	1	MIR5697	NR_049882	-5894	microRNA 5697 [Source:HGNC Symbol;Acc:HGNC:43509]
chr1	10032791	10033783	993	peaks379	40.5223	Promoter (<=1kb)	10032983	10181238	148256	1	UBE4B	NM_001105562	0	ubiquitination factor E4B [Source:HGNC Symbol;Acc:HGNC:12500]
chr1	10045930	10046170	241	peaks380	4.49099	Intron (NM_001105562/UBE4B, intron 1 of 27)	10032983	10181238	148256	1	UBE4B	NM_006048	12947	ubiquitination factor E4B [Source:HGNC Symbol;Acc:HGNC:12500]
chr1	10046426	10046644	219	peaks381	3.72416	Intron (NM_001105562/UBE4B, intron 1 of 27)	10032983	10181238	148256	1	UBE4B	NM_006048	13443	ubiquitination factor E4B [Source:HGNC Symbol;Acc:HGNC:12500]
chr1	10059327	10059720	394	peaks382	3.31501	Intron (NM_001105562/UBE4B, intron 1 of 27)	10032983	10181238	148256	1	UBE4B	NM_006048	26344	ubiquitination factor E4B [Source:HGNC Symbol;Acc:HGNC:12500]
chr1	10075202	10075504	303	peaks383	3.6627	Intron (NM_001105562/UBE4B, intron 2 of 27)	10032983	10181238	148256	1	UBE4B	NM_006048	42219	ubiquitination factor E4B [Source:HGNC Symbol;Acc:HGNC:12500]
chr1	10083988	10084358	371	peaks384	2.49027	Intron (NM_001105562/UBE4B, intron 2 of 27)	10032983	10181238	148256	1	UBE4B	NM_006048	51005	ubiquitination factor E4B [Source:HGNC Symbol;Acc:HGNC:12500]
chr1	10084810	10085059	250	peaks385	3.72753	Intron (NM_001105562/UBE4B, intron 2 of 27)	10032983	10181238	148256	1	UBE4B	NM_006048	51827	ubiquitination factor E4B [Source:HGNC Symbol;Acc:HGNC:12500]
chr1	10108263	10108632	370	peaks386	5.82657	Intron (NM_001105562/UBE4B, intron 7 of 27)	10032983	10181238	148256	1	UBE4B	NM_006048	75280	ubiquitination factor E4B [Source:HGNC Symbol;Acc:HGNC:12500]
chr1	10111205	10111487	283	peaks387	4.50919	Intron (NM_001105562/UBE4B, intron 7 of 27)	10032983	10181238	148256	1	UBE4B	NM_006048	78222	ubiquitination factor E4B [Source:HGNC Symbol;Acc:HGNC:12500]
chr1	10165362	10165788	427	peaks388	4.03825	Intron (NM_001105562/UBE4B, intron 23 of 27)	10210706	10308597	97892	1	KIF1B	NM_183416	-44918	kinesin family member 1B [Source:HGNC Symbol;Acc:HGNC:16636]
chr1	10209923	10210683	761	peaks389	17.0364	Promoter (<=1kb)	10210706	10308597	97892	1	KIF1B	NM_183416	-23	kinesin family member 1B [Source:HGNC Symbol;Acc:HGNC:16636]
chr1	10252245	10252643	399	peaks390	4.08181	Intron (NM_183416/KIF1B, intron 2 of 20)	10227718	10227803	86	1	MIR1273D	NR_036176	24527	-
chr1	10312513	10312723	211	peaks391	3.255	Intron (NM_015074/KIF1B, intron 20 of 46)	10298966	10299070	105	1	RNU6-9	NR_104080_9	13547	RNA, U6 small nuclear 9 [Source:HGNC Symbol;Acc:HGNC:34269]
chr1	10360873	10361213	341	peaks392	4.20513	Exon (NM_015074/KIF1B, exon 37 of 47)	10398992	10420511	21520	1	PGD	NM_001304451	-37779	phosphogluconate dehydrogenase [Source:HGNC Symbol;Acc:HGNC:8891]
chr1	10366380	10366586	207	peaks393	1.44368	Intron (NM_015074/KIF1B, intron 41 of 46)	10398992	10420511	21520	1	PGD	NM_001304451	-32406	phosphogluconate dehydrogenase [Source:HGNC Symbol;Acc:HGNC:8891]
chr1	10374175	10374385	211	peaks394	2.07892	Exon (NM_015074/KIF1B, exon 44 of 47)	10398992	10420511	21520	1	PGD	NM_001304451	-24607	phosphogluconate dehydrogenase [Source:HGNC Symbol;Acc:HGNC:8891]
chr1	10398502	10399908	1407	peaks395	15.093	Promoter (<=1kb)	10398992	10420511	21520	1	PGD	NM_001304451	0	phosphogluconate dehydrogenase [Source:HGNC Symbol;Acc:HGNC:8891]
chr1	10414998	10415640	643	peaks396	3.66852	Intron (NM_001304451/PGD, intron 7 of 11)	10430102	10442815	12714	1	APITD1	NM_199294	-14462	-
chr1	10430594	10431302	709	peaks397	12.4997	Promoter (<=1kb)	10430747	10442815	12069	1	APITD1	NR_036462	0	-
chr1	10459126	10459480	355	peaks398	7.19426	Downstream (1-2kb)	10449719	10452003	2285	1	CORT	NM_001302	9407	cortistatin [Source:HGNC Symbol;Acc:HGNC:2257]
chr1	10472080	10472710	631	peaks399	13.1267	Promoter (<=1kb)	10460546	10472556	12011	2	DFFA	NM_004401	0	DNA fragmentation factor subunit alpha [Source:HGNC Symbol;Acc:HGNC:2772]
chr1	10474813	10475635	823	peaks400	11.8643	Promoter (<=1kb)	10474946	10630761	155816	1	PEX14	NM_004565	0	peroxisomal biogenesis factor 14 [Source:HGNC Symbol;Acc:HGNC:8856]
chr1	10510566	10510960	395	peaks401	8.65137	Intron (NM_004565/PEX14, intron 2 of 8)	10474946	10630761	155816	1	PEX14	NM_004565	35620	peroxisomal biogenesis factor 14 [Source:HGNC Symbol;Acc:HGNC:8856]
chr1	10519077	10519595	519	peaks402	3.93491	Intron (NM_004565/PEX14, intron 2 of 8)	10474946	10630761	155816	1	PEX14	NM_004565	44131	peroxisomal biogenesis factor 14 [Source:HGNC Symbol;Acc:HGNC:8856]
chr1	10528115	10528903	789	peaks403	27.1342	Intron (NM_004565/PEX14, intron 2 of 8)	10474946	10630761	155816	1	PEX14	NM_004565	53169	peroxisomal biogenesis factor 14 [Source:HGNC Symbol;Acc:HGNC:8856]
chr1	10555808	10556441	634	peaks404	3.77319	Intron (NM_004565/PEX14, intron 3 of 8)	10474946	10630761	155816	1	PEX14	NM_004565	80862	peroxisomal biogenesis factor 14 [Source:HGNC Symbol;Acc:HGNC:8856]
chr1	10599184	10599843	660	peaks405	24.8641	Exon (NM_004565/PEX14, exon 4 of 9)	10474946	10630761	155816	1	PEX14	NM_004565	124238	peroxisomal biogenesis factor 14 [Source:HGNC Symbol;Acc:HGNC:8856]
chr1	10617376	10617611	236	peaks406	3.23172	Intron (NM_004565/PEX14, intron 4 of 8)	10474946	10630761	155816	1	PEX14	NM_004565	142430	peroxisomal biogenesis factor 14 [Source:HGNC Symbol;Acc:HGNC:8856]
chr1	10631254	10631602	349	peaks407	2.12612	Distal Intergenic	10474946	10630761	155816	1	PEX14	NM_004565	156308	peroxisomal biogenesis factor 14 [Source:HGNC Symbol;Acc:HGNC:8856]
chr1	10635562	10635828	267	peaks408	5.07949	Downstream (<1kb)	10474946	10630761	155816	1	PEX14	NM_004565	160616	peroxisomal biogenesis factor 14 [Source:HGNC Symbol;Acc:HGNC:8856]
chr1	10666084	10666334	251	peaks409	4.27301	Intron (NM_001079843/CASZ1, intron 4 of 20)	10636606	10796676	160071	2	CASZ1	NM_001079843	130342	castor zinc finger 1 [Source:HGNC Symbol;Acc:HGNC:26002]
chr1	10679752	10680010	259	peaks410	1.66692	Intron (NM_001079843/CASZ1, intron 4 of 20)	10636606	10796676	160071	2	CASZ1	NM_001079843	116666	castor zinc finger 1 [Source:HGNC Symbol;Acc:HGNC:26002]
chr1	10687083	10687544	462	peaks411	2.52283	Intron (NM_001079843/CASZ1, intron 4 of 20)	10636606	10796676	160071	2	CASZ1	NM_001079843	109132	castor zinc finger 1 [Source:HGNC Symbol;Acc:HGNC:26002]
chr1	10714850	10715103	254	peaks412	2.91616	Intron (NM_001079843/CASZ1, intron 2 of 20)	10636606	10796676	160071	2	CASZ1	NM_001079843	81573	castor zinc finger 1 [Source:HGNC Symbol;Acc:HGNC:26002]
chr1	10716691	10717034	344	peaks413	1.99722	Intron (NM_001079843/CASZ1, intron 2 of 20)	10636606	10796676	160071	2	CASZ1	NM_001079843	79642	castor zinc finger 1 [Source:HGNC Symbol;Acc:HGNC:26002]
chr1	10726694	10726911	218	peaks414	3.00898	Intron (NM_001079843/CASZ1, intron 2 of 20)	10636606	10796676	160071	2	CASZ1	NM_001079843	69765	castor zinc finger 1 [Source:HGNC Symbol;Acc:HGNC:26002]
chr1	10737743	10737956	214	peaks415	2.67032	Intron (NM_001079843/CASZ1, intron 2 of 20)	10636606	10796676	160071	2	CASZ1	NM_001079843	58720	castor zinc finger 1 [Source:HGNC Symbol;Acc:HGNC:26002]
chr1	10900721	10901639	919	peaks416	4.89014	Distal Intergenic	10946473	10982037	35565	2	C1orf127	NM_001170754	80398	chromosome 1 open reading frame 127 [Source:HGNC Symbol;Acc:HGNC:26730]
chr1	10980107	10980448	342	peaks417	7.57229	Promoter (1-2kb)	10946473	10982037	35565	2	C1orf127	NM_001170754	1589	chromosome 1 open reading frame 127 [Source:HGNC Symbol;Acc:HGNC:26730]
chr1	11012331	11013317	987	peaks418	127.79	Promoter (<=1kb)	11012622	11025492	12871	1	TARDBP	NM_007375	0	TAR DNA binding protein [Source:HGNC Symbol;Acc:HGNC:11571]
chr1	11060147	11060415	269	peaks419	8.18061	Promoter (<=1kb)	11054592	11060034	5443	2	SRM	NM_003132	-113	spermidine synthase [Source:HGNC Symbol;Acc:HGNC:11296]
chr1	11099140	11100031	892	peaks420	43.558	Promoter (<=1kb)	11066613	11099910	33298	2	EXOSC10	NM_001001998	0	exosome component 10 [Source:HGNC Symbol;Acc:HGNC:9138]
chr1	11134279	11135117	839	peaks421	16.386	Exon (NM_004958/MTOR, exon 37 of 58)	11143898	11149538	5641	1	MTOR-AS1	NR_046600	-8781	MTOR antisense RNA 1 [Source:HGNC Symbol;Acc:HGNC:40242]
chr1	11168291	11168530	240	peaks422	1.8952	Intron (NM_004958/MTOR, intron 28 of 57)	11189289	11195981	6693	1	ANGPTL7	NM_021146	-20759	angiopoietin like 7 [Source:HGNC Symbol;Acc:HGNC:24078]
chr1	11189800	11190133	334	peaks423	1.47451	Promoter (<=1kb)	11189289	11195981	6693	1	ANGPTL7	NM_021146	511	angiopoietin like 7 [Source:HGNC Symbol;Acc:HGNC:24078]
chr1	11205062	11205339	278	peaks424	4.28262	Intron (NM_004958/MTOR, intron 25 of 57)	11189289	11195981	6693	1	ANGPTL7	NM_021146	15773	angiopoietin like 7 [Source:HGNC Symbol;Acc:HGNC:24078]
chr1	11228331	11228817	487	peaks425	6.50064	Exon (NM_004958/MTOR, exon 19 of 58)	11106531	11262551	156021	2	MTOR	NM_004958	33734	mechanistic target of rapamycin kinase [Source:HGNC Symbol;Acc:HGNC:3942]
chr1	11262192	11262805	614	peaks426	26.9701	Promoter (<=1kb)	11106531	11262551	156021	2	MTOR	NM_004958	0	mechanistic target of rapamycin kinase [Source:HGNC Symbol;Acc:HGNC:3942]
chr1	11273169	11273785	617	peaks427	18.4231	Promoter (<=1kb)	11273198	11288434	15237	1	UBIAD1	NM_013319	0	UbiA prenyltransferase domain containing 1 [Source:HGNC Symbol;Acc:HGNC:30791]
chr1	11282245	11282551	307	peaks428	14.6153	Intron (NM_013319/UBIAD1, intron 1 of 1)	11273198	11288434	15237	1	UBIAD1	NM_013319	9047	UbiA prenyltransferase domain containing 1 [Source:HGNC Symbol;Acc:HGNC:30791]
chr1	11292600	11293490	891	peaks429	9.76026	Distal Intergenic	11273198	11288434	15237	1	UBIAD1	NM_013319	19402	UbiA prenyltransferase domain containing 1 [Source:HGNC Symbol;Acc:HGNC:30791]
chr1	11374113	11374331	219	peaks430	3.51232	Distal Intergenic	11273198	11288434	15237	1	UBIAD1	NM_013319	100915	UbiA prenyltransferase domain containing 1 [Source:HGNC Symbol;Acc:HGNC:30791]
chr1	11653190	11653480	291	peaks431	11.2361	Promoter (<=1kb)	11654375	11663327	8953	1	FBXO44	NM_001304791	-895	F-box protein 44 [Source:HGNC Symbol;Acc:HGNC:24847]
chr1	11661803	11662094	292	peaks432	4.79963	Promoter (1-2kb)	11664093	11674352	10260	1	FBXO6	NM_018438	-1999	F-box protein 6 [Source:HGNC Symbol;Acc:HGNC:13585]
chr1	11680560	11681714	1155	peaks433	14.0697	Promoter (<=1kb)	11674480	11681214	6735	2	MAD2L2	NM_006341	0	mitotic arrest deficient 2 like 2 [Source:HGNC Symbol;Acc:HGNC:6764]
chr1	11692572	11692821	250	peaks434	2.74169	Promoter (<=1kb)	11691724	11720279	28556	1	DRAXIN	NM_198545	848	dorsal inhibitory axon guidance protein [Source:HGNC Symbol;Acc:HGNC:25054]
chr1	11735850	11736220	371	peaks435	14.1314	Promoter (<=1kb)	11736085	11750771	14687	1	AGTRAP	NM_001040194	0	angiotensin II receptor associated protein [Source:HGNC Symbol;Acc:HGNC:13539]
chr1	11736962	11737239	278	peaks436	4.425	Promoter (<=1kb)	11736085	11750771	14687	1	AGTRAP	NM_020350	877	angiotensin II receptor associated protein [Source:HGNC Symbol;Acc:HGNC:13539]
chr1	11748720	11749565	846	peaks437	8.6429	Intron (NM_001040194/AGTRAP, intron 4 of 4)	11762193	11789585	27393	1	C1orf167	NM_001010881	-12628	chromosome 1 open reading frame 167 [Source:HGNC Symbol;Acc:HGNC:25262]
chr1	11764233	11764448	216	peaks438	1.38508	Promoter (2-3kb)	11762193	11789585	27393	1	C1orf167	NM_001010881	2040	chromosome 1 open reading frame 167 [Source:HGNC Symbol;Acc:HGNC:25262]
chr1	11787593	11788146	554	peaks439	13.1533	3' UTR	11777077	11779619	2543	2	LOC102724659	NR_126000	-7974	-
chr1	11790789	11791354	566	peaks440	29.949	Exon (NM_005957/MTHFR, exon 11 of 12)	11777077	11779619	2543	2	LOC102724659	NR_126000	-11170	-
chr1	11803377	11803738	362	peaks441	9.07641	Promoter (2-3kb)	11806096	11843144	37049	1	CLCN6	NM_001256959	-2358	chloride voltage-gated channel 6 [Source:HGNC Symbol;Acc:HGNC:2024]
chr1	11805455	11806498	1044	peaks442	30.4556	Promoter (<=1kb)	11806096	11843144	37049	1	CLCN6	NM_001256959	0	chloride voltage-gated channel 6 [Source:HGNC Symbol;Acc:HGNC:2024]
chr1	11821367	11821793	427	peaks443	5.23343	Intron (NM_001256959/CLCN6, intron 4 of 21)	11785730	11806103	20374	2	MTHFR	NM_005957	-15264	methylenetetrahydrofolate reductase [Source:HGNC Symbol;Acc:HGNC:7436]
chr1	11901527	11901831	305	peaks444	6.26063	Distal Intergenic	11908154	11908272	119	1	RNU5E-1	NR_002754	-6323	RNA, U5E small nuclear 1 [Source:HGNC Symbol;Acc:HGNC:10215]
chr1	11907833	11909303	1471	peaks445	14.483	Promoter (<=1kb)	11908154	11908272	119	1	RNU5E-1	NR_002754	0	RNA, U5E small nuclear 1 [Source:HGNC Symbol;Acc:HGNC:10215]
chr1	11919101	11919369	269	peaks446	4.85409	Downstream (<1kb)	11919588	11926428	6841	2	KIAA2013	NM_138346	7059	KIAA2013 [Source:HGNC Symbol;Acc:HGNC:28513]
chr1	11934330	11935059	730	peaks447	14.1354	Promoter (<=1kb)	11934667	11975542	40876	1	PLOD1	NM_000302	0	procollagen-lysine,2-oxoglutarate 5-dioxygenase 1 [Source:HGNC Symbol;Acc:HGNC:9081]
chr1	11963250	11963674	425	peaks448	5.78245	Exon (NM_000302/PLOD1, exon 11 of 19)	11980181	12013515	33335	1	MFN2	NM_001127660	-16507	mitofusin 2 [Source:HGNC Symbol;Acc:HGNC:16877]
chr1	11979648	11980700	1053	peaks449	22.6136	Promoter (<=1kb)	11980181	12013515	33335	1	MFN2	NM_001127660	0	mitofusin 2 [Source:HGNC Symbol;Acc:HGNC:16877]
chr1	12002066	12002475	410	peaks450	3.4374	Exon (NM_001127660/MFN2, exon 10 of 18)	12019242	12032049	12808	1	MIIP	NM_021933	-16767	migration and invasion inhibitory protein [Source:HGNC Symbol;Acc:HGNC:25715]
chr1	12011796	12012171	376	peaks451	2.27954	3' UTR	12019242	12032049	12808	1	MIIP	NM_021933	-7071	migration and invasion inhibitory protein [Source:HGNC Symbol;Acc:HGNC:25715]
chr1	12019166	12020145	980	peaks452	18.9223	Promoter (<=1kb)	12019242	12032049	12808	1	MIIP	NM_021933	0	migration and invasion inhibitory protein [Source:HGNC Symbol;Acc:HGNC:25715]
chr1	12052126	12052397	272	peaks453	7.94967	Distal Intergenic	12063377	12144207	80831	1	TNFRSF8	NM_001243	-10980	TNF receptor superfamily member 8 [Source:HGNC Symbol;Acc:HGNC:11923]
chr1	12081092	12081397	306	peaks454	6.91136	Intron (NM_001243/TNFRSF8, intron 1 of 14)	12063377	12144207	80831	1	TNFRSF8	NM_001281430	17715	TNF receptor superfamily member 8 [Source:HGNC Symbol;Acc:HGNC:11923]
chr1	12097020	12097224	205	peaks455	2.66755	5' UTR	12063377	12144207	80831	1	TNFRSF8	NM_001281430	33643	TNF receptor superfamily member 8 [Source:HGNC Symbol;Acc:HGNC:11923]
chr1	12121387	12121768	382	peaks456	6.75776	Intron (NM_001243/TNFRSF8, intron 8 of 14)	12166943	12167038	96	1	MIR7846	NR_107000	-45175	microRNA 7846 [Source:HGNC Symbol;Acc:HGNC:50029]
chr1	12132265	12132625	361	peaks457	9.98895	Intron (NM_001243/TNFRSF8, intron 12 of 14)	12166943	12167038	96	1	MIR7846	NR_107000	-34318	microRNA 7846 [Source:HGNC Symbol;Acc:HGNC:50029]
chr1	12132985	12133242	258	peaks458	5.90461	Intron (NM_001243/TNFRSF8, intron 12 of 14)	12166943	12167038	96	1	MIR7846	NR_107000	-33701	microRNA 7846 [Source:HGNC Symbol;Acc:HGNC:50029]
chr1	12143535	12144388	854	peaks459	8.729	3' UTR	12166943	12167038	96	1	MIR7846	NR_107000	-22555	microRNA 7846 [Source:HGNC Symbol;Acc:HGNC:50029]
chr1	12153248	12153726	479	peaks460	4.23069	Distal Intergenic	12166943	12167038	96	1	MIR7846	NR_107000	-13217	microRNA 7846 [Source:HGNC Symbol;Acc:HGNC:50029]
chr1	12161593	12162344	752	peaks461	14.5173	Distal Intergenic	12166943	12167038	96	1	MIR7846	NR_107000	-4599	microRNA 7846 [Source:HGNC Symbol;Acc:HGNC:50029]
chr1	12170119	12170557	439	peaks462	6.72676	Intron (NM_001066/TNFRSF1B, intron 1 of 9)	12167003	12209220	42218	1	TNFRSF1B	NM_001066	3116	TNF receptor superfamily member 1B [Source:HGNC Symbol;Acc:HGNC:11917]
chr1	12185816	12186118	303	peaks463	2.2575	Intron (NM_001066/TNFRSF1B, intron 1 of 9)	12191713	12191773	61	1	MIR4632	NR_039775	-5595	microRNA 4632 [Source:HGNC Symbol;Acc:HGNC:41593]
chr1	12199178	12199496	319	peaks464	2.02677	Intron (NM_001066/TNFRSF1B, intron 8 of 9)	12191713	12191773	61	1	MIR4632	NR_039775	7465	microRNA 4632 [Source:HGNC Symbol;Acc:HGNC:41593]
chr1	12230007	12230285	279	peaks465	11.8374	Promoter (<=1kb)	12230039	12512046	282008	1	VPS13D	NM_015378	0	vacuolar protein sorting 13 homolog D [Source:HGNC Symbol;Acc:HGNC:23595]
chr1	12230705	12231397	693	peaks466	26.741	Promoter (<=1kb)	12230039	12512046	282008	1	VPS13D	NM_018156	666	vacuolar protein sorting 13 homolog D [Source:HGNC Symbol;Acc:HGNC:23595]
chr1	12246107	12246321	215	peaks467	2.42724	Intron (NM_015378/VPS13D, intron 5 of 69)	12230039	12512046	282008	1	VPS13D	NM_018156	16068	vacuolar protein sorting 13 homolog D [Source:HGNC Symbol;Acc:HGNC:23595]
chr1	12251234	12251782	549	peaks468	2.8196	Intron (NM_015378/VPS13D, intron 6 of 69)	12230039	12512046	282008	1	VPS13D	NM_018156	21195	vacuolar protein sorting 13 homolog D [Source:HGNC Symbol;Acc:HGNC:23595]
chr1	12271898	12272336	439	peaks469	5.93492	Intron (NM_015378/VPS13D, intron 17 of 69)	12230039	12512046	282008	1	VPS13D	NM_018156	41859	vacuolar protein sorting 13 homolog D [Source:HGNC Symbol;Acc:HGNC:23595]
chr1	12291526	12291733	208	peaks470	2.64389	Intron (NM_015378/VPS13D, intron 23 of 69)	12230039	12512046	282008	1	VPS13D	NM_018156	61487	vacuolar protein sorting 13 homolog D [Source:HGNC Symbol;Acc:HGNC:23595]
chr1	12454082	12454817	736	peaks471	8.62772	Intron (NM_015378/VPS13D, intron 65 of 69)	12507246	12507397	152	1	SNORA59A	NR_003025	-52429	small nucleolar RNA, H/ACA box 59A [Source:HGNC Symbol;Acc:HGNC:32653]
chr1	12478209	12478511	303	peaks472	6.45883	Intron (NM_015378/VPS13D, intron 67 of 69)	12507246	12507397	152	1	SNORA59A	NR_003025	-28735	small nucleolar RNA, H/ACA box 59A [Source:HGNC Symbol;Acc:HGNC:32653]
chr1	12540223	12540655	433	peaks473	6.50064	Distal Intergenic	12507246	12507397	152	1	SNORA59B	NR_003022	32977	small nucleolar RNA, H/ACA box 59B [Source:HGNC Symbol;Acc:HGNC:32658]
chr1	12573188	12573482	295	peaks474	5.37715	Intron (NM_004753/DHRS3, intron 4 of 5)	12578957	12579023	67	2	MIR6730	NR_106788	5541	microRNA 6730 [Source:HGNC Symbol;Acc:HGNC:50222]
chr1	12574025	12574249	225	peaks475	3.15091	Intron (NM_004753/DHRS3, intron 4 of 5)	12578957	12579023	67	2	MIR6730	NR_106788	4774	microRNA 6730 [Source:HGNC Symbol;Acc:HGNC:50222]
chr1	12595758	12596542	785	peaks476	4.10389	Intron (NM_004753/DHRS3, intron 1 of 5)	12578957	12579023	67	2	MIR6730	NR_106788	-16735	microRNA 6730 [Source:HGNC Symbol;Acc:HGNC:50222]
chr1	12616258	12616635	378	peaks477	7.38854	Promoter (1-2kb)	12567910	12617731	49822	2	DHRS3	NM_004753	1096	dehydrogenase/reductase 3 [Source:HGNC Symbol;Acc:HGNC:17693]
chr1	12636624	12637020	397	peaks478	4.9423	Distal Intergenic	12644547	12667086	22540	1	AADACL4	NM_001013630	-7527	arylacetamide deacetylase like 4 [Source:HGNC Symbol;Acc:HGNC:32038]
chr1	13749336	13750131	796	peaks479	3.64234	Promoter (<=1kb)	13749381	13788079	38699	1	PRDM2	NM_001007257	0	PR/SET domain 2 [Source:HGNC Symbol;Acc:HGNC:9347]
chr1	13780522	13780797	276	peaks480	5.16346	Exon (NM_015866/PRDM2, exon 8 of 9)	13749381	13788079	38699	1	PRDM2	NM_001007257	31141	PR/SET domain 2 [Source:HGNC Symbol;Acc:HGNC:9347]
chr1	13801088	13801319	232	peaks481	2.63951	Intron (NM_001135610/PRDM2, intron 6 of 7)	13749381	13788079	38699	1	PRDM2	NM_001007257	51707	PR/SET domain 2 [Source:HGNC Symbol;Acc:HGNC:9347]
chr1	13820681	13820924	244	peaks482	2.28652	Intron (NM_001135610/PRDM2, intron 7 of 7)	13749381	13788079	38699	1	PRDM2	NM_001007257	71300	PR/SET domain 2 [Source:HGNC Symbol;Acc:HGNC:9347]
chr1	13829009	13829247	239	peaks483	3.51232	Distal Intergenic	13749381	13788079	38699	1	PRDM2	NM_001007257	79628	PR/SET domain 2 [Source:HGNC Symbol;Acc:HGNC:9347]
chr1	14492106	14492327	222	peaks484	3.51232	Distal Intergenic	14598717	15068155	469439	1	KAZN	NM_015209	-106390	kazrin, periplakin interacting protein [Source:HGNC Symbol;Acc:HGNC:29173]
chr1	14911075	14911671	597	peaks485	11.2736	Intron (NM_015209/KAZN, intron 1 of 7)	14924129	15068155	144027	1	KAZN	NM_001018000	-12458	kazrin, periplakin interacting protein [Source:HGNC Symbol;Acc:HGNC:29173]
chr1	14936163	14936387	225	peaks486	1.94968	Intron (NM_015209/KAZN, intron 1 of 7)	14929800	15068155	138356	1	KAZN	NM_001018001	6363	kazrin, periplakin interacting protein [Source:HGNC Symbol;Acc:HGNC:29173]
chr1	14954251	14954472	222	peaks487	4.27149	Intron (NM_015209/KAZN, intron 1 of 7)	14945919	15068155	122237	1	KAZN	NM_001017999	8332	kazrin, periplakin interacting protein [Source:HGNC Symbol;Acc:HGNC:29173]
chr1	14968443	14969068	626	peaks488	5.90707	Intron (NM_015209/KAZN, intron 2 of 7)	14945919	15068155	122237	1	KAZN	NM_001017999	22524	kazrin, periplakin interacting protein [Source:HGNC Symbol;Acc:HGNC:29173]
chr1	14977412	14977680	269	peaks489	3.49471	Intron (NM_015209/KAZN, intron 2 of 7)	14945919	15068155	122237	1	KAZN	NM_001017999	31493	kazrin, periplakin interacting protein [Source:HGNC Symbol;Acc:HGNC:29173]
chr1	14996100	14996465	366	peaks490	2.84275	Intron (NM_015209/KAZN, intron 2 of 7)	14945919	15068155	122237	1	KAZN	NM_001017999	50181	kazrin, periplakin interacting protein [Source:HGNC Symbol;Acc:HGNC:29173]
chr1	15030758	15031196	439	peaks491	3.27779	Intron (NM_015209/KAZN, intron 2 of 7)	14945919	15068155	122237	1	KAZN	NM_001017999	84839	kazrin, periplakin interacting protein [Source:HGNC Symbol;Acc:HGNC:29173]
chr1	15036699	15037047	349	peaks492	2.24284	Intron (NM_015209/KAZN, intron 3 of 7)	14945919	15068155	122237	1	KAZN	NM_001017999	90780	kazrin, periplakin interacting protein [Source:HGNC Symbol;Acc:HGNC:29173]
chr1	15049953	15050218	266	peaks493	1.93674	Intron (NM_015209/KAZN, intron 4 of 7)	15111815	15152464	40650	2	TMEM51-AS1	NR_027136	102246	TMEM51 antisense RNA 1 [Source:HGNC Symbol;Acc:HGNC:26301]
chr1	15094904	15095186	283	peaks494	4.81126	Exon (NM_201628/KAZN, exon 10 of 15)	15111815	15152464	40650	2	TMEM51-AS1	NR_027136	57278	TMEM51 antisense RNA 1 [Source:HGNC Symbol;Acc:HGNC:26301]
chr1	15152537	15153244	708	peaks495	2.94913	Promoter (<=1kb)	15152532	15220478	67947	1	TMEM51	NM_001136217	5	transmembrane protein 51 [Source:HGNC Symbol;Acc:HGNC:25488]
chr1	15153565	15154141	577	peaks496	4.30074	Promoter (<=1kb)	15153733	15220478	66746	1	TMEM51	NM_001136218	0	transmembrane protein 51 [Source:HGNC Symbol;Acc:HGNC:25488]
chr1	15178920	15179595	676	peaks497	16.1961	Intron (NM_001136216/TMEM51, intron 1 of 3)	15168474	15171624	3151	2	C1orf195	NM_001278501	-7296	chromosome 1 open reading frame 195 [Source:HGNC Symbol;Acc:HGNC:32332]
chr1	15180073	15180454	382	peaks498	4.84932	Intron (NM_001136216/TMEM51, intron 1 of 3)	15168474	15171624	3151	2	C1orf195	NM_001278501	-8449	chromosome 1 open reading frame 195 [Source:HGNC Symbol;Acc:HGNC:32332]
chr1	15186876	15187129	254	peaks499	3.8232	Intron (NM_001136216/TMEM51, intron 1 of 3)	15168474	15171624	3151	2	C1orf195	NM_001278501	-15252	chromosome 1 open reading frame 195 [Source:HGNC Symbol;Acc:HGNC:32332]
chr1	15189647	15189867	221	peaks500	2.41713	Intron (NM_001136216/TMEM51, intron 1 of 3)	15168474	15171624	3151	2	C1orf195	NM_001278501	-18023	chromosome 1 open reading frame 195 [Source:HGNC Symbol;Acc:HGNC:32332]
chr1	15212720	15212980	261	peaks501	3.58595	Intron (NM_001136216/TMEM51, intron 2 of 3)	15247272	15398126	150855	1	FHAD1	NM_052929	-34292	forkhead associated phosphopeptide binding domain 1 [Source:HGNC Symbol;Acc:HGNC:29408]
chr1	15220943	15221231	289	peaks502	1.8952	Distal Intergenic	15247272	15398126	150855	1	FHAD1	NM_052929	-26041	forkhead associated phosphopeptide binding domain 1 [Source:HGNC Symbol;Acc:HGNC:29408]
chr1	15247153	15247542	390	peaks503	4.41522	Promoter (<=1kb)	15247272	15398126	150855	1	FHAD1	NM_052929	0	forkhead associated phosphopeptide binding domain 1 [Source:HGNC Symbol;Acc:HGNC:29408]
chr1	15314613	15314930	318	peaks504	3.51527	Intron (NM_052929/FHAD1, intron 8 of 30)	15247272	15398126	150855	1	FHAD1	NM_052929	67341	forkhead associated phosphopeptide binding domain 1 [Source:HGNC Symbol;Acc:HGNC:29408]
chr1	15323098	15323734	637	peaks505	9.37823	Intron (NM_052929/FHAD1, intron 10 of 30)	15247272	15398126	150855	1	FHAD1	NM_052929	75826	forkhead associated phosphopeptide binding domain 1 [Source:HGNC Symbol;Acc:HGNC:29408]
chr1	15337627	15338324	698	peaks506	6.59492	Intron (NM_052929/FHAD1, intron 14 of 30)	15409895	15430343	20449	1	EFHD2	NM_024329	-71571	EF-hand domain family member D2 [Source:HGNC Symbol;Acc:HGNC:28670]
chr1	15350341	15351008	668	peaks507	6.84658	Intron (NM_052929/FHAD1, intron 18 of 30)	15409895	15430343	20449	1	EFHD2	NM_024329	-58887	EF-hand domain family member D2 [Source:HGNC Symbol;Acc:HGNC:28670]
chr1	15352304	15352823	520	peaks508	37.2236	Intron (NM_052929/FHAD1, intron 18 of 30)	15409895	15430343	20449	1	EFHD2	NM_024329	-57072	EF-hand domain family member D2 [Source:HGNC Symbol;Acc:HGNC:28670]
chr1	15356307	15356689	383	peaks509	5.9523	Intron (NM_052929/FHAD1, intron 19 of 30)	15409895	15430343	20449	1	EFHD2	NM_024329	-53206	EF-hand domain family member D2 [Source:HGNC Symbol;Acc:HGNC:28670]
chr1	15356916	15357360	445	peaks510	20.9296	Intron (NM_052929/FHAD1, intron 19 of 30)	15409895	15430343	20449	1	EFHD2	NM_024329	-52535	EF-hand domain family member D2 [Source:HGNC Symbol;Acc:HGNC:28670]
chr1	15371679	15372095	417	peaks511	3.78733	Intron (NM_052929/FHAD1, intron 25 of 30)	15409895	15430343	20449	1	EFHD2	NM_024329	-37800	EF-hand domain family member D2 [Source:HGNC Symbol;Acc:HGNC:28670]
chr1	15409526	15409952	427	peaks512	3.81763	Promoter (<=1kb)	15409895	15430343	20449	1	EFHD2	NM_024329	0	EF-hand domain family member D2 [Source:HGNC Symbol;Acc:HGNC:28670]
chr1	15416109	15416574	466	peaks513	5.79917	Intron (NM_024329/EFHD2, intron 1 of 3)	15409895	15430343	20449	1	EFHD2	NM_024329	6214	EF-hand domain family member D2 [Source:HGNC Symbol;Acc:HGNC:28670]
chr1	15418921	15419473	553	peaks514	4.98179	Intron (NM_024329/EFHD2, intron 1 of 3)	15409895	15430343	20449	1	EFHD2	NM_024329	9026	EF-hand domain family member D2 [Source:HGNC Symbol;Acc:HGNC:28670]
chr1	15426647	15427488	842	peaks515	17.1921	Exon (NM_024329/EFHD2, exon 3 of 4)	15438442	15446658	8217	1	CTRC	NM_007272	-10954	chymotrypsin C [Source:HGNC Symbol;Acc:HGNC:2523]
chr1	15432767	15433088	322	peaks516	4.73052	Distal Intergenic	15438442	15446658	8217	1	CTRC	NM_007272	-5354	chymotrypsin C [Source:HGNC Symbol;Acc:HGNC:2523]
chr1	15455775	15455995	221	peaks517	4.54592	Promoter (<=1kb)	15456728	15472091	15364	1	CELA2A	NM_033440	-733	chymotrypsin like elastase 2A [Source:HGNC Symbol;Acc:HGNC:24609]
chr1	15463094	15463722	629	peaks518	25.3711	Exon (NM_033440/CELA2A, exon 5 of 8)	15456728	15472091	15364	1	CELA2A	NM_033440	6366	chymotrypsin like elastase 2A [Source:HGNC Symbol;Acc:HGNC:24609]
chr1	15487370	15487603	234	peaks519	2.91616	Exon (NM_015849/CELA2B, exon 7 of 8)	15476101	15491400	15300	1	CELA2B	NM_015849	11269	chymotrypsin like elastase 2B [Source:HGNC Symbol;Acc:HGNC:29995]
chr1	15492638	15492846	209	peaks520	5.14101	3' UTR	15476101	15491400	15300	1	CELA2B	NM_015849	16537	chymotrypsin like elastase 2B [Source:HGNC Symbol;Acc:HGNC:29995]
chr1	15493418	15493667	250	peaks521	3.70674	Intron (NM_001229/CASP9, intron 8 of 8)	15476101	15491400	15300	1	CELA2B	NM_015849	17317	chymotrypsin like elastase 2B [Source:HGNC Symbol;Acc:HGNC:29995]
chr1	15524268	15525369	1102	peaks522	9.60822	Promoter (<=1kb)	15491401	15524445	33045	2	CASP9	NM_001229	0	caspase 9 [Source:HGNC Symbol;Acc:HGNC:1511]
chr1	15526576	15527140	565	peaks523	6.66153	Promoter (<=1kb)	15526813	15571733	44921	1	DNAJC16	NM_001287811	0	DnaJ heat shock protein family (Hsp40) member C16 [Source:HGNC Symbol;Acc:HGNC:29157]
chr1	15533133	15533454	322	peaks524	5.13417	Intron (NM_001287811/DNAJC16, intron 1 of 13)	15526813	15571733	44921	1	DNAJC16	NR_109898	6320	DnaJ heat shock protein family (Hsp40) member C16 [Source:HGNC Symbol;Acc:HGNC:29157]
chr1	15584619	15585261	643	peaks525	8.62772	Promoter (<=1kb)	15571699	15585110	13412	2	AGMAT	NM_024758	0	agmatinase [Source:HGNC Symbol;Acc:HGNC:18407]
chr1	15603312	15603868	557	peaks526	4.79963	Distal Intergenic	15617458	15661057	43600	1	DDI2	NM_032341	-13590	DNA damage inducible 1 homolog 2 [Source:HGNC Symbol;Acc:HGNC:24578]
chr1	15617109	15618147	1039	peaks527	19.3948	Promoter (<=1kb)	15617458	15661057	43600	1	DDI2	NM_032341	0	DNA damage inducible 1 homolog 2 [Source:HGNC Symbol;Acc:HGNC:24578]
chr1	15630319	15630548	230	peaks528	4.56709	Exon (NM_032341/DDI2, exon 3 of 10)	15617458	15661057	43600	1	DDI2	NM_032341	12861	DNA damage inducible 1 homolog 2 [Source:HGNC Symbol;Acc:HGNC:24578]
chr1	15678498	15678891	394	peaks529	4.59675	Distal Intergenic	15684332	15734769	50438	1	PLEKHM2	NM_015164	-5441	pleckstrin homology and RUN domain containing M2 [Source:HGNC Symbol;Acc:HGNC:29131]
chr1	15681089	15681515	427	peaks530	3.82226	Promoter (2-3kb)	15684332	15734769	50438	1	PLEKHM2	NM_015164	-2817	pleckstrin homology and RUN domain containing M2 [Source:HGNC Symbol;Acc:HGNC:29131]
chr1	15683959	15684333	375	peaks531	4.93004	Promoter (<=1kb)	15684332	15734769	50438	1	PLEKHM2	NM_015164	0	pleckstrin homology and RUN domain containing M2 [Source:HGNC Symbol;Acc:HGNC:29131]
chr1	15684782	15685241	460	peaks532	6.20343	Promoter (<=1kb)	15684332	15734769	50438	1	PLEKHM2	NM_015164	450	pleckstrin homology and RUN domain containing M2 [Source:HGNC Symbol;Acc:HGNC:29131]
chr1	15725386	15725728	343	peaks533	5.23855	Exon (NM_015164/PLEKHM2, exon 8 of 20)	15736314	15741392	5079	1	SLC25A34	NM_207348	-10586	solute carrier family 25 member 34 [Source:HGNC Symbol;Acc:HGNC:27653]
chr1	15735858	15736304	447	peaks534	6.98902	Promoter (<=1kb)	15736314	15741392	5079	1	SLC25A34	NM_207348	-10	solute carrier family 25 member 34 [Source:HGNC Symbol;Acc:HGNC:27653]
chr1	15747421	15747759	339	peaks535	2.99831	3' UTR	15742492	15747797	5306	1	TMEM82	NM_001013641	4929	transmembrane protein 82 [Source:HGNC Symbol;Acc:HGNC:32350]
chr1	15749395	15749943	549	peaks536	6.96288	Distal Intergenic	15742492	15747797	5306	1	TMEM82	NM_001013641	6903	transmembrane protein 82 [Source:HGNC Symbol;Acc:HGNC:32350]
chr1	15759208	15759412	205	peaks537	4.04859	Promoter (<=1kb)	15758760	15786589	27830	1	FBLIM1	NM_017556	448	filamin binding LIM protein 1 [Source:HGNC Symbol;Acc:HGNC:24686]
chr1	15764146	15764812	667	peaks538	10.8168	Promoter (<=1kb)	15764499	15775220	10722	1	FBLIM1	NM_001024215	0	filamin binding LIM protein 1 [Source:HGNC Symbol;Acc:HGNC:24686]
chr1	15799064	15799308	245	peaks539	12.3749	Distal Intergenic	15807162	15807699	538	2	UQCRHL	NM_001089591	8391	ubiquinol-cytochrome c reductase hinge protein like [Source:HGNC Symbol;Acc:HGNC:51714]
chr1	15799862	15800713	852	peaks540	18.9561	Distal Intergenic	15807162	15807699	538	2	UQCRHL	NM_001089591	6986	ubiquinol-cytochrome c reductase hinge protein like [Source:HGNC Symbol;Acc:HGNC:51714]
chr1	15800948	15801286	339	peaks541	2.29903	Distal Intergenic	15807162	15807699	538	2	UQCRHL	NM_001089591	6413	ubiquinol-cytochrome c reductase hinge protein like [Source:HGNC Symbol;Acc:HGNC:51714]
chr1	15833244	15833523	280	peaks542	10.2999	Downstream (<1kb)	15847864	15940455	92592	1	SPEN	NM_015001	-14341	spen family transcriptional repressor [Source:HGNC Symbol;Acc:HGNC:17575]
chr1	15834642	15835480	839	peaks543	26.8017	Exon (NR_024279/FLJ37453, exon 2 of 2)	15847864	15940455	92592	1	SPEN	NM_015001	-12384	spen family transcriptional repressor [Source:HGNC Symbol;Acc:HGNC:17575]
chr1	15835831	15836153	323	peaks544	12.8954	Exon (NR_024279/FLJ37453, exon 2 of 2)	15847864	15940455	92592	1	SPEN	NM_015001	-11711	spen family transcriptional repressor [Source:HGNC Symbol;Acc:HGNC:17575]
chr1	15847247	15847844	598	peaks545	9.90021	Promoter (<=1kb)	15847864	15940455	92592	1	SPEN	NM_015001	-20	spen family transcriptional repressor [Source:HGNC Symbol;Acc:HGNC:17575]
chr1	15849348	15849748	401	peaks546	12.4489	Promoter (1-2kb)	15834215	15848147	13933	2	FLJ37453	NR_024279	-1201	-
chr1	15860291	15860659	369	peaks547	4.87276	Intron (NM_015001/SPEN, intron 1 of 14)	15871149	15905467	34319	1	MIR5096	NR_039973	-10490	-
chr1	15876430	15876637	208	peaks548	5.19438	Exon (NM_015001/SPEN, exon 3 of 15)	15871149	15905467	34319	1	MIR5096	NR_039973	5281	-
chr1	15886174	15886758	585	peaks549	29.0229	Intron (NM_015001/SPEN, intron 3 of 14)	15871149	15905467	34319	1	MIR5096	NR_039973	15025	-
chr1	15893196	15893809	614	peaks550	3.58595	Intron (NM_015001/SPEN, intron 3 of 14)	15871149	15905467	34319	1	MIR5096	NR_039973	22047	-
chr1	15903265	15903509	245	peaks551	3.2737	Intron (NM_015001/SPEN, intron 3 of 14)	15871149	15905467	34319	1	MIR5096	NR_039973	32116	-
chr1	15911570	15911903	334	peaks552	1.35522	Intron (NM_015001/SPEN, intron 5 of 14)	15871149	15905467	34319	1	MIR5096	NR_039973	40421	-
chr1	15935494	15935768	275	peaks553	1.83406	Exon (NM_015001/SPEN, exon 11 of 15)	15941869	15976132	34264	2	ZBTB17	NM_001242884	40364	zinc finger and BTB domain containing 17 [Source:HGNC Symbol;Acc:HGNC:12936]
chr1	15949290	15950213	924	peaks554	18.5613	Intron (NM_001242884/ZBTB17, intron 2 of 14)	15941869	15976132	34264	2	ZBTB17	NM_001242884	25919	zinc finger and BTB domain containing 17 [Source:HGNC Symbol;Acc:HGNC:12936]
chr1	15975526	15976345	820	peaks555	12.2836	Promoter (<=1kb)	15941869	15976132	34264	2	ZBTB17	NM_001242884	0	zinc finger and BTB domain containing 17 [Source:HGNC Symbol;Acc:HGNC:12936]
chr1	16017665	16018458	794	peaks556	11.9135	Promoter (<=1kb)	16014028	16018790	4763	2	HSPB7	NM_014424	332	heat shock protein family B (small) member 7 [Source:HGNC Symbol;Acc:HGNC:5249]
chr1	16032891	16033231	341	peaks557	5.82771	Exon (NM_001042704/CLCNKA, exon 19 of 20)	16043736	16057326	13591	1	CLCNKB	NM_000085	-10505	chloride voltage-gated channel Kb [Source:HGNC Symbol;Acc:HGNC:2027]
chr1	16048727	16048950	224	peaks558	4.66911	Promoter (<=1kb)	16048762	16057326	8565	1	CLCNKB	NM_001165945	0	chloride voltage-gated channel Kb [Source:HGNC Symbol;Acc:HGNC:2027]
chr1	16056115	16056376	262	peaks559	11.0528	Intron (NM_000085/CLCNKB, intron 18 of 19)	16048762	16057326	8565	1	CLCNKB	NM_001165945	7353	chloride voltage-gated channel Kb [Source:HGNC Symbol;Acc:HGNC:2027]
chr1	16076526	16077210	685	peaks560	6.32773	Promoter (2-3kb)	16057769	16073632	15864	2	FAM131C	NM_182623	-2894	family with sequence similarity 131 member C [Source:HGNC Symbol;Acc:HGNC:26717]
chr1	16122390	16123038	649	peaks561	3.89147	Downstream (1-2kb)	16124337	16156087	31751	2	EPHA2	NM_004431	33049	EPH receptor A2 [Source:HGNC Symbol;Acc:HGNC:3386]
chr1	16132964	16133181	218	peaks562	3.32837	Exon (NM_004431/EPHA2, exon 11 of 17)	16124337	16156087	31751	2	EPHA2	NM_004431	22906	EPH receptor A2 [Source:HGNC Symbol;Acc:HGNC:3386]
chr1	16138870	16139783	914	peaks563	6.43634	Intron (NM_004431/EPHA2, intron 3 of 16)	16124337	16156087	31751	2	EPHA2	NM_004431	16304	EPH receptor A2 [Source:HGNC Symbol;Acc:HGNC:3386]
chr1	16143773	16144205	433	peaks564	8.75713	Intron (NM_004431/EPHA2, intron 3 of 16)	16124337	16156087	31751	2	EPHA2	NM_004431	11882	EPH receptor A2 [Source:HGNC Symbol;Acc:HGNC:3386]
chr1	16145072	16145886	815	peaks565	13.749	Intron (NM_004431/EPHA2, intron 3 of 16)	16124337	16156087	31751	2	EPHA2	NM_004431	10201	EPH receptor A2 [Source:HGNC Symbol;Acc:HGNC:3386]
chr1	16155021	16155252	232	peaks566	4.37377	Promoter (<=1kb)	16124337	16156087	31751	2	EPHA2	NM_004431	835	EPH receptor A2 [Source:HGNC Symbol;Acc:HGNC:3386]
chr1	16155824	16156378	555	peaks567	8.39076	Promoter (<=1kb)	16124337	16156087	31751	2	EPHA2	NM_004431	0	EPH receptor A2 [Source:HGNC Symbol;Acc:HGNC:3386]
chr1	16159143	16159362	220	peaks568	3.19423	Distal Intergenic	16124337	16156087	31751	2	EPHA2	NM_004431	-3056	EPH receptor A2 [Source:HGNC Symbol;Acc:HGNC:3386]
chr1	16173076	16173881	806	peaks569	41.8818	Distal Intergenic	16124337	16156087	31751	2	EPHA2	NM_004431	-16989	EPH receptor A2 [Source:HGNC Symbol;Acc:HGNC:3386]
chr1	16175833	16176105	273	peaks570	6.98107	Distal Intergenic	16124337	16156087	31751	2	EPHA2	NM_004431	-19746	EPH receptor A2 [Source:HGNC Symbol;Acc:HGNC:3386]
chr1	16181687	16182290	604	peaks571	39.694	Distal Intergenic	16124337	16156087	31751	2	EPHA2	NM_004431	-25600	EPH receptor A2 [Source:HGNC Symbol;Acc:HGNC:3386]
chr1	16189998	16190229	232	peaks572	2.633	Distal Intergenic	16198104	16212609	14506	2	ARHGEF19	NM_153213	22380	Rho guanine nucleotide exchange factor 19 [Source:HGNC Symbol;Acc:HGNC:26604]
chr1	16198530	16198824	295	peaks573	2.63493	3' UTR	16198104	16212609	14506	2	ARHGEF19	NM_153213	13785	Rho guanine nucleotide exchange factor 19 [Source:HGNC Symbol;Acc:HGNC:26604]
chr1	16206302	16207243	942	peaks574	12.6984	Exon (NM_153213/ARHGEF19, exon 6 of 16)	16198104	16212609	14506	2	ARHGEF19	NM_153213	5366	Rho guanine nucleotide exchange factor 19 [Source:HGNC Symbol;Acc:HGNC:26604]
chr1	16208098	16208479	382	peaks575	4.59557	Exon (NM_153213/ARHGEF19, exon 3 of 16)	16198104	16212609	14506	2	ARHGEF19	NM_153213	4130	Rho guanine nucleotide exchange factor 19 [Source:HGNC Symbol;Acc:HGNC:26604]
chr1	16217383	16217779	397	peaks576	11.4243	Distal Intergenic	16198104	16212609	14506	2	ARHGEF19	NM_153213	-4774	Rho guanine nucleotide exchange factor 19 [Source:HGNC Symbol;Acc:HGNC:26604]
chr1	16230491	16230853	363	peaks577	2.55544	Downstream (<1kb)	16231687	16237164	5478	2	RSG1	NM_030907	6311	-
chr1	16236268	16237483	1216	peaks578	8.729	Promoter (<=1kb)	16231687	16237164	5478	2	RSG1	NM_030907	0	-
chr1	16305586	16305804	219	peaks579	2.88452	Exon (NM_018994/FBXO42, exon 3 of 10)	16246840	16352491	105652	2	FBXO42	NM_018994	46687	F-box protein 42 [Source:HGNC Symbol;Acc:HGNC:29249]
chr1	16324530	16324789	260	peaks580	6.10682	Intron (NM_018994/FBXO42, intron 1 of 9)	16246840	16352491	105652	2	FBXO42	NM_018994	27702	F-box protein 42 [Source:HGNC Symbol;Acc:HGNC:29249]
chr1	16349038	16349299	262	peaks581	3.18825	Intron (NM_018994/FBXO42, intron 1 of 9)	16246840	16352491	105652	2	FBXO42	NM_018994	3192	F-box protein 42 [Source:HGNC Symbol;Acc:HGNC:29249]
chr1	16351978	16352897	920	peaks582	22.7769	Promoter (<=1kb)	16246840	16352491	105652	2	FBXO42	NM_018994	0	F-box protein 42 [Source:HGNC Symbol;Acc:HGNC:29249]
chr1	16367021	16368061	1041	peaks583	23.0344	Promoter (<=1kb)	16367030	16398148	31119	1	SZRD1	NM_001114600	0	SUZ RNA binding domain containing 1 [Source:HGNC Symbol;Acc:HGNC:30232]
chr1	16375360	16376262	903	peaks584	21.6165	Intron (NM_001114600/SZRD1, intron 1 of 3)	16367030	16398148	31119	1	SZRD1	NR_073503	8330	SUZ RNA binding domain containing 1 [Source:HGNC Symbol;Acc:HGNC:30232]
chr1	16385906	16386748	843	peaks585	18.6629	Intron (NM_001114600/SZRD1, intron 1 of 3)	16367030	16398148	31119	1	SZRD1	NR_073503	18876	SUZ RNA binding domain containing 1 [Source:HGNC Symbol;Acc:HGNC:30232]
chr1	16392647	16393010	364	peaks586	3.25655	Intron (NM_001114600/SZRD1, intron 2 of 3)	16367030	16398148	31119	1	SZRD1	NR_073503	25617	SUZ RNA binding domain containing 1 [Source:HGNC Symbol;Acc:HGNC:30232]
chr1	16393430	16393750	321	peaks587	4.32988	Exon (NM_001114600/SZRD1, exon 3 of 4)	16367030	16398148	31119	1	SZRD1	NR_073503	26400	SUZ RNA binding domain containing 1 [Source:HGNC Symbol;Acc:HGNC:30232]
chr1	16397807	16398065	259	peaks588	4.88474	3' UTR	16367030	16398148	31119	1	SZRD1	NR_073503	30777	SUZ RNA binding domain containing 1 [Source:HGNC Symbol;Acc:HGNC:30232]
chr1	16440371	16441450	1080	peaks589	14.0105	Promoter (<=1kb)	16440672	16460089	19418	1	NECAP2	NM_001145277	0	NECAP endocytosis associated 2 [Source:HGNC Symbol;Acc:HGNC:25528]
chr1	16462304	16462679	376	peaks590	2.77994	Distal Intergenic	16440672	16460089	19418	1	NECAP2	NM_018090	21632	NECAP endocytosis associated 2 [Source:HGNC Symbol;Acc:HGNC:25528]
chr1	16499026	16499325	300	peaks591	5.36806	Distal Intergenic	16467436	16492701	25266	2	CROCCP3	NR_023386	-6325	CROCC pseudogene 3 [Source:HGNC Symbol;Acc:HGNC:29405]
chr1	16513975	16514336	362	peaks592	15.5126	Promoter (<=1kb)	16514122	16514285	164	2	RNU1-1	NR_004430	0	RNA, U1 small nuclear 1 [Source:HGNC Symbol;Acc:HGNC:10120]
chr1	16565375	16565712	338	peaks593	5.89859	Exon (NM_017940/NBPF1, exon 27 of 29)	16548914	16548987	74	1	MIR3675	NR_037446	16461	microRNA 3675 [Source:HGNC Symbol;Acc:HGNC:38973]
chr1	16567001	16567215	215	peaks594	4.2831	Exon (NM_017940/NBPF1, exon 25 of 29)	16548914	16548987	74	1	MIR3675	NR_037446	18087	microRNA 3675 [Source:HGNC Symbol;Acc:HGNC:38973]
chr1	16576096	16576500	405	peaks595	3.45631	Exon (NM_017940/NBPF1, exon 19 of 29)	16548914	16548987	74	1	MIR3675	NR_037446	27182	microRNA 3675 [Source:HGNC Symbol;Acc:HGNC:38973]
chr1	16613275	16613902	628	peaks596	21.0299	Promoter (<=1kb)	16562427	16613605	51179	2	NBPF1	NM_017940	0	NBPF member 1 [Source:HGNC Symbol;Acc:HGNC:26088]
chr1	16624122	16624491	370	peaks597	7.3202	Intron (NR_026752/CROCCP2, intron 5 of 6)	16618256	16630906	12651	2	CROCCP2	NR_026752	6415	CROCC pseudogene 2 [Source:HGNC Symbol;Acc:HGNC:28170]
chr1	16625609	16626355	747	peaks598	8.59594	Exon (NR_026752/CROCCP2, exon 4 of 7)	16618256	16630906	12651	2	CROCCP2	NR_026752	4551	CROCC pseudogene 2 [Source:HGNC Symbol;Acc:HGNC:28170]
chr1	16631325	16631549	225	peaks599	3.31856	Promoter (<=1kb)	16618256	16630906	12651	2	CROCCP2	NR_026752	-419	CROCC pseudogene 2 [Source:HGNC Symbol;Acc:HGNC:28170]
chr1	16644116	16644753	638	peaks600	28.0715	Promoter (<=1kb)	16645574	16650420	4847	1	MST1P2	NR_027504	-821	macrophage stimulating 1 pseudogene 2 [Source:HGNC Symbol;Acc:HGNC:7383]
chr1	16691100	16691882	783	peaks601	8.74569	Exon (NR_026567/ESPNP, exon 11 of 11)	16681255	16681328	74	1	MIR3675	NR_037446_1	9845	microRNA 3675 [Source:HGNC Symbol;Acc:HGNC:38973]
chr1	16701941	16702213	273	peaks602	6.04983	Intron (NR_026567/ESPNP, intron 6 of 10)	16691218	16720157	28940	2	ESPNP	NR_026567	17944	espin pseudogene [Source:HGNC Symbol;Acc:HGNC:23285]
chr1	16704430	16704697	268	peaks603	5.33895	Intron (NR_026567/ESPNP, intron 4 of 10)	16691218	16720157	28940	2	ESPNP	NR_026567	15460	espin pseudogene [Source:HGNC Symbol;Acc:HGNC:23285]
chr1	16709735	16710130	396	peaks604	11.1621	Intron (NR_026567/ESPNP, intron 1 of 10)	16691218	16720157	28940	2	ESPNP	NR_026567	10027	espin pseudogene [Source:HGNC Symbol;Acc:HGNC:23285]
chr1	16715571	16715792	222	peaks605	3.29341	Intron (NR_026567/ESPNP, intron 1 of 10)	16691218	16720157	28940	2	ESPNP	NR_026567	4365	espin pseudogene [Source:HGNC Symbol;Acc:HGNC:23285]
chr1	16718849	16719062	214	peaks606	3.32841	Promoter (1-2kb)	16691218	16720157	28940	2	ESPNP	NR_026567	1095	espin pseudogene [Source:HGNC Symbol;Acc:HGNC:23285]
chr1	16727314	16727904	591	peaks607	7.23466	Distal Intergenic	16733952	16734461	510	2	FAM231A	NM_001282321_1	6557	-
chr1	16895990	16896318	329	peaks608	9.04864	Promoter (<=1kb)	16895980	16896143	164	1	RNVU1-18	NR_004400_3	10	RNA, variant U1 small nuclear 18 [Source:HGNC Symbol;Acc:HGNC:37496]
chr1	16896777	16897268	492	peaks609	6.13605	Promoter (<=1kb)	16895980	16896143	164	1	RNVU1-18	NR_004400_3	797	RNA, variant U1 small nuclear 18 [Source:HGNC Symbol;Acc:HGNC:37496]
chr1	16904638	16905649	1012	peaks610	208.963	Distal Intergenic	16895980	16896143	164	1	RNVU1-18	NR_004400_3	8658	RNA, variant U1 small nuclear 18 [Source:HGNC Symbol;Acc:HGNC:37496]
chr1	16913750	16914380	631	peaks611	13.5027	Distal Intergenic	16921950	16972979	51030	1	CROCC	NM_014675	-7570	ciliary rootlet coiled-coil, rootletin [Source:HGNC Symbol;Acc:HGNC:21299]
chr1	16927208	16927467	260	peaks612	3.29152	Intron (NM_014675/CROCC, intron 3 of 36)	16921950	16972979	51030	1	CROCC	NM_014675	5258	ciliary rootlet coiled-coil, rootletin [Source:HGNC Symbol;Acc:HGNC:21299]
chr1	16936502	16936888	387	peaks613	2.35775	Exon (NM_014675/CROCC, exon 9 of 37)	16921950	16972979	51030	1	CROCC	NM_014675	14552	ciliary rootlet coiled-coil, rootletin [Source:HGNC Symbol;Acc:HGNC:21299]
chr1	16938429	16938931	503	peaks614	5.1005	Exon (NM_014675/CROCC, exon 11 of 37)	16921950	16972979	51030	1	CROCC	NM_014675	16479	ciliary rootlet coiled-coil, rootletin [Source:HGNC Symbol;Acc:HGNC:21299]
chr1	16948249	16948719	471	peaks615	31.1751	Exon (NM_014675/CROCC, exon 18 of 37)	16921950	16972979	51030	1	CROCC	NM_014675	26299	ciliary rootlet coiled-coil, rootletin [Source:HGNC Symbol;Acc:HGNC:21299]
chr1	16995060	16995281	222	peaks616	3.20828	Intron (NM_001141973/ATP13A2, intron 15 of 28)	16974504	16981586	7083	2	MFAP2	NM_017459	-13474	microfibril associated protein 2 [Source:HGNC Symbol;Acc:HGNC:7033]
chr1	17004025	17004283	259	peaks617	3.78733	Intron (NM_001141973/ATP13A2, intron 6 of 28)	16985958	17011972	26015	2	ATP13A2	NM_001141973	7689	ATPase cation transporting 13A2 [Source:HGNC Symbol;Acc:HGNC:30213]
chr1	17011929	17012207	279	peaks618	6.23305	Promoter (<=1kb)	16985958	17011972	26015	2	ATP13A2	NM_001141973	0	ATPase cation transporting 13A2 [Source:HGNC Symbol;Acc:HGNC:30213]
chr1	17016127	17016885	759	peaks619	10.4078	Downstream (1-2kb)	16985958	17011972	26015	2	ATP13A2	NM_022089	-4155	ATPase cation transporting 13A2 [Source:HGNC Symbol;Acc:HGNC:30213]
chr1	17047646	17048154	509	peaks620	3.86476	Intron (NM_003000/SDHB, intron 1 of 7)	17018726	17054170	35445	2	SDHB	NM_003000	6016	succinate dehydrogenase complex iron sulfur subunit B [Source:HGNC Symbol;Acc:HGNC:10681]
chr1	17053814	17054334	521	peaks621	45.3904	Promoter (<=1kb)	17018726	17054170	35445	2	SDHB	NM_003000	0	succinate dehydrogenase complex iron sulfur subunit B [Source:HGNC Symbol;Acc:HGNC:10681]
chr1	17086124	17086447	324	peaks622	5.89729	Intron (NM_007365/PADI2, intron 7 of 15)	17018726	17054170	35445	2	SDHB	NM_003000	-31954	succinate dehydrogenase complex iron sulfur subunit B [Source:HGNC Symbol;Acc:HGNC:10681]
chr1	17097126	17097371	246	peaks623	2.96489	Intron (NM_007365/PADI2, intron 3 of 15)	17066761	17119453	52693	2	PADI2	NM_007365	22082	peptidyl arginine deiminase 2 [Source:HGNC Symbol;Acc:HGNC:18341]
chr1	17098783	17099241	459	peaks624	4.77509	Intron (NM_007365/PADI2, intron 3 of 15)	17066761	17119453	52693	2	PADI2	NM_007365	20212	peptidyl arginine deiminase 2 [Source:HGNC Symbol;Acc:HGNC:18341]
chr1	17121353	17121570	218	peaks625	2.09453	Promoter (1-2kb)	17066761	17119453	52693	2	PADI2	NM_007365	-1900	peptidyl arginine deiminase 2 [Source:HGNC Symbol;Acc:HGNC:18341]
chr1	17134751	17135002	252	peaks626	6.68269	Distal Intergenic	17066761	17119453	52693	2	PADI2	NM_007365	-15298	peptidyl arginine deiminase 2 [Source:HGNC Symbol;Acc:HGNC:18341]
chr1	17162619	17163481	863	peaks627	5.26344	Distal Intergenic	17205126	17246006	40881	1	PADI1	NM_013358	-41645	peptidyl arginine deiminase 1 [Source:HGNC Symbol;Acc:HGNC:18367]
chr1	17183810	17184114	305	peaks628	2.39483	Distal Intergenic	17205126	17246006	40881	1	PADI1	NM_013358	-21012	peptidyl arginine deiminase 1 [Source:HGNC Symbol;Acc:HGNC:18367]
chr1	17186343	17186666	324	peaks629	3.30046	Distal Intergenic	17205126	17246006	40881	1	PADI1	NM_013358	-18460	peptidyl arginine deiminase 1 [Source:HGNC Symbol;Acc:HGNC:18367]
chr1	17190078	17190374	297	peaks630	6.29241	Distal Intergenic	17205126	17246006	40881	1	PADI1	NM_013358	-14752	peptidyl arginine deiminase 1 [Source:HGNC Symbol;Acc:HGNC:18367]
chr1	17198950	17199158	209	peaks631	1.73965	Distal Intergenic	17205126	17246006	40881	1	PADI1	NM_013358	-5968	peptidyl arginine deiminase 1 [Source:HGNC Symbol;Acc:HGNC:18367]
chr1	17207842	17208599	758	peaks632	11.65	Promoter (2-3kb)	17205126	17246006	40881	1	PADI1	NM_013358	2716	peptidyl arginine deiminase 1 [Source:HGNC Symbol;Acc:HGNC:18367]
chr1	17233313	17234129	817	peaks633	6.88385	Intron (NM_013358/PADI1, intron 11 of 15)	17249098	17284232	35135	1	PADI3	NM_016233	-14969	peptidyl arginine deiminase 3 [Source:HGNC Symbol;Acc:HGNC:18337]
chr1	17237255	17237551	297	peaks634	7.54853	Exon (NM_013358/PADI1, exon 12 of 16)	17249098	17284232	35135	1	PADI3	NM_016233	-11547	peptidyl arginine deiminase 3 [Source:HGNC Symbol;Acc:HGNC:18337]
chr1	17259274	17259770	497	peaks635	8.09428	Exon (NM_016233/PADI3, exon 2 of 16)	17249098	17284232	35135	1	PADI3	NM_016233	10176	peptidyl arginine deiminase 3 [Source:HGNC Symbol;Acc:HGNC:18337]
chr1	17265292	17265535	244	peaks636	3.91103	Intron (NM_016233/PADI3, intron 3 of 15)	17277889	17277975	87	1	MIR3972	NR_039768	-12354	microRNA 3972 [Source:HGNC Symbol;Acc:HGNC:41876]
chr1	17289713	17290023	311	peaks637	3.81838	Distal Intergenic	17277889	17277975	87	1	MIR3972	NR_039768	11824	microRNA 3972 [Source:HGNC Symbol;Acc:HGNC:41876]
chr1	17304173	17304666	494	peaks638	8.45918	Distal Intergenic	17308195	17364000	55806	1	PADI4	NM_012387	-3529	peptidyl arginine deiminase 4 [Source:HGNC Symbol;Acc:HGNC:18368]
chr1	17347922	17348478	557	peaks639	4.20513	Exon (NM_012387/PADI4, exon 10 of 16)	17372196	17401699	29504	1	PADI6	NM_207421	-23718	peptidyl arginine deiminase 6 [Source:HGNC Symbol;Acc:HGNC:20449]
chr1	17406145	17406430	286	peaks640	5.96323	Downstream (<1kb)	17406755	17438563	31809	2	RCC2	NM_001136204	32133	regulator of chromosome condensation 2 [Source:HGNC Symbol;Acc:HGNC:30297]
chr1	17426122	17426367	246	peaks641	1.87804	Intron (NM_001136204/RCC2, intron 2 of 11)	17406755	17438563	31809	2	RCC2	NM_001136204	12196	regulator of chromosome condensation 2 [Source:HGNC Symbol;Acc:HGNC:30297]
chr1	17441587	17441860	274	peaks642	4.24773	Promoter (1-2kb)	17406755	17439754	33000	2	RCC2	NM_018715	-1833	regulator of chromosome condensation 2 [Source:HGNC Symbol;Acc:HGNC:30297]
chr1	17460173	17460835	663	peaks643	38.471	Distal Intergenic	17406755	17439754	33000	2	RCC2	NM_018715	-20419	regulator of chromosome condensation 2 [Source:HGNC Symbol;Acc:HGNC:30297]
chr1	17475842	17476311	470	peaks644	12.7509	Distal Intergenic	17406755	17439754	33000	2	RCC2	NM_018715	-36088	regulator of chromosome condensation 2 [Source:HGNC Symbol;Acc:HGNC:30297]
chr1	17489067	17489467	401	peaks645	4.3717	Distal Intergenic	17406755	17439754	33000	2	RCC2	NM_018715	-49313	regulator of chromosome condensation 2 [Source:HGNC Symbol;Acc:HGNC:30297]
chr1	17531506	17532491	986	peaks646	31.6838	Distal Intergenic	17539835	17697875	158041	1	ARHGEF10L	NM_018125	-7344	Rho guanine nucleotide exchange factor 10 like [Source:HGNC Symbol;Acc:HGNC:25540]
chr1	17551071	17551451	381	peaks647	6.36469	Intron (NM_018125/ARHGEF10L, intron 1 of 28)	17539835	17697875	158041	1	ARHGEF10L	NM_018125	11236	Rho guanine nucleotide exchange factor 10 like [Source:HGNC Symbol;Acc:HGNC:25540]
chr1	17561627	17562015	389	peaks648	6.62742	Intron (NM_018125/ARHGEF10L, intron 1 of 28)	17580553	17697875	117323	1	ARHGEF10L	NM_001011722	-18538	Rho guanine nucleotide exchange factor 10 like [Source:HGNC Symbol;Acc:HGNC:25540]
chr1	17569192	17570335	1144	peaks649	51.8705	Intron (NM_018125/ARHGEF10L, intron 1 of 28)	17580553	17697875	117323	1	ARHGEF10L	NM_001011722	-10218	Rho guanine nucleotide exchange factor 10 like [Source:HGNC Symbol;Acc:HGNC:25540]
chr1	17579913	17580235	323	peaks650	5.64835	Promoter (<=1kb)	17580553	17697875	117323	1	ARHGEF10L	NM_001011722	-318	Rho guanine nucleotide exchange factor 10 like [Source:HGNC Symbol;Acc:HGNC:25540]
chr1	17586348	17586592	245	peaks651	4.86962	Intron (NM_018125/ARHGEF10L, intron 2 of 28)	17580553	17697875	117323	1	ARHGEF10L	NM_001011722	5795	Rho guanine nucleotide exchange factor 10 like [Source:HGNC Symbol;Acc:HGNC:25540]
chr1	17587783	17588739	957	peaks652	7.86274	Exon (NM_018125/ARHGEF10L, exon 4 of 29)	17580553	17697875	117323	1	ARHGEF10L	NM_001011722	7230	Rho guanine nucleotide exchange factor 10 like [Source:HGNC Symbol;Acc:HGNC:25540]
chr1	17624473	17625010	538	peaks653	10.4422	Exon (NM_018125/ARHGEF10L, exon 13 of 29)	17580553	17697875	117323	1	ARHGEF10L	NM_001011722	43920	Rho guanine nucleotide exchange factor 10 like [Source:HGNC Symbol;Acc:HGNC:25540]
chr1	17636820	17637161	342	peaks654	4.30547	Intron (NM_018125/ARHGEF10L, intron 18 of 28)	17580553	17697875	117323	1	ARHGEF10L	NM_001011722	56267	Rho guanine nucleotide exchange factor 10 like [Source:HGNC Symbol;Acc:HGNC:25540]
chr1	17652011	17652319	309	peaks655	2.27998	Intron (NM_018125/ARHGEF10L, intron 22 of 28)	17580553	17697875	117323	1	ARHGEF10L	NM_001011722	71458	Rho guanine nucleotide exchange factor 10 like [Source:HGNC Symbol;Acc:HGNC:25540]
chr1	17682628	17683075	448	peaks656	4.02539	Intron (NM_018125/ARHGEF10L, intron 26 of 28)	17755313	17827063	71751	1	ACTL8	NM_030812	-72238	actin like 8 [Source:HGNC Symbol;Acc:HGNC:24018]
chr1	17693249	17693613	365	peaks657	3.24585	Intron (NM_018125/ARHGEF10L, intron 27 of 28)	17755313	17827063	71751	1	ACTL8	NM_030812	-61700	actin like 8 [Source:HGNC Symbol;Acc:HGNC:24018]
chr1	17768504	17769188	685	peaks658	8.79027	Intron (NM_030812/ACTL8, intron 1 of 2)	17755313	17827063	71751	1	ACTL8	NM_030812	13191	actin like 8 [Source:HGNC Symbol;Acc:HGNC:24018]
chr1	17874456	17874796	341	peaks659	4.9792	Distal Intergenic	17755313	17827063	71751	1	ACTL8	NM_030812	119143	actin like 8 [Source:HGNC Symbol;Acc:HGNC:24018]
chr1	18480492	18481659	1168	peaks660	17.07	Promoter (<=1kb)	18480930	18485986	5057	1	KLHDC7A	NM_152375	0	kelch domain containing 7A [Source:HGNC Symbol;Acc:HGNC:26791]
chr1	18618451	18618819	369	peaks661	11.8075	Distal Intergenic	18631006	18736138	105133	1	PAX7	NM_002584	-12187	paired box 7 [Source:HGNC Symbol;Acc:HGNC:8621]
chr1	18668619	18669468	850	peaks662	9.80441	Intron (NM_002584/PAX7, intron 4 of 7)	18631006	18748866	117861	1	PAX7	NM_001135254	37613	paired box 7 [Source:HGNC Symbol;Acc:HGNC:8621]
chr1	18902411	18903037	627	peaks663	66.1504	Promoter (<=1kb)	18871430	18902799	31370	2	ALDH4A1	NM_003748	0	aldehyde dehydrogenase 4 family member A1 [Source:HGNC Symbol;Acc:HGNC:406]
chr1	18926517	18926826	310	peaks664	4.50125	Intron (NM_001136265/IFFO2, intron 1 of 8)	18871430	18902799	31370	2	ALDH4A1	NM_170726	-23718	aldehyde dehydrogenase 4 family member A1 [Source:HGNC Symbol;Acc:HGNC:406]
chr1	18927038	18927818	781	peaks665	8.12925	Intron (NM_001136265/IFFO2, intron 1 of 8)	18871430	18902799	31370	2	ALDH4A1	NM_170726	-24239	aldehyde dehydrogenase 4 family member A1 [Source:HGNC Symbol;Acc:HGNC:406]
chr1	18938378	18939038	661	peaks666	16.4999	Intron (NM_001136265/IFFO2, intron 1 of 8)	18904280	18956332	52053	2	IFFO2	NM_001136265	17294	intermediate filament family orphan 2 [Source:HGNC Symbol;Acc:HGNC:27006]
chr1	18941213	18942056	844	peaks667	5.51411	Intron (NM_001136265/IFFO2, intron 1 of 8)	18904280	18956332	52053	2	IFFO2	NM_001136265	14276	intermediate filament family orphan 2 [Source:HGNC Symbol;Acc:HGNC:27006]
chr1	18949444	18950304	861	peaks668	10.579	Intron (NM_001136265/IFFO2, intron 1 of 8)	18904280	18956332	52053	2	IFFO2	NM_001136265	6028	intermediate filament family orphan 2 [Source:HGNC Symbol;Acc:HGNC:27006]
chr1	18956584	18956910	327	peaks669	9.40924	Promoter (<=1kb)	18904280	18956332	52053	2	IFFO2	NM_001136265	-252	intermediate filament family orphan 2 [Source:HGNC Symbol;Acc:HGNC:27006]
chr1	18962282	18962713	432	peaks670	2.86261	Distal Intergenic	18904280	18956332	52053	2	IFFO2	NM_001136265	-5950	intermediate filament family orphan 2 [Source:HGNC Symbol;Acc:HGNC:27006]
chr1	18965796	18966218	423	peaks671	5.69165	Distal Intergenic	18904280	18956332	52053	2	IFFO2	NM_001136265	-9464	intermediate filament family orphan 2 [Source:HGNC Symbol;Acc:HGNC:27006]
chr1	19009813	19011266	1454	peaks672	12.0385	Distal Intergenic	18904280	18956332	52053	2	IFFO2	NM_001136265	-53481	intermediate filament family orphan 2 [Source:HGNC Symbol;Acc:HGNC:27006]
chr1	19066988	19067545	558	peaks673	2.97026	Distal Intergenic	18904280	18956332	52053	2	IFFO2	NM_001136265	-110656	intermediate filament family orphan 2 [Source:HGNC Symbol;Acc:HGNC:27006]
chr1	19086712	19086971	260	peaks674	4.19738	Exon (NM_020765/UBR4, exon 100 of 106)	19074506	19210252	135747	2	UBR4	NM_020765	123281	ubiquitin protein ligase E3 component n-recognin 4 [Source:HGNC Symbol;Acc:HGNC:30313]
chr1	19120172	19120375	204	peaks675	4.59669	Exon (NM_020765/UBR4, exon 69 of 106)	19074506	19210252	135747	2	UBR4	NM_020765	89877	ubiquitin protein ligase E3 component n-recognin 4 [Source:HGNC Symbol;Acc:HGNC:30313]
chr1	19140754	19141014	261	peaks676	2.34597	Exon (NM_020765/UBR4, exon 58 of 106)	19074506	19210252	135747	2	UBR4	NM_020765	69238	ubiquitin protein ligase E3 component n-recognin 4 [Source:HGNC Symbol;Acc:HGNC:30313]
chr1	19210033	19211355	1323	peaks677	33.3987	Promoter (<=1kb)	19074506	19210252	135747	2	UBR4	NM_020765	0	ubiquitin protein ligase E3 component n-recognin 4 [Source:HGNC Symbol;Acc:HGNC:30313]
chr1	19233225	19233519	295	peaks678	5.64835	Intron (NM_001271427/EMC1, intron 13 of 22)	19215664	19251559	35896	2	EMC1	NM_001271427	18040	ER membrane protein complex subunit 1 [Source:HGNC Symbol;Acc:HGNC:28957]
chr1	19251343	19252668	1326	peaks679	42.5424	Promoter (<=1kb)	19215664	19251559	35896	2	EMC1	NM_001271427	0	ER membrane protein complex subunit 1 [Source:HGNC Symbol;Acc:HGNC:28957]
chr1	19260293	19260655	363	peaks680	6.25837	Distal Intergenic	19251581	19260128	8548	1	MRTO4	NM_016183	8712	MRT4 homolog, ribosome maturation factor [Source:HGNC Symbol;Acc:HGNC:18477]
chr1	19269344	19269553	210	peaks681	1.76863	Exon (NR_040288/AKR7L, exon 5 of 7)	19265982	19274074	8093	2	AKR7L	NR_040288	4521	aldo-keto reductase family 7 like (gene/pseudogene) [Source:HGNC Symbol;Acc:HGNC:24056]
chr1	19311121	19311380	260	peaks682	4.09011	Promoter (<=1kb)	19302708	19312146	9439	2	AKR7A2	NM_003689	766	aldo-keto reductase family 7 member A2 [Source:HGNC Symbol;Acc:HGNC:389]
chr1	19311693	19312826	1134	peaks683	12.9904	Promoter (<=1kb)	19302708	19312146	9439	2	AKR7A2	NM_003689	0	aldo-keto reductase family 7 member A2 [Source:HGNC Symbol;Acc:HGNC:389]
chr1	19343348	19343649	302	peaks684	3.37653	Intron (NM_001282162/CAPZB, intron 8 of 8)	19312246	19332428	20183	1	PQLC2	NR_109848	31102	-
chr1	19359643	19359958	316	peaks685	2.942	Intron (NM_001282162/CAPZB, intron 4 of 8)	19312246	19332428	20183	1	PQLC2	NR_109848	47397	-
chr1	19395869	19396368	500	peaks686	5.9375	Intron (NM_001282162/CAPZB, intron 2 of 8)	19312246	19332428	20183	1	PQLC2	NR_109848	83623	-
chr1	19408120	19408537	418	peaks687	2.45597	Intron (NM_001282162/CAPZB, intron 2 of 8)	19338773	19484707	145935	2	CAPZB	NM_001282162	76170	capping actin protein of muscle Z-line subunit beta [Source:HGNC Symbol;Acc:HGNC:1491]
chr1	19429946	19430271	326	peaks688	4.24989	Intron (NM_001282162/CAPZB, intron 1 of 8)	19338773	19484707	145935	2	CAPZB	NM_001282162	54436	capping actin protein of muscle Z-line subunit beta [Source:HGNC Symbol;Acc:HGNC:1491]
chr1	19445866	19446179	314	peaks689	13.9788	Intron (NM_001282162/CAPZB, intron 1 of 8)	19338773	19484707	145935	2	CAPZB	NM_001282162	38528	capping actin protein of muscle Z-line subunit beta [Source:HGNC Symbol;Acc:HGNC:1491]
chr1	19448781	19449194	414	peaks690	3.96992	5' UTR	19338773	19484707	145935	2	CAPZB	NM_001282162	35513	capping actin protein of muscle Z-line subunit beta [Source:HGNC Symbol;Acc:HGNC:1491]
chr1	19452164	19452617	454	peaks691	3.74003	Intron (NM_001282162/CAPZB, intron 1 of 8)	19338773	19484707	145935	2	CAPZB	NM_001282162	32090	capping actin protein of muscle Z-line subunit beta [Source:HGNC Symbol;Acc:HGNC:1491]
chr1	19465867	19466167	301	peaks692	2.98376	Intron (NM_001282162/CAPZB, intron 1 of 8)	19338773	19484707	145935	2	CAPZB	NM_001282162	18540	capping actin protein of muscle Z-line subunit beta [Source:HGNC Symbol;Acc:HGNC:1491]
chr1	19469577	19469963	387	peaks693	8.33528	Intron (NM_001282162/CAPZB, intron 1 of 8)	19338773	19484707	145935	2	CAPZB	NM_001282162	14744	capping actin protein of muscle Z-line subunit beta [Source:HGNC Symbol;Acc:HGNC:1491]
chr1	19484351	19485530	1180	peaks694	22.7197	Promoter (<=1kb)	19338773	19484707	145935	2	CAPZB	NM_001282162	0	capping actin protein of muscle Z-line subunit beta [Source:HGNC Symbol;Acc:HGNC:1491]
chr1	19485759	19486172	414	peaks695	5.57594	Promoter (<=1kb)	19338773	19485641	146869	2	CAPZB	NM_004930	-118	capping actin protein of muscle Z-line subunit beta [Source:HGNC Symbol;Acc:HGNC:1491]
chr1	19596385	19597588	1204	peaks696	33.202	Promoter (<=1kb)	19596977	19629821	32845	1	MINOS1	NM_001032363	0	-
chr1	19604785	19605090	306	peaks697	3.95256	Promoter (2-3kb)	19607807	19608644	838	1	RPS14P3	NR_077246	-2717	-
chr1	19613557	19613818	262	peaks698	4.74338	Intron (NM_001032363/MINOS1, intron 1 of 3)	19607807	19608644	838	1	RPS14P3	NR_077246	5750	-
chr1	19640177	19640434	258	peaks699	4.80036	Promoter (2-3kb)	19643229	19658456	15228	1	NBL1	NM_001278164	-2795	NBL1, DAN family BMP antagonist [Source:HGNC Symbol;Acc:HGNC:7650]
chr1	19640640	19640954	315	peaks700	10.8281	Promoter (2-3kb)	19643229	19658456	15228	1	NBL1	NM_001278164	-2275	NBL1, DAN family BMP antagonist [Source:HGNC Symbol;Acc:HGNC:7650]
chr1	19651172	19651396	225	peaks701	5.6911	Intron (NM_001204088/MINOS1-NBL1, intron 2 of 4)	19647610	19658456	10847	1	NBL1	NM_001278166	3562	NBL1, DAN family BMP antagonist [Source:HGNC Symbol;Acc:HGNC:7650]
chr1	19695226	19695671	446	peaks702	2.80476	Intron (NM_181719/TMCO4, intron 14 of 15)	19665287	19680966	15680	1	HTR6	NM_000871	29939	5-hydroxytryptamine receptor 6 [Source:HGNC Symbol;Acc:HGNC:5301]
chr1	19734709	19735168	460	peaks703	2.95671	Intron (NM_181719/TMCO4, intron 13 of 15)	19682213	19799917	117705	2	TMCO4	NM_181719	64749	transmembrane and coiled-coil domains 4 [Source:HGNC Symbol;Acc:HGNC:27393]
chr1	19754789	19755065	277	peaks704	3.21736	Intron (NM_181719/TMCO4, intron 7 of 15)	19682213	19799917	117705	2	TMCO4	NM_181719	44852	transmembrane and coiled-coil domains 4 [Source:HGNC Symbol;Acc:HGNC:27393]
chr1	19758301	19758821	521	peaks705	11.9184	Intron (NM_181719/TMCO4, intron 6 of 15)	19682213	19799917	117705	2	TMCO4	NM_181719	41096	transmembrane and coiled-coil domains 4 [Source:HGNC Symbol;Acc:HGNC:27393]
chr1	19799432	19799880	449	peaks706	13.1557	Promoter (<=1kb)	19682213	19799917	117705	2	TMCO4	NM_181719	37	transmembrane and coiled-coil domains 4 [Source:HGNC Symbol;Acc:HGNC:27393]
chr1	19816052	19816482	431	peaks707	3.66086	Promoter (<=1kb)	19814029	19815278	1250	2	RNF186	NM_019062	-774	ring finger protein 186 [Source:HGNC Symbol;Acc:HGNC:25978]
chr1	19866829	19867061	233	peaks708	8.06499	Distal Intergenic	19882395	19912944	30550	1	OTUD3	NM_015207	-15334	OTU deubiquitinase 3 [Source:HGNC Symbol;Acc:HGNC:29038]
chr1	19882215	19883002	788	peaks709	13.0714	Promoter (<=1kb)	19882395	19912944	30550	1	OTUD3	NM_015207	0	OTU deubiquitinase 3 [Source:HGNC Symbol;Acc:HGNC:29038]
chr1	19893520	19893885	366	peaks710	2.50625	Intron (NM_015207/OTUD3, intron 2 of 7)	19882395	19912944	30550	1	OTUD3	NM_015207	11125	OTU deubiquitinase 3 [Source:HGNC Symbol;Acc:HGNC:29038]
chr1	19922053	19922295	243	peaks711	3.53031	Promoter (1-2kb)	19920307	19923617	3311	2	PLA2G2E	NM_014589	1322	phospholipase A2 group IIE [Source:HGNC Symbol;Acc:HGNC:13414]
chr1	20211287	20211940	654	peaks712	8.66216	Distal Intergenic	20184243	20186486	2244	2	UBXN10-AS1	NR_110078	-24801	UBXN10 antisense RNA 1 [Source:HGNC Symbol;Acc:HGNC:41141]
chr1	20486490	20486808	319	peaks713	4.35023	Promoter (<=1kb)	20482391	20486235	3845	2	CAMK2N1	NM_018584	-255	calcium/calmodulin dependent protein kinase II inhibitor 1 [Source:HGNC Symbol;Acc:HGNC:24190]
chr1	20507500	20508253	754	peaks714	42.5882	Promoter (<=1kb)	20499448	20508181	8734	2	MUL1	NM_024544	0	mitochondrial E3 ubiquitin protein ligase 1 [Source:HGNC Symbol;Acc:HGNC:25762]
chr1	20531117	20531470	354	peaks715	4.9792	Distal Intergenic	20552439	20555020	2582	1	FAM43B	NM_207334	-20969	family with sequence similarity 43 member B [Source:HGNC Symbol;Acc:HGNC:31791]
chr1	20575814	20576878	1065	peaks716	5.40589	Distal Intergenic	20588951	20618907	29957	1	CDA	NM_001785	-12073	cytidine deaminase [Source:HGNC Symbol;Acc:HGNC:1712]
chr1	20588698	20590062	1365	peaks717	39.3011	Promoter (<=1kb)	20588951	20618907	29957	1	CDA	NM_001785	0	cytidine deaminase [Source:HGNC Symbol;Acc:HGNC:1712]
chr1	20612164	20612737	574	peaks718	11.0797	Intron (NM_001785/CDA, intron 2 of 3)	20633455	20651511	18057	1	PINK1	NM_032409	-20718	PTEN induced kinase 1 [Source:HGNC Symbol;Acc:HGNC:14581]
chr1	20613727	20614341	615	peaks719	23.873	Exon (NM_001785/CDA, exon 3 of 4)	20633455	20651511	18057	1	PINK1	NM_032409	-19114	PTEN induced kinase 1 [Source:HGNC Symbol;Acc:HGNC:14581]
chr1	20620118	20620366	249	peaks720	4.43563	Distal Intergenic	20633455	20651511	18057	1	PINK1	NM_032409	-13089	PTEN induced kinase 1 [Source:HGNC Symbol;Acc:HGNC:14581]
chr1	20633737	20634040	304	peaks721	13.7874	Promoter (<=1kb)	20633679	20633788	110	1	MIR6084	NR_106732	58	microRNA 6084 [Source:HGNC Symbol;Acc:HGNC:50235]
chr1	20661319	20661982	664	peaks722	19.6657	Promoter (<=1kb)	20651767	20661544	9778	2	DDOST	NM_005216	0	dolichyl-diphosphooligosaccharide--protein glycosyltransferase non-catalytic subunit [Source:HGNC Symbol;Acc:HGNC:2728]
chr1	20696597	20697328	732	peaks723	25.3711	Intron (NM_001122819/KIF17, intron 6 of 14)	20664014	20718017	54004	2	KIF17	NM_001122819	20689	kinesin family member 17 [Source:HGNC Symbol;Acc:HGNC:19167]
chr1	20732242	20732487	246	peaks724	4.99577	Promoter (<=1kb)	20719732	20732640	12909	2	SH2D5	NM_001103160	153	SH2 domain containing 5 [Source:HGNC Symbol;Acc:HGNC:28819]
chr1	20732794	20733714	921	peaks725	43.8425	Promoter (<=1kb)	20719732	20732640	12909	2	SH2D5	NM_001103161	-154	SH2 domain containing 5 [Source:HGNC Symbol;Acc:HGNC:28819]
chr1	20739851	20740106	256	peaks726	4.85124	Downstream (2-3kb)	20719732	20732640	12909	2	SH2D5	NM_001103161	-7211	SH2 domain containing 5 [Source:HGNC Symbol;Acc:HGNC:28819]
chr1	20768801	20769469	669	peaks727	6.96662	Intron (NM_016287/HP1BP3, intron 6 of 12)	20742678	20786688	44011	2	HP1BP3	NM_016287	17219	heterochromatin protein 1 binding protein 3 [Source:HGNC Symbol;Acc:HGNC:24973]
chr1	20786441	20787172	732	peaks728	11.2858	Promoter (<=1kb)	20742678	20786688	44011	2	HP1BP3	NM_016287	0	heterochromatin protein 1 binding protein 3 [Source:HGNC Symbol;Acc:HGNC:24973]
chr1	20787489	20787736	248	peaks729	3.16703	Promoter (<=1kb)	20742678	20786688	44011	2	HP1BP3	NM_016287	-801	heterochromatin protein 1 binding protein 3 [Source:HGNC Symbol;Acc:HGNC:24973]
chr1	20813995	20814251	257	peaks730	2.66755	Intron (NM_003760/EIF4G3, intron 29 of 31)	20742678	20786688	44011	2	HP1BP3	NM_016287	-27307	heterochromatin protein 1 binding protein 3 [Source:HGNC Symbol;Acc:HGNC:24973]
chr1	20820183	20821027	845	peaks731	3.56302	Intron (NM_003760/EIF4G3, intron 28 of 31)	20742678	20786688	44011	2	HP1BP3	NM_016287	-33495	heterochromatin protein 1 binding protein 3 [Source:HGNC Symbol;Acc:HGNC:24973]
chr1	20848050	20848565	516	peaks732	5.58768	Intron (NM_003760/EIF4G3, intron 24 of 31)	20742678	20786688	44011	2	HP1BP3	NM_016287	-61362	heterochromatin protein 1 binding protein 3 [Source:HGNC Symbol;Acc:HGNC:24973]
chr1	20885003	20885411	409	peaks733	3.51232	Intron (NM_003760/EIF4G3, intron 14 of 31)	20742678	20786688	44011	2	HP1BP3	NM_016287	-98315	heterochromatin protein 1 binding protein 3 [Source:HGNC Symbol;Acc:HGNC:24973]
chr1	20896700	20897182	483	peaks734	16.6364	Intron (NM_003760/EIF4G3, intron 11 of 31)	20988314	20988432	119	2	MIR1256	NR_031657	91250	microRNA 1256 [Source:HGNC Symbol;Acc:HGNC:35321]
chr1	20962621	20962983	363	peaks735	2.69403	Intron (NM_003760/EIF4G3, intron 7 of 31)	20988314	20988432	119	2	MIR1256	NR_031657	25449	microRNA 1256 [Source:HGNC Symbol;Acc:HGNC:35321]
chr1	21022270	21022819	550	peaks736	51.9887	Intron (NM_003760/EIF4G3, intron 2 of 31)	20988314	20988432	119	2	MIR1256	NR_031657	-33838	microRNA 1256 [Source:HGNC Symbol;Acc:HGNC:35321]
chr1	21034923	21036148	1226	peaks737	10.3627	Intron (NM_003760/EIF4G3, intron 2 of 31)	20988314	20988432	119	2	MIR1256	NR_031657	-46491	microRNA 1256 [Source:HGNC Symbol;Acc:HGNC:35321]
chr1	21129419	21129826	408	peaks738	6.32821	Intron (NM_001198801/EIF4G3, intron 2 of 34)	20806292	21111383	305092	2	EIF4G3	NM_003760	-18036	eukaryotic translation initiation factor 4 gamma 3 [Source:HGNC Symbol;Acc:HGNC:3298]
chr1	21149756	21150216	461	peaks739	19.9306	Intron (NM_001198801/EIF4G3, intron 2 of 34)	20941245	21174758	233514	2	EIF4G3	NM_001198803	24542	eukaryotic translation initiation factor 4 gamma 3 [Source:HGNC Symbol;Acc:HGNC:3298]
chr1	21174811	21175032	222	peaks740	4.84638	Promoter (<=1kb)	20941245	21174758	233514	2	EIF4G3	NM_001198803	-53	eukaryotic translation initiation factor 4 gamma 3 [Source:HGNC Symbol;Acc:HGNC:3298]
chr1	21175747	21176128	382	peaks741	18.2647	Promoter (<=1kb)	20806292	21176888	370597	2	EIF4G3	NM_001198801	760	eukaryotic translation initiation factor 4 gamma 3 [Source:HGNC Symbol;Acc:HGNC:3298]
chr1	21176632	21177043	412	peaks742	20.4589	Promoter (<=1kb)	20806292	21176888	370597	2	EIF4G3	NM_001198801	0	eukaryotic translation initiation factor 4 gamma 3 [Source:HGNC Symbol;Acc:HGNC:3298]
chr1	21252181	21252632	452	peaks743	4.79496	Intron (NM_001113347/ECE1, intron 6 of 16)	21217247	21279690	62444	2	ECE1	NM_001113347	27058	endothelin converting enzyme 1 [Source:HGNC Symbol;Acc:HGNC:3146]
chr1	21261590	21262372	783	peaks744	3.83668	Intron (NM_001113347/ECE1, intron 2 of 16)	21217247	21279690	62444	2	ECE1	NM_001113347	17318	endothelin converting enzyme 1 [Source:HGNC Symbol;Acc:HGNC:3146]
chr1	21280130	21280341	212	peaks745	3.76091	Promoter (<=1kb)	21217247	21279690	62444	2	ECE1	NM_001113347	-440	endothelin converting enzyme 1 [Source:HGNC Symbol;Acc:HGNC:3146]
chr1	21294286	21294575	290	peaks746	2.65479	Promoter (<=1kb)	21293290	21299869	6580	1	LOC100506801	NR_038404	996	-
chr1	21296916	21297270	355	peaks747	3.78666	Intron (NR_038404/LOC100506801, intron 2 of 2)	21293290	21299869	6580	1	LOC100506801	NR_038404	3626	-
chr1	21302907	21303394	488	peaks748	4.74509	Intron (NM_001113348/ECE1, intron 1 of 18)	21293290	21299869	6580	1	LOC100506801	NR_038404	9617	-
chr1	21311078	21311333	256	peaks749	12.2719	Intron (NM_001113348/ECE1, intron 1 of 18)	21293290	21299869	6580	1	LOC100506801	NR_038404	17788	-
chr1	21317064	21317802	739	peaks750	16.0583	Intron (NM_001113348/ECE1, intron 1 of 18)	21293290	21299869	6580	1	LOC100506801	NR_038404	23774	-
chr1	21319484	21319784	301	peaks751	1.73513	Intron (NM_001113348/ECE1, intron 1 of 18)	21217247	21345541	128295	2	ECE1	NM_001113348	25757	endothelin converting enzyme 1 [Source:HGNC Symbol;Acc:HGNC:3146]
chr1	21324333	21324907	575	peaks752	16.3259	Intron (NM_001113348/ECE1, intron 1 of 18)	21217247	21345541	128295	2	ECE1	NM_001113348	20634	endothelin converting enzyme 1 [Source:HGNC Symbol;Acc:HGNC:3146]
chr1	21327014	21327292	279	peaks753	2.48155	Intron (NM_001113348/ECE1, intron 1 of 18)	21217247	21345541	128295	2	ECE1	NM_001113348	18249	endothelin converting enzyme 1 [Source:HGNC Symbol;Acc:HGNC:3146]
chr1	21334302	21335056	755	peaks754	10.9365	Intron (NM_001113348/ECE1, intron 1 of 18)	21217247	21345541	128295	2	ECE1	NM_001113348	10485	endothelin converting enzyme 1 [Source:HGNC Symbol;Acc:HGNC:3146]
chr1	21345591	21345904	314	peaks755	13.3858	Promoter (<=1kb)	21217247	21345541	128295	2	ECE1	NM_001113348	-50	endothelin converting enzyme 1 [Source:HGNC Symbol;Acc:HGNC:3146]
chr1	21356068	21356297	230	peaks756	4.41522	Distal Intergenic	21217247	21345541	128295	2	ECE1	NM_001113348	-10527	endothelin converting enzyme 1 [Source:HGNC Symbol;Acc:HGNC:3146]
chr1	21490991	21491261	271	peaks757	2.84021	Distal Intergenic	21509365	21578412	69048	1	ALPL	NM_000478	-18104	alkaline phosphatase, biomineralization associated [Source:HGNC Symbol;Acc:HGNC:438]
chr1	21492201	21492420	220	peaks758	3.43354	Distal Intergenic	21509365	21578412	69048	1	ALPL	NM_000478	-16945	alkaline phosphatase, biomineralization associated [Source:HGNC Symbol;Acc:HGNC:438]
chr1	21523367	21523734	368	peaks759	5.01957	Intron (NM_000478/ALPL, intron 1 of 11)	21509365	21578412	69048	1	ALPL	NM_001177520	14002	alkaline phosphatase, biomineralization associated [Source:HGNC Symbol;Acc:HGNC:438]
chr1	21540040	21540259	220	peaks760	3.8391	Intron (NM_000478/ALPL, intron 1 of 11)	21509365	21578412	69048	1	ALPL	NM_001177520	30675	alkaline phosphatase, biomineralization associated [Source:HGNC Symbol;Acc:HGNC:438]
chr1	21564081	21564442	362	peaks761	2.7985	Exon (NM_000478/ALPL, exon 6 of 12)	21509365	21578412	69048	1	ALPL	NM_001177520	54716	alkaline phosphatase, biomineralization associated [Source:HGNC Symbol;Acc:HGNC:438]
chr1	21586999	21587313	315	peaks762	3.10937	Distal Intergenic	21596215	21651855	55641	2	RAP1GAP	NM_001145658	64542	RAP1 GTPase activating protein [Source:HGNC Symbol;Acc:HGNC:9858]
chr1	21607793	21608145	353	peaks763	18.1952	Intron (NM_001145658/RAP1GAP, intron 17 of 24)	21596215	21651855	55641	2	RAP1GAP	NM_001145658	43710	RAP1 GTPase activating protein [Source:HGNC Symbol;Acc:HGNC:9858]
chr1	21624812	21625065	254	peaks764	4.58087	Intron (NM_001145658/RAP1GAP, intron 3 of 24)	21596215	21651855	55641	2	RAP1GAP	NM_001145658	26790	RAP1 GTPase activating protein [Source:HGNC Symbol;Acc:HGNC:9858]
chr1	21626797	21627307	511	peaks765	18.2897	Intron (NM_001145658/RAP1GAP, intron 2 of 24)	21596215	21651855	55641	2	RAP1GAP	NM_001145658	24548	RAP1 GTPase activating protein [Source:HGNC Symbol;Acc:HGNC:9858]
chr1	21632096	21632425	330	peaks766	1.8952	Intron (NM_001145658/RAP1GAP, intron 2 of 24)	21596215	21651855	55641	2	RAP1GAP	NM_001145658	19430	RAP1 GTPase activating protein [Source:HGNC Symbol;Acc:HGNC:9858]
chr1	21638693	21639246	554	peaks767	22.4892	Intron (NM_001145658/RAP1GAP, intron 2 of 24)	21596215	21651855	55641	2	RAP1GAP	NM_001145658	12609	RAP1 GTPase activating protein [Source:HGNC Symbol;Acc:HGNC:9858]
chr1	21665809	21666110	302	peaks768	2.36383	Intron (NM_001145657/RAP1GAP, intron 1 of 26)	21596215	21669363	73149	2	RAP1GAP	NM_001145657	3253	RAP1 GTPase activating protein [Source:HGNC Symbol;Acc:HGNC:9858]
chr1	21703498	21703766	269	peaks769	2.89052	Exon (NM_032236/USP48, exon 21 of 27)	21596215	21669363	73149	2	RAP1GAP	NM_002885	-34135	RAP1 GTPase activating protein [Source:HGNC Symbol;Acc:HGNC:9858]
chr1	21741723	21741954	232	peaks770	3.72916	Intron (NM_032236/USP48, intron 8 of 26)	21678299	21783195	104897	2	USP48	NM_032236	41241	ubiquitin specific peptidase 48 [Source:HGNC Symbol;Acc:HGNC:18533]
chr1	21754633	21754850	218	peaks771	5.34284	Intron (NM_032236/USP48, intron 3 of 26)	21678299	21783195	104897	2	USP48	NM_032236	28345	ubiquitin specific peptidase 48 [Source:HGNC Symbol;Acc:HGNC:18533]
chr1	21764611	21765483	873	peaks772	13.8649	Intron (NM_032236/USP48, intron 1 of 26)	21678299	21783195	104897	2	USP48	NM_032236	17712	ubiquitin specific peptidase 48 [Source:HGNC Symbol;Acc:HGNC:18533]
chr1	21782643	21783779	1137	peaks773	30.3528	Promoter (<=1kb)	21678299	21783195	104897	2	USP48	NM_032236	0	ubiquitin specific peptidase 48 [Source:HGNC Symbol;Acc:HGNC:18533]
chr1	21812219	21812426	208	peaks774	2.8156	Promoter (<=1kb)	21812265	21825221	12957	1	LDLRAD2	NM_001013693	0	low density lipoprotein receptor class A domain containing 2 [Source:HGNC Symbol;Acc:HGNC:32071]
chr1	21829571	21829833	263	peaks775	2.55022	Exon (NM_001291860/HSPG2, exon 87 of 97)	21812265	21825221	12957	1	LDLRAD2	NM_001013693	17306	low density lipoprotein receptor class A domain containing 2 [Source:HGNC Symbol;Acc:HGNC:32071]
chr1	21841578	21842143	566	peaks776	3.39587	Exon (NM_001291860/HSPG2, exon 69 of 97)	21812265	21825221	12957	1	LDLRAD2	NM_001013693	29313	low density lipoprotein receptor class A domain containing 2 [Source:HGNC Symbol;Acc:HGNC:32071]
chr1	21853088	21853319	232	peaks777	2.78304	Intron (NM_001291860/HSPG2, intron 50 of 96)	21812265	21825221	12957	1	LDLRAD2	NM_001013693	40823	low density lipoprotein receptor class A domain containing 2 [Source:HGNC Symbol;Acc:HGNC:32071]
chr1	21869893	21870315	423	peaks778	10.2147	Intron (NM_001291860/HSPG2, intron 33 of 96)	21812265	21825221	12957	1	LDLRAD2	NM_001013693	57628	low density lipoprotein receptor class A domain containing 2 [Source:HGNC Symbol;Acc:HGNC:32071]
chr1	21878646	21878857	212	peaks779	1.8952	Exon (NM_001291860/HSPG2, exon 19 of 97)	21822232	21937297	115066	2	HSPG2	NM_001291860	58440	heparan sulfate proteoglycan 2 [Source:HGNC Symbol;Acc:HGNC:5273]
chr1	21896728	21897214	487	peaks780	5.34692	Intron (NM_001291860/HSPG2, intron 1 of 96)	21822232	21937297	115066	2	HSPG2	NM_001291860	40083	heparan sulfate proteoglycan 2 [Source:HGNC Symbol;Acc:HGNC:5273]
chr1	21904660	21905064	405	peaks781	2.50201	Intron (NM_001291860/HSPG2, intron 1 of 96)	21822232	21937297	115066	2	HSPG2	NM_001291860	32233	heparan sulfate proteoglycan 2 [Source:HGNC Symbol;Acc:HGNC:5273]
chr1	21909835	21910067	233	peaks782	2.75547	Intron (NM_001291860/HSPG2, intron 1 of 96)	21822232	21937297	115066	2	HSPG2	NM_001291860	27230	heparan sulfate proteoglycan 2 [Source:HGNC Symbol;Acc:HGNC:5273]
chr1	21913322	21913603	282	peaks783	3.49351	Intron (NM_001291860/HSPG2, intron 1 of 96)	21822232	21937297	115066	2	HSPG2	NM_001291860	23694	heparan sulfate proteoglycan 2 [Source:HGNC Symbol;Acc:HGNC:5273]
chr1	21931043	21931952	910	peaks784	11.9246	Intron (NM_001291860/HSPG2, intron 1 of 96)	21822232	21937297	115066	2	HSPG2	NM_001291860	5345	heparan sulfate proteoglycan 2 [Source:HGNC Symbol;Acc:HGNC:5273]
chr1	21933861	21934084	224	peaks785	1.98358	Intron (NM_001291860/HSPG2, intron 1 of 96)	21822232	21937297	115066	2	HSPG2	NM_001291860	3213	heparan sulfate proteoglycan 2 [Source:HGNC Symbol;Acc:HGNC:5273]
chr1	21956667	21957245	579	peaks786	9.38295	Distal Intergenic	21822232	21937297	115066	2	HSPG2	NM_005529	-19370	heparan sulfate proteoglycan 2 [Source:HGNC Symbol;Acc:HGNC:5273]
chr1	21961900	21962180	281	peaks787	3.08895	Distal Intergenic	21976925	21989354	12430	1	CELA3B	NM_007352	-14745	chymotrypsin like elastase 3B [Source:HGNC Symbol;Acc:HGNC:15945]
chr1	22025079	22026219	1141	peaks788	27.8927	Promoter (<=1kb)	22025191	22031224	6034	1	LINC00339	NR_023918	0	long intergenic non-protein coding RNA 339 [Source:HGNC Symbol;Acc:HGNC:25011]
chr1	22039721	22040434	714	peaks789	7.63646	Distal Intergenic	22052627	22090803	38177	1	CDC42	NM_044472	-12193	cell division cycle 42 [Source:HGNC Symbol;Acc:HGNC:1736]
chr1	22052513	22053175	663	peaks790	33.5252	Promoter (<=1kb)	22052627	22090803	38177	1	CDC42	NM_044472	0	cell division cycle 42 [Source:HGNC Symbol;Acc:HGNC:1736]
chr1	22076032	22076647	616	peaks791	3.66852	Intron (NM_044472/CDC42, intron 1 of 5)	22052627	22092943	40317	1	CDC42	NM_001791	23405	cell division cycle 42 [Source:HGNC Symbol;Acc:HGNC:1736]
chr1	22239288	22239906	619	peaks792	4.9423	Distal Intergenic	22266239	22266300	62	1	MIR4418	NR_039613	-26333	microRNA 4418 [Source:HGNC Symbol;Acc:HGNC:41789]
chr1	22451718	22452579	862	peaks793	34.4297	Promoter (<=1kb)	22451851	22531157	79307	1	ZBTB40	NM_001083621	0	zinc finger and BTB domain containing 40 [Source:HGNC Symbol;Acc:HGNC:29045]
chr1	22461670	22461963	294	peaks794	3.51232	Intron (NM_001083621/ZBTB40, intron 2 of 18)	22451851	22531157	79307	1	ZBTB40	NM_014870	9819	zinc finger and BTB domain containing 40 [Source:HGNC Symbol;Acc:HGNC:29045]
chr1	22471362	22471771	410	peaks795	2.79044	Intron (NM_001083621/ZBTB40, intron 2 of 18)	22451851	22531157	79307	1	ZBTB40	NM_014870	19511	zinc finger and BTB domain containing 40 [Source:HGNC Symbol;Acc:HGNC:29045]
chr1	22635086	22635321	236	peaks796	4.41522	Promoter (1-2kb)	22636625	22639682	3058	1	C1QA	NM_015991	-1304	complement C1q A chain [Source:HGNC Symbol;Acc:HGNC:1241]
chr1	22717301	22717559	259	peaks797	2.0385	Promoter (1-2kb)	22719517	22719598	82	1	MIR4684	NR_039832	-1958	microRNA 4684 [Source:HGNC Symbol;Acc:HGNC:41695]
chr1	22750210	22750688	479	peaks798	4.60218	Intron (NM_001309192/EPHB2, intron 1 of 13)	22719517	22719598	82	1	MIR4684	NR_039832	30693	microRNA 4684 [Source:HGNC Symbol;Acc:HGNC:41695]
chr1	22831699	22832312	614	peaks799	17.7313	Intron (NM_001309192/EPHB2, intron 3 of 13)	22863159	22863226	68	2	MIR4253	NR_036214	30914	microRNA 4253 [Source:HGNC Symbol;Acc:HGNC:38231]
chr1	22862023	22862290	268	peaks800	4.15415	Promoter (<=1kb)	22863159	22863226	68	2	MIR4253	NR_036214	936	microRNA 4253 [Source:HGNC Symbol;Acc:HGNC:38231]
chr1	22870322	22870867	546	peaks801	9.02632	Intron (NM_001309192/EPHB2, intron 5 of 13)	22863159	22863226	68	2	MIR4253	NR_036214	-7096	microRNA 4253 [Source:HGNC Symbol;Acc:HGNC:38231]
chr1	22971280	22971881	602	peaks802	3.30435	Distal Intergenic	22953043	22965430	12388	2	LACTBL1	NM_001289974	-5850	lactamase beta like 1 [Source:HGNC Symbol;Acc:HGNC:35445]
chr1	22976533	22976825	293	peaks803	6.07779	Distal Intergenic	22953043	22965430	12388	2	LACTBL1	NM_001289974	-11103	lactamase beta like 1 [Source:HGNC Symbol;Acc:HGNC:35445]
chr1	23010569	23011003	435	peaks804	6.57277	3' UTR	23010834	23015850	5017	2	C1orf234	NM_001242521	4847	-
chr1	23019135	23019848	714	peaks805	10.181	Promoter (<=1kb)	23019448	23083691	64244	1	KDM1A	NM_001009999	0	lysine demethylase 1A [Source:HGNC Symbol;Acc:HGNC:29079]
chr1	23020899	23021168	270	peaks806	4.69721	Promoter (1-2kb)	23019448	23083691	64244	1	KDM1A	NM_015013	1451	lysine demethylase 1A [Source:HGNC Symbol;Acc:HGNC:29079]
chr1	23069755	23070095	341	peaks807	5.09149	Intron (NM_001009999/KDM1A, intron 12 of 20)	23057858	23057934	77	2	MIR4419A	NR_039614	-11821	-
chr1	23100181	23100401	221	peaks808	2.11008	Intron (NM_001142546/LUZP1, intron 2 of 3)	23057858	23057934	77	2	MIR4419A	NR_039614	-42247	-
chr1	23122379	23122609	231	peaks809	5.39847	Intron (NM_001142546/LUZP1, intron 1 of 3)	23084023	23168858	84836	2	LUZP1	NM_001142546	46249	leucine zipper protein 1 [Source:HGNC Symbol;Acc:HGNC:14985]
chr1	23140505	23141417	913	peaks810	3.9954	Intron (NM_001142546/LUZP1, intron 1 of 3)	23084023	23168858	84836	2	LUZP1	NM_001142546	27441	leucine zipper protein 1 [Source:HGNC Symbol;Acc:HGNC:14985]
chr1	23167429	23168019	591	peaks811	4.20918	Promoter (<=1kb)	23084023	23168858	84836	2	LUZP1	NM_001142546	839	leucine zipper protein 1 [Source:HGNC Symbol;Acc:HGNC:14985]
chr1	23168540	23168978	439	peaks812	8.82677	Promoter (<=1kb)	23084023	23168858	84836	2	LUZP1	NM_001142546	0	leucine zipper protein 1 [Source:HGNC Symbol;Acc:HGNC:14985]
chr1	23188332	23189448	1117	peaks813	44.8746	Downstream (2-3kb)	23191895	23194729	2835	2	HTR1D	NM_000864	5281	5-hydroxytryptamine receptor 1D [Source:HGNC Symbol;Acc:HGNC:5289]
chr1	23194517	23194945	429	peaks814	3.29907	Promoter (<=1kb)	23191895	23194729	2835	2	HTR1D	NM_000864	0	5-hydroxytryptamine receptor 1D [Source:HGNC Symbol;Acc:HGNC:5289]
chr1	23196770	23197388	619	peaks815	49.876	Promoter (2-3kb)	23191895	23194729	2835	2	HTR1D	NM_000864	-2041	5-hydroxytryptamine receptor 1D [Source:HGNC Symbol;Acc:HGNC:5289]
chr1	23302967	23303242	276	peaks816	5.09526	Downstream (1-2kb)	23281309	23285518	4210	2	LINC01355	NR_110616	-17449	long intergenic non-protein coding RNA 1355 [Source:HGNC Symbol;Acc:HGNC:50584]
chr1	23337819	23338023	205	peaks817	2.27372	5' UTR	23304690	23344364	39675	2	HNRNPR	NM_001102397	6341	heterogeneous nuclear ribonucleoprotein R [Source:HGNC Symbol;Acc:HGNC:5047]
chr1	23343778	23344839	1062	peaks818	22.7215	Promoter (<=1kb)	23304690	23344364	39675	2	HNRNPR	NM_001102397	0	heterogeneous nuclear ribonucleoprotein R [Source:HGNC Symbol;Acc:HGNC:5047]
chr1	23368063	23369228	1166	peaks819	32.8844	Promoter (<=1kb)	23359448	23368386	8939	2	ZNF436	NM_030634	0	zinc finger protein 436 [Source:HGNC Symbol;Acc:HGNC:20814]
chr1	23377169	23377550	382	peaks820	9.73908	Distal Intergenic	23359448	23369864	10417	2	ZNF436	NM_001077195	-7305	zinc finger protein 436 [Source:HGNC Symbol;Acc:HGNC:20814]
chr1	23393788	23394118	331	peaks821	5.57483	Exon (NM_003196/TCEA3, exon 8 of 11)	23359448	23369864	10417	2	ZNF436	NM_001077195	-23924	zinc finger protein 436 [Source:HGNC Symbol;Acc:HGNC:20814]
chr1	23403709	23404249	541	peaks822	13.0958	Intron (NM_003196/TCEA3, intron 5 of 10)	23380909	23424779	43871	2	TCEA3	NM_003196	20530	transcription elongation factor A3 [Source:HGNC Symbol;Acc:HGNC:11615]
chr1	23417841	23418149	309	peaks823	5.34284	Exon (NM_003196/TCEA3, exon 3 of 11)	23380909	23424779	43871	2	TCEA3	NM_003196	6630	transcription elongation factor A3 [Source:HGNC Symbol;Acc:HGNC:11615]
chr1	23436077	23436746	670	peaks824	8.6875	Exon (NM_001143778/ASAP3, exon 15 of 24)	23380909	23424779	43871	2	TCEA3	NM_003196	-11298	transcription elongation factor A3 [Source:HGNC Symbol;Acc:HGNC:11615]
chr1	23451625	23452536	912	peaks825	19.7337	Intron (NM_001143778/ASAP3, intron 4 of 23)	23380909	23424779	43871	2	TCEA3	NM_003196	-26846	transcription elongation factor A3 [Source:HGNC Symbol;Acc:HGNC:11615]
chr1	23470323	23470579	257	peaks826	4.30074	Intron (NM_001143778/ASAP3, intron 1 of 23)	23428563	23484257	55695	2	ASAP3	NM_001143778	13678	ArfGAP with SH3 domain, ankyrin repeat and PH domain 3 [Source:HGNC Symbol;Acc:HGNC:14987]
chr1	23478885	23479362	478	peaks827	20.0759	Intron (NM_001143778/ASAP3, intron 1 of 23)	23428563	23484257	55695	2	ASAP3	NM_001143778	4895	ArfGAP with SH3 domain, ankyrin repeat and PH domain 3 [Source:HGNC Symbol;Acc:HGNC:14987]
chr1	23484114	23484722	609	peaks828	14.552	Promoter (<=1kb)	23428563	23484257	55695	2	ASAP3	NM_001143778	0	ArfGAP with SH3 domain, ankyrin repeat and PH domain 3 [Source:HGNC Symbol;Acc:HGNC:14987]
chr1	23528212	23528746	535	peaks829	27.5115	Promoter (2-3kb)	23506428	23531220	24793	2	E2F2	NM_004091	2474	E2F transcription factor 2 [Source:HGNC Symbol;Acc:HGNC:3114]
chr1	23529765	23530073	309	peaks830	6.14827	Promoter (1-2kb)	23506428	23531220	24793	2	E2F2	NM_004091	1147	E2F transcription factor 2 [Source:HGNC Symbol;Acc:HGNC:3114]
chr1	23530639	23531173	535	peaks831	10.9094	Promoter (<=1kb)	23506428	23531220	24793	2	E2F2	NM_004091	47	E2F transcription factor 2 [Source:HGNC Symbol;Acc:HGNC:3114]
chr1	23539788	23540088	301	peaks832	6.64579	Distal Intergenic	23506428	23531220	24793	2	E2F2	NM_004091	-8568	E2F transcription factor 2 [Source:HGNC Symbol;Acc:HGNC:3114]
chr1	23544883	23545129	247	peaks833	3.70674	Distal Intergenic	23506428	23531220	24793	2	E2F2	NM_004091	-13663	E2F transcription factor 2 [Source:HGNC Symbol;Acc:HGNC:3114]
chr1	23554196	23554586	391	peaks834	3.15609	Distal Intergenic	23557930	23559794	1865	2	ID3	NM_002167	5208	inhibitor of DNA binding 3, HLH protein [Source:HGNC Symbol;Acc:HGNC:5362]
chr1	23556652	23556908	257	peaks835	2.44877	Promoter (2-3kb)	23557930	23559794	1865	2	ID3	NM_002167	2886	inhibitor of DNA binding 3, HLH protein [Source:HGNC Symbol;Acc:HGNC:5362]
chr1	23562170	23562591	422	peaks836	29.242	Promoter (2-3kb)	23557930	23559794	1865	2	ID3	NM_002167	-2376	inhibitor of DNA binding 3, HLH protein [Source:HGNC Symbol;Acc:HGNC:5362]
chr1	23575528	23576249	722	peaks837	5.16064	Distal Intergenic	23557930	23559794	1865	2	ID3	NM_002167	-15734	inhibitor of DNA binding 3, HLH protein [Source:HGNC Symbol;Acc:HGNC:5362]
chr1	23576687	23577135	449	peaks838	5.98705	Distal Intergenic	23557930	23559794	1865	2	ID3	NM_002167	-16893	inhibitor of DNA binding 3, HLH protein [Source:HGNC Symbol;Acc:HGNC:5362]
chr1	23585453	23585993	541	peaks839	12.0432	Distal Intergenic	23557930	23559794	1865	2	ID3	NM_002167	-25659	inhibitor of DNA binding 3, HLH protein [Source:HGNC Symbol;Acc:HGNC:5362]
chr1	23593674	23594055	382	peaks840	12.2364	Distal Intergenic	23627334	23640566	13233	1	MDS2	NR_027042	-33279	myelodysplastic syndrome 2 translocation associated [Source:HGNC Symbol;Acc:HGNC:29633]
chr1	23627664	23627876	213	peaks841	2.44794	Promoter (<=1kb)	23627334	23640566	13233	1	MDS2	NR_027042	330	myelodysplastic syndrome 2 translocation associated [Source:HGNC Symbol;Acc:HGNC:29633]
chr1	23629149	23629493	345	peaks842	5.19283	Promoter (1-2kb)	23627334	23640566	13233	1	MDS2	NR_027042	1815	myelodysplastic syndrome 2 translocation associated [Source:HGNC Symbol;Acc:HGNC:29633]
chr1	23634927	23635416	490	peaks843	2.90546	Intron (NR_027042/MDS2, intron 4 of 6)	23627334	23640566	13233	1	MDS2	NR_027042	7593	myelodysplastic syndrome 2 translocation associated [Source:HGNC Symbol;Acc:HGNC:29633]
chr1	23644093	23644331	239	peaks844	5.19438	Distal Intergenic	23627334	23640566	13233	1	MDS2	NR_027042	16759	myelodysplastic syndrome 2 translocation associated [Source:HGNC Symbol;Acc:HGNC:29633]
chr1	23651096	23651630	535	peaks845	17.9496	Distal Intergenic	23627334	23640566	13233	1	MDS2	NR_027042	23762	myelodysplastic syndrome 2 translocation associated [Source:HGNC Symbol;Acc:HGNC:29633]
chr1	23691663	23692443	781	peaks846	31.4012	Promoter (<=1kb)	23691779	23696426	4648	1	RPL11	NM_000975	0	ribosomal protein L11 [Source:HGNC Symbol;Acc:HGNC:10301]
chr1	23732519	23732764	246	peaks847	2.7432	Distal Intergenic	23743366	23762059	18694	1	TCEB3	NM_003198	-10602	-
chr1	23744820	23745037	218	peaks848	2.78191	Promoter (1-2kb)	23743366	23762059	18694	1	TCEB3	NM_003198	1454	-
chr1	23759080	23759348	269	peaks849	3.15327	Intron (NM_003198/TCEB3, intron 10 of 10)	23743366	23762059	18694	1	TCEB3	NM_003198	15714	-
chr1	23778013	23778719	707	peaks850	14.7972	Promoter (<=1kb)	23778386	23788232	9847	1	PITHD1	NM_020362	0	PITH domain containing 1 [Source:HGNC Symbol;Acc:HGNC:25022]
chr1	23790831	23791392	562	peaks851	5.27746	Promoter (<=1kb)	23791156	23795539	4384	1	LYPLA2	NM_007260	0	lysophospholipase 2 [Source:HGNC Symbol;Acc:HGNC:6738]
chr1	23791684	23791971	288	peaks852	6.07702	Promoter (<=1kb)	23791156	23795539	4384	1	LYPLA2	NM_007260	528	lysophospholipase 2 [Source:HGNC Symbol;Acc:HGNC:6738]
chr1	23799365	23800011	647	peaks853	46.9717	Promoter (<=1kb)	23795599	23799570	3972	2	GALE	NM_001127621	0	UDP-galactose-4-epimerase [Source:HGNC Symbol;Acc:HGNC:4116]
chr1	23800540	23800985	446	peaks854	6.93917	Promoter (<=1kb)	23795599	23800544	4946	2	GALE	NM_000403	0	UDP-galactose-4-epimerase [Source:HGNC Symbol;Acc:HGNC:4116]
chr1	23825045	23825543	499	peaks855	7.76479	Promoter (<=1kb)	23801877	23825459	23583	2	HMGCL	NM_000191	0	3-hydroxy-3-methylglutaryl-CoA lyase [Source:HGNC Symbol;Acc:HGNC:5005]
chr1	23838446	23838748	303	peaks856	6.36551	Distal Intergenic	23801877	23825459	23583	2	HMGCL	NM_001166059	-12987	3-hydroxy-3-methylglutaryl-CoA lyase [Source:HGNC Symbol;Acc:HGNC:5005]
chr1	23865429	23865633	205	peaks857	4.87255	Promoter (2-3kb)	23845081	23868369	23289	2	FUCA1	NM_000147	2736	alpha-L-fucosidase 1 [Source:HGNC Symbol;Acc:HGNC:4006]
chr1	23868124	23868678	555	peaks858	5.09526	Promoter (<=1kb)	23845081	23868369	23289	2	FUCA1	NM_000147	0	alpha-L-fucosidase 1 [Source:HGNC Symbol;Acc:HGNC:4006]
chr1	23916835	23917234	400	peaks859	7.35387	Distal Intergenic	23873970	23913327	39358	2	CNR2	NM_001841	-3508	cannabinoid receptor 2 [Source:HGNC Symbol;Acc:HGNC:2160]
chr1	23919981	23920317	337	peaks860	11.4394	Distal Intergenic	23873970	23913327	39358	2	CNR2	NM_001841	-6654	cannabinoid receptor 2 [Source:HGNC Symbol;Acc:HGNC:2160]
chr1	23930869	23931270	402	peaks861	3.66086	Promoter (1-2kb)	23929070	23929147	78	1	MIR378F	NR_039615	1799	microRNA 378f [Source:HGNC Symbol;Acc:HGNC:41686]
chr1	23951869	23952087	219	peaks862	6.12762	Distal Intergenic	23959811	23963459	3649	1	PNRC2	NM_017761	-7724	proline rich nuclear receptor coactivator 2 [Source:HGNC Symbol;Acc:HGNC:23158]
chr1	23959088	23960099	1012	peaks863	23.3989	Promoter (<=1kb)	23959811	23963459	3649	1	PNRC2	NM_017761	0	proline rich nuclear receptor coactivator 2 [Source:HGNC Symbol;Acc:HGNC:23158]
chr1	23973384	23973614	231	peaks864	5.19348	Intron (NM_001191005/SRSF10, intron 3 of 5)	23964347	23980463	16117	2	SRSF10	NM_001191005	6849	serine and arginine rich splicing factor 10 [Source:HGNC Symbol;Acc:HGNC:16713]
chr1	23980024	23980992	969	peaks865	66.3978	Promoter (<=1kb)	23964347	23980463	16117	2	SRSF10	NM_001191005	0	serine and arginine rich splicing factor 10 [Source:HGNC Symbol;Acc:HGNC:16713]
chr1	24003548	24003847	300	peaks866	7.25523	Distal Intergenic	23964347	23980463	16117	2	SRSF10	NR_034035	-23085	serine and arginine rich splicing factor 10 [Source:HGNC Symbol;Acc:HGNC:16713]
chr1	24009288	24010092	805	peaks867	25.5045	Distal Intergenic	23964347	23980463	16117	2	SRSF10	NR_034035	-28825	serine and arginine rich splicing factor 10 [Source:HGNC Symbol;Acc:HGNC:16713]
chr1	24018690	24019217	528	peaks868	26.7775	Distal Intergenic	23964347	23980463	16117	2	SRSF10	NR_034035	-38227	serine and arginine rich splicing factor 10 [Source:HGNC Symbol;Acc:HGNC:16713]
chr1	24022779	24023100	322	peaks869	10.0519	Distal Intergenic	23964347	23980463	16117	2	SRSF10	NR_034035	-42316	serine and arginine rich splicing factor 10 [Source:HGNC Symbol;Acc:HGNC:16713]
chr1	24046262	24046777	516	peaks870	9.13198	Distal Intergenic	24056041	24112175	56135	2	MYOM3	NM_152372	65398	myomesin 3 [Source:HGNC Symbol;Acc:HGNC:26679]
chr1	24047078	24047378	301	peaks871	8.35303	Distal Intergenic	24056041	24112175	56135	2	MYOM3	NM_152372	64797	myomesin 3 [Source:HGNC Symbol;Acc:HGNC:26679]
chr1	24107857	24108282	426	peaks872	7.10386	Exon (NM_152372/MYOM3, exon 3 of 37)	24056041	24112175	56135	2	MYOM3	NM_152372	3893	myomesin 3 [Source:HGNC Symbol;Acc:HGNC:26679]
chr1	24117779	24117991	213	peaks873	5.54881	Downstream (1-2kb)	24056041	24112175	56135	2	MYOM3	NM_152372	-5604	myomesin 3 [Source:HGNC Symbol;Acc:HGNC:26679]
chr1	24119824	24120482	659	peaks874	11.0397	3' UTR	24056041	24112175	56135	2	MYOM3	NM_152372	-7649	myomesin 3 [Source:HGNC Symbol;Acc:HGNC:26679]
chr1	24142679	24143144	466	peaks875	2.89052	Promoter (<=1kb)	24119771	24143285	23515	2	IL22RA1	NM_021258	141	interleukin 22 receptor subunit alpha 1 [Source:HGNC Symbol;Acc:HGNC:13700]
chr1	24187552	24187832	281	peaks876	3.08895	Promoter (<=1kb)	24154157	24187275	33119	2	IFNLR1	NM_173065	-277	interferon lambda receptor 1 [Source:HGNC Symbol;Acc:HGNC:18584]
chr1	24206226	24206626	401	peaks877	3.83887	Intron (NR_027087/LOC284632, intron 2 of 2)	24200240	24211690	11451	1	LOC284632	NR_027087	5986	-
chr1	24236403	24237171	769	peaks878	5.36961	Distal Intergenic	24200240	24211690	11451	1	LOC284632	NR_027087	36163	-
chr1	24266366	24266950	585	peaks879	13.5276	Distal Intergenic	24319322	24355318	35997	1	GRHL3	NM_198173	-52372	grainyhead like transcription factor 3 [Source:HGNC Symbol;Acc:HGNC:25839]
chr1	24294191	24295303	1113	peaks880	14.263	Distal Intergenic	24319322	24355318	35997	1	GRHL3	NM_198173	-24019	grainyhead like transcription factor 3 [Source:HGNC Symbol;Acc:HGNC:25839]
chr1	24336632	24337187	556	peaks881	4.33129	Exon (NM_198173/GRHL3, exon 4 of 16)	24323040	24355318	32279	1	GRHL3	NM_021180	13592	grainyhead like transcription factor 3 [Source:HGNC Symbol;Acc:HGNC:25839]
chr1	24413314	24413878	565	peaks882	21.6491	Promoter (<=1kb)	24356999	24413772	56774	2	STPG1	NM_001199013	0	sperm tail PG-rich repeat containing 1 [Source:HGNC Symbol;Acc:HGNC:28070]
chr1	24415578	24415893	316	peaks883	2.74403	Promoter (<=1kb)	24415755	24472983	57229	1	NIPAL3	NM_020448	0	NIPA like domain containing 3 [Source:HGNC Symbol;Acc:HGNC:25233]
chr1	24419367	24419577	211	peaks884	4.85421	5' UTR	24415755	24472983	57229	1	NIPAL3	NM_020448	3612	NIPA like domain containing 3 [Source:HGNC Symbol;Acc:HGNC:25233]
chr1	24438208	24438665	458	peaks885	8.05524	Intron (NM_020448/NIPAL3, intron 2 of 11)	24415755	24472983	57229	1	NIPAL3	NM_020448	22453	NIPA like domain containing 3 [Source:HGNC Symbol;Acc:HGNC:25233]
chr1	24484278	24484516	239	peaks886	6.36551	Distal Intergenic	24502351	24537020	34670	1	RCAN3	NM_001251979	-17835	RCAN family member 3 [Source:HGNC Symbol;Acc:HGNC:3042]
chr1	24502319	24503014	696	peaks887	5.06252	Promoter (<=1kb)	24502351	24537020	34670	1	RCAN3	NM_001251979	0	RCAN family member 3 [Source:HGNC Symbol;Acc:HGNC:3042]
chr1	24515672	24515998	327	peaks888	6.36551	Promoter (1-2kb)	24514314	24537020	22707	1	RCAN3	NM_001251985	1358	RCAN family member 3 [Source:HGNC Symbol;Acc:HGNC:3042]
chr1	24559207	24559634	428	peaks889	5.05353	Intron (NM_001010980/NCMAP, intron 1 of 3)	24556076	24609327	53252	1	NCMAP	NM_001010980	3131	non-compact myelin associated protein [Source:HGNC Symbol;Acc:HGNC:29332]
chr1	24567877	24568153	277	peaks890	3.42473	Intron (NM_001010980/NCMAP, intron 1 of 3)	24556076	24609327	53252	1	NCMAP	NM_001010980	11801	non-compact myelin associated protein [Source:HGNC Symbol;Acc:HGNC:29332]
chr1	24576195	24576546	352	peaks891	3.51232	Intron (NM_001010980/NCMAP, intron 1 of 3)	24556076	24609327	53252	1	NCMAP	NM_001010980	20119	non-compact myelin associated protein [Source:HGNC Symbol;Acc:HGNC:29332]
chr1	24591807	24592099	293	peaks892	4.0709	Intron (NM_001010980/NCMAP, intron 1 of 3)	24556076	24609327	53252	1	NCMAP	NM_001010980	35731	non-compact myelin associated protein [Source:HGNC Symbol;Acc:HGNC:29332]
chr1	24642430	24644236	1807	peaks893	21.1338	Promoter (<=1kb)	24643103	24673281	30179	1	SRRM1	NM_001303448	0	serine and arginine repetitive matrix 1 [Source:HGNC Symbol;Acc:HGNC:16638]
chr1	24662180	24662452	273	peaks894	2.66755	Intron (NM_001303448/SRRM1, intron 11 of 17)	24643559	24673281	29723	1	SRRM1	NM_001303449	18621	serine and arginine repetitive matrix 1 [Source:HGNC Symbol;Acc:HGNC:16638]
chr1	24683523	24683915	393	peaks895	10.8033	Distal Intergenic	24643559	24673281	29723	1	SRRM1	NM_001303449	39964	serine and arginine repetitive matrix 1 [Source:HGNC Symbol;Acc:HGNC:16638]
chr1	24705391	24705953	563	peaks896	10.406	Distal Intergenic	24745269	24844324	99056	1	CLIC4	NM_013943	-39316	chloride intracellular channel 4 [Source:HGNC Symbol;Acc:HGNC:13518]
chr1	24713415	24713666	252	peaks897	4.08181	Distal Intergenic	24745269	24844324	99056	1	CLIC4	NM_013943	-31603	chloride intracellular channel 4 [Source:HGNC Symbol;Acc:HGNC:13518]
chr1	24718966	24719320	355	peaks898	10.2319	Distal Intergenic	24745269	24844324	99056	1	CLIC4	NM_013943	-25949	chloride intracellular channel 4 [Source:HGNC Symbol;Acc:HGNC:13518]
chr1	24744912	24745678	767	peaks899	17.0627	Promoter (<=1kb)	24745269	24844324	99056	1	CLIC4	NM_013943	0	chloride intracellular channel 4 [Source:HGNC Symbol;Acc:HGNC:13518]
chr1	24768890	24769243	354	peaks900	1.8974	Intron (NM_013943/CLIC4, intron 1 of 5)	24745269	24844324	99056	1	CLIC4	NM_013943	23621	chloride intracellular channel 4 [Source:HGNC Symbol;Acc:HGNC:13518]
chr1	24878974	24879405	432	peaks901	4.03825	Distal Intergenic	24919345	24919416	72	2	MIR6731	NR_106789	40011	microRNA 6731 [Source:HGNC Symbol;Acc:HGNC:50036]
chr1	24913678	24913930	253	peaks902	3.28864	Intron (NM_004350/RUNX3, intron 3 of 4)	24919345	24919416	72	2	MIR6731	NR_106789	5486	microRNA 6731 [Source:HGNC Symbol;Acc:HGNC:50036]
chr1	24958823	24959208	386	peaks903	2.2476	Intron (NM_001031680/RUNX3, intron 1 of 5)	24899511	24965010	65500	2	RUNX3	NM_001031680	5802	RUNX family transcription factor 3 [Source:HGNC Symbol;Acc:HGNC:10473]
chr1	25022551	25023160	610	peaks904	8.06138	Promoter (<=1kb)	25023503	25023586	84	1	MIR4425	NR_039623	-343	microRNA 4425 [Source:HGNC Symbol;Acc:HGNC:41891]
chr1	25045360	25045664	305	peaks905	2.66755	Distal Intergenic	25023503	25023586	84	1	MIR4425	NR_039623	21857	microRNA 4425 [Source:HGNC Symbol;Acc:HGNC:41891]
chr1	25232058	25232830	773	peaks906	17.4352	Promoter (<=1kb)	25222276	25232522	10247	2	SYF2	NM_015484	0	SYF2 pre-mRNA splicing factor [Source:HGNC Symbol;Acc:HGNC:19824]
chr1	25233131	25233575	445	peaks907	38.3647	Promoter (<=1kb)	25222276	25232522	10247	2	SYF2	NM_207170	-609	SYF2 pre-mRNA splicing factor [Source:HGNC Symbol;Acc:HGNC:19824]
chr1	25239676	25240324	649	peaks908	40.8903	Downstream (1-2kb)	25222276	25232522	10247	2	SYF2	NM_207170	-7154	SYF2 pre-mRNA splicing factor [Source:HGNC Symbol;Acc:HGNC:19824]
chr1	25247124	25248026	903	peaks909	20.2078	Promoter (<=1kb)	25242249	25247494	5246	2	RSRP1	NM_020317	0	arginine and serine rich protein 1 [Source:HGNC Symbol;Acc:HGNC:25234]
chr1	25253844	25254063	220	peaks910	4.41522	Distal Intergenic	25242249	25247494	5246	2	RSRP1	NM_020317	-6350	arginine and serine rich protein 1 [Source:HGNC Symbol;Acc:HGNC:25234]
chr1	25287168	25287439	272	peaks911	3.51232	Intron (NM_001127691/RHD, intron 2 of 6)	25272486	25330445	57960	1	RHD	NM_016124	14682	Rh blood group D antigen [Source:HGNC Symbol;Acc:HGNC:10009]
chr1	25320753	25321035	283	peaks912	11.8761	Intron (NM_001127691/RHD, intron 6 of 6)	25338298	25362361	24064	1	TMEM50A	NM_014313	-17263	transmembrane protein 50A [Source:HGNC Symbol;Acc:HGNC:30590]
chr1	25338290	25339119	830	peaks913	20.247	Promoter (<=1kb)	25338298	25362361	24064	1	TMEM50A	NM_014313	0	transmembrane protein 50A [Source:HGNC Symbol;Acc:HGNC:30590]
chr1	25343765	25344224	460	peaks914	6.1909	Intron (NM_014313/TMEM50A, intron 3 of 6)	25338298	25362361	24064	1	TMEM50A	NM_014313	5467	transmembrane protein 50A [Source:HGNC Symbol;Acc:HGNC:30590]
chr1	25369167	25369717	551	peaks915	11.8818	Intron (NM_020485/RHCE, intron 9 of 9)	25338298	25362361	24064	1	TMEM50A	NM_014313	30869	transmembrane protein 50A [Source:HGNC Symbol;Acc:HGNC:30590]
chr1	25430127	25430862	736	peaks916	19.2356	Promoter (<=1kb)	25430858	25500207	69350	1	TMEM57	NM_001282564	0	-
chr1	25482494	25482758	265	peaks917	4.11165	Intron (NM_001282564/TMEM57, intron 4 of 8)	25430858	25500207	69350	1	TMEM57	NM_018202	51636	-
chr1	25503746	25504005	260	peaks918	3.18684	Distal Intergenic	25543585	25568886	25302	1	LDLRAP1	NM_015627	-39580	low density lipoprotein receptor adaptor protein 1 [Source:HGNC Symbol;Acc:HGNC:18640]
chr1	25538191	25538742	552	peaks919	8.06021	Distal Intergenic	25543585	25568886	25302	1	LDLRAP1	NM_015627	-4843	low density lipoprotein receptor adaptor protein 1 [Source:HGNC Symbol;Acc:HGNC:18640]
chr1	25543597	25543843	247	peaks920	5.31187	Promoter (<=1kb)	25543585	25568886	25302	1	LDLRAP1	NM_015627	12	low density lipoprotein receptor adaptor protein 1 [Source:HGNC Symbol;Acc:HGNC:18640]
chr1	25544673	25544991	319	peaks921	7.19979	Promoter (1-2kb)	25543585	25568886	25302	1	LDLRAP1	NM_015627	1088	low density lipoprotein receptor adaptor protein 1 [Source:HGNC Symbol;Acc:HGNC:18640]
chr1	25549633	25549889	257	peaks922	14.1504	Intron (NM_015627/LDLRAP1, intron 1 of 8)	25543585	25568886	25302	1	LDLRAP1	NM_015627	6048	low density lipoprotein receptor adaptor protein 1 [Source:HGNC Symbol;Acc:HGNC:18640]
chr1	25556457	25557089	633	peaks923	3.59781	Intron (NM_015627/LDLRAP1, intron 3 of 8)	25543585	25568886	25302	1	LDLRAP1	NM_015627	12872	low density lipoprotein receptor adaptor protein 1 [Source:HGNC Symbol;Acc:HGNC:18640]
chr1	25568620	25569173	554	peaks924	5.19214	3' UTR	25543585	25568886	25302	1	LDLRAP1	NM_015627	25035	low density lipoprotein receptor adaptor protein 1 [Source:HGNC Symbol;Acc:HGNC:18640]
chr1	25573537	25574261	725	peaks925	4.4177	Distal Intergenic	25543585	25568886	25302	1	LDLRAP1	NM_015627	29952	low density lipoprotein receptor adaptor protein 1 [Source:HGNC Symbol;Acc:HGNC:18640]
chr1	25688574	25689160	587	peaks926	16.3316	Intron (NM_001289010/MAN1C1, intron 2 of 11)	25617468	25786207	168740	1	MAN1C1	NM_020379	71106	mannosidase alpha class 1C member 1 [Source:HGNC Symbol;Acc:HGNC:19080]
chr1	25773452	25773675	224	peaks927	5.46373	Intron (NM_001289010/MAN1C1, intron 8 of 11)	25800176	25818222	18047	1	SEPN1	NM_020451	-26501	-
chr1	25780579	25780837	259	peaks928	2.9894	Intron (NM_001289010/MAN1C1, intron 9 of 11)	25800176	25818222	18047	1	SEPN1	NM_020451	-19339	-
chr1	25786877	25787110	234	peaks929	2.0385	Distal Intergenic	25800176	25818222	18047	1	SEPN1	NM_020451	-13066	-
chr1	25819669	25820181	513	peaks930	14.1354	Promoter (<=1kb)	25819906	25832942	13037	1	MTFR1L	NM_001099625	0	mitochondrial fission regulator 1 like [Source:HGNC Symbol;Acc:HGNC:28836]
chr1	25820598	25821059	462	peaks931	9.08379	Promoter (<=1kb)	25820828	25832942	12115	1	MTFR1L	NM_001099626	0	mitochondrial fission regulator 1 like [Source:HGNC Symbol;Acc:HGNC:28836]
chr1	25832548	25832832	285	peaks932	1.8952	3' UTR	25819954	25823606	3653	2	LOC646471	NR_024498	-8942	-
chr1	25858756	25859566	811	peaks933	8.56823	Promoter (<=1kb)	25831913	25859458	27546	2	AUNIP	NM_001287490	0	aurora kinase A and ninein interacting protein [Source:HGNC Symbol;Acc:HGNC:28363]
chr1	25874721	25875573	853	peaks934	8.44521	Distal Intergenic	25861484	25871253	9770	2	PAQR7	NM_178422	-3468	progestin and adipoQ receptor family member 7 [Source:HGNC Symbol;Acc:HGNC:23146]
chr1	25880868	25881090	223	peaks935	2.55542	Distal Intergenic	25861484	25871253	9770	2	PAQR7	NM_178422	-9615	progestin and adipoQ receptor family member 7 [Source:HGNC Symbol;Acc:HGNC:23146]
chr1	25889613	25889822	210	peaks936	1.94862	Intron (NM_001145454/STMN1, intron 4 of 4)	25900116	25906153	6038	2	STMN1	NM_203401	16331	stathmin 1 [Source:HGNC Symbol;Acc:HGNC:6510]
chr1	25890417	25890789	373	peaks937	6.79937	Intron (NM_001145454/STMN1, intron 4 of 4)	25900116	25906153	6038	2	STMN1	NM_203401	15364	stathmin 1 [Source:HGNC Symbol;Acc:HGNC:6510]
chr1	25892549	25892902	354	peaks938	18.6098	Intron (NM_001145454/STMN1, intron 4 of 4)	25900116	25906153	6038	2	STMN1	NM_203401	13251	stathmin 1 [Source:HGNC Symbol;Acc:HGNC:6510]
chr1	25905487	25905835	349	peaks939	9.97548	Promoter (<=1kb)	25900116	25906153	6038	2	STMN1	NM_203401	318	stathmin 1 [Source:HGNC Symbol;Acc:HGNC:6510]
chr1	25906386	25906596	211	peaks940	4.23872	Promoter (<=1kb)	25906362	25906454	93	2	MIR3917	NR_037481	0	microRNA 3917 [Source:HGNC Symbol;Acc:HGNC:38911]
chr1	25968989	25969194	206	peaks941	3.20626	Intron (NM_000437/PAFAH2, intron 10 of 10)	25959767	25998157	38391	2	PAFAH2	NM_000437	28963	platelet activating factor acetylhydrolase 2 [Source:HGNC Symbol;Acc:HGNC:8579]
chr1	25997271	25998276	1006	peaks942	14.6936	Promoter (<=1kb)	25959767	25998157	38391	2	PAFAH2	NM_000437	0	platelet activating factor acetylhydrolase 2 [Source:HGNC Symbol;Acc:HGNC:8579]
chr1	26005093	26005488	396	peaks943	4.40944	Distal Intergenic	25959767	25998157	38391	2	PAFAH2	NM_000437	-6936	platelet activating factor acetylhydrolase 2 [Source:HGNC Symbol;Acc:HGNC:8579]
chr1	26015227	26015544	318	peaks944	2.76613	Distal Intergenic	26021780	26036463	14684	1	EXTL1	NM_004455	-6236	exostosin like glycosyltransferase 1 [Source:HGNC Symbol;Acc:HGNC:3515]
chr1	26035299	26035749	451	peaks945	4.93929	3' UTR	26038022	26046138	8117	2	SLC30A2	NM_001004434	10389	solute carrier family 30 member 2 [Source:HGNC Symbol;Acc:HGNC:11013]
chr1	26047152	26047387	236	peaks946	2.55022	Promoter (1-2kb)	26038022	26046138	8117	2	SLC30A2	NM_032513	-1014	solute carrier family 30 member 2 [Source:HGNC Symbol;Acc:HGNC:11013]
chr1	26094357	26095200	844	peaks947	8.18139	Distal Intergenic	26111165	26125548	14384	1	PDIK1L	NM_001243532	-15965	PDLIM1 interacting kinase 1 like [Source:HGNC Symbol;Acc:HGNC:18981]
chr1	26110897	26111359	463	peaks948	6.34253	Promoter (<=1kb)	26111165	26125548	14384	1	PDIK1L	NM_001243532	0	PDLIM1 interacting kinase 1 like [Source:HGNC Symbol;Acc:HGNC:18981]
chr1	26111642	26112498	857	peaks949	7.80177	Promoter (<=1kb)	26111777	26125548	13772	1	PDIK1L	NM_001243533	0	PDLIM1 interacting kinase 1 like [Source:HGNC Symbol;Acc:HGNC:18981]
chr1	26123329	26123622	294	peaks950	7.43227	3' UTR	26111777	26125548	13772	1	PDIK1L	NM_152835	11552	PDLIM1 interacting kinase 1 like [Source:HGNC Symbol;Acc:HGNC:18981]
chr1	26158910	26159675	766	peaks951	6.03098	Promoter (<=1kb)	26159020	26162628	3609	1	FAM110D	NM_024869	0	family with sequence similarity 110 member D [Source:HGNC Symbol;Acc:HGNC:25860]
chr1	26169781	26170356	576	peaks952	27.1808	Promoter (<=1kb)	26169897	26170873	977	1	ZNF593	NM_015871	0	zinc finger protein 593 [Source:HGNC Symbol;Acc:HGNC:30943]
chr1	26178283	26178799	517	peaks953	6.01142	Promoter (<=1kb)	26177490	26189884	12395	1	CNKSR1	NM_006314	793	connector enhancer of kinase suppressor of Ras 1 [Source:HGNC Symbol;Acc:HGNC:19700]
chr1	26222638	26222956	319	peaks954	3.81838	Promoter (2-3kb)	26225320	26229840	4521	1	LOC101928303	NR_110698	-2364	-
chr1	26233722	26234833	1112	peaks955	18.4782	Promoter (<=1kb)	26234153	26279038	44886	1	CEP85	NM_001281517	0	centrosomal protein 85 [Source:HGNC Symbol;Acc:HGNC:25309]
chr1	26276363	26276660	298	peaks956	4.83734	Exon (NM_001281517/CEP85, exon 12 of 13)	26279722	26281522	1801	1	SH3BGRL3	NM_031286	-3062	SH3 domain binding glutamate rich protein like 3 [Source:HGNC Symbol;Acc:HGNC:15568]
chr1	26279685	26280076	392	peaks957	7.13396	Promoter (<=1kb)	26279722	26281522	1801	1	SH3BGRL3	NM_031286	0	SH3 domain binding glutamate rich protein like 3 [Source:HGNC Symbol;Acc:HGNC:15568]
chr1	26284851	26285153	303	peaks958	2.58694	Intron (NM_001077262/UBXN11, intron 6 of 10)	26279722	26281522	1801	1	SH3BGRL3	NM_031286	5129	SH3 domain binding glutamate rich protein like 3 [Source:HGNC Symbol;Acc:HGNC:15568]
chr1	26290317	26290567	251	peaks959	1.80344	Intron (NM_001077262/UBXN11, intron 4 of 10)	26279722	26281522	1801	1	SH3BGRL3	NM_031286	10595	SH3 domain binding glutamate rich protein like 3 [Source:HGNC Symbol;Acc:HGNC:15568]
chr1	26290927	26291133	207	peaks960	3.20883	Intron (NM_001077262/UBXN11, intron 4 of 10)	26279722	26281522	1801	1	SH3BGRL3	NM_031286	11205	SH3 domain binding glutamate rich protein like 3 [Source:HGNC Symbol;Acc:HGNC:15568]
chr1	26302689	26303153	465	peaks961	5.27791	5' UTR	26282282	26306704	24423	2	UBXN11	NM_001077262	3551	UBX domain protein 11 [Source:HGNC Symbol;Acc:HGNC:30600]
chr1	26306153	26306801	649	peaks962	12.2823	Promoter (<=1kb)	26282282	26306704	24423	2	UBXN11	NM_001077262	0	UBX domain protein 11 [Source:HGNC Symbol;Acc:HGNC:30600]
chr1	26321434	26321695	262	peaks963	3.36538	Downstream (<1kb)	26282282	26318265	35984	2	UBXN11	NM_145345	-3169	UBX domain protein 11 [Source:HGNC Symbol;Acc:HGNC:30600]
chr1	26331518	26331759	242	peaks964	1.85911	Exon (NM_001039775/AIM1L, exon 15 of 20)	26282282	26318265	35984	2	UBXN11	NM_145345	-13253	UBX domain protein 11 [Source:HGNC Symbol;Acc:HGNC:30600]
chr1	26345789	26346121	333	peaks965	3.02846	Exon (NM_001039775/AIM1L, exon 2 of 20)	26321859	26354130	32272	2	AIM1L	NM_001039775	8009	-
chr1	26350830	26351048	219	peaks966	4.12956	Intron (NM_001039775/AIM1L, intron 1 of 19)	26321859	26354130	32272	2	AIM1L	NM_001039775	3082	-
chr1	26351669	26351953	285	peaks967	7.03038	Promoter (2-3kb)	26321859	26354130	32272	2	AIM1L	NM_001039775	2177	-
chr1	26357161	26357411	251	peaks968	4.74338	Distal Intergenic	26321859	26354130	32272	2	AIM1L	NM_001039775	-3031	-
chr1	26378150	26378875	726	peaks969	23.1802	Distal Intergenic	26361634	26372794	11161	2	ZNF683	NM_173574	-5356	zinc finger protein 683 [Source:HGNC Symbol;Acc:HGNC:28495]
chr1	26432089	26432826	738	peaks970	7.29812	Promoter (<=1kb)	26432282	26471304	39023	1	DHDDS	NM_001243564	0	dehydrodolichyl diphosphate synthase subunit [Source:HGNC Symbol;Acc:HGNC:20603]
chr1	26446458	26446704	247	peaks971	2.28652	Intron (NM_001243564/DHDDS, intron 5 of 7)	26432282	26471304	39023	1	DHDDS	NM_205861	14176	dehydrodolichyl diphosphate synthase subunit [Source:HGNC Symbol;Acc:HGNC:20603]
chr1	26472682	26473177	496	peaks972	9.16018	Promoter (<=1kb)	26472411	26476642	4232	1	HMGN2	NM_005517	271	high mobility group nucleosomal binding domain 2 [Source:HGNC Symbol;Acc:HGNC:4986]
chr1	26500237	26501424	1188	peaks973	21.818	Distal Intergenic	26472411	26476642	4232	1	HMGN2	NM_005517	27826	high mobility group nucleosomal binding domain 2 [Source:HGNC Symbol;Acc:HGNC:4986]
chr1	26530242	26531872	1631	peaks974	41.3385	Promoter (<=1kb)	26529758	26575029	45272	1	RPS6KA1	NM_002953	484	ribosomal protein S6 kinase A1 [Source:HGNC Symbol;Acc:HGNC:10430]
chr1	26545694	26546175	482	peaks975	4.19284	Promoter (<=1kb)	26545852	26575029	29178	1	RPS6KA1	NM_001006665	0	ribosomal protein S6 kinase A1 [Source:HGNC Symbol;Acc:HGNC:10430]
chr1	26571725	26571946	222	peaks976	3.43575	Exon (NM_002953/RPS6KA1, exon 19 of 22)	26554542	26554593	52	1	MIR1976	NR_031740	17183	microRNA 1976 [Source:HGNC Symbol;Acc:HGNC:37064]
chr1	26620192	26621673	1482	peaks977	16.3883	Distal Intergenic	26554542	26554593	52	1	MIR1976	NR_031740	65650	microRNA 1976 [Source:HGNC Symbol;Acc:HGNC:37064]
chr1	26636575	26637000	426	peaks978	11.8761	Distal Intergenic	26696031	26782110	86080	1	ARID1A	NM_006015	-59031	AT-rich interaction domain 1A [Source:HGNC Symbol;Acc:HGNC:11110]
chr1	26695325	26695735	411	peaks979	8.01505	Promoter (<=1kb)	26696031	26782110	86080	1	ARID1A	NM_006015	-296	AT-rich interaction domain 1A [Source:HGNC Symbol;Acc:HGNC:11110]
chr1	26696861	26697116	256	peaks980	1.71549	Promoter (<=1kb)	26696031	26782110	86080	1	ARID1A	NM_139135	830	AT-rich interaction domain 1A [Source:HGNC Symbol;Acc:HGNC:11110]
chr1	26697983	26698352	370	peaks981	11.8366	Promoter (1-2kb)	26696031	26782110	86080	1	ARID1A	NM_139135	1952	AT-rich interaction domain 1A [Source:HGNC Symbol;Acc:HGNC:11110]
chr1	26705853	26706243	391	peaks982	6.10682	Intron (NM_006015/ARID1A, intron 1 of 19)	26696031	26782110	86080	1	ARID1A	NM_139135	9822	AT-rich interaction domain 1A [Source:HGNC Symbol;Acc:HGNC:11110]
chr1	26723414	26723864	451	peaks983	7.57175	Intron (NM_006015/ARID1A, intron 1 of 19)	26696031	26782110	86080	1	ARID1A	NM_139135	27383	AT-rich interaction domain 1A [Source:HGNC Symbol;Acc:HGNC:11110]
chr1	26771467	26771967	501	peaks984	16.457	Intron (NM_006015/ARID1A, intron 12 of 19)	26787963	26798403	10441	1	PIGV	NM_017837	-15996	phosphatidylinositol glycan anchor biosynthesis class V [Source:HGNC Symbol;Acc:HGNC:26031]
chr1	26787636	26788600	965	peaks985	14.3728	Promoter (<=1kb)	26787963	26798403	10441	1	PIGV	NM_017837	0	phosphatidylinositol glycan anchor biosynthesis class V [Source:HGNC Symbol;Acc:HGNC:26031]
chr1	26799571	26800277	707	peaks986	12.1932	Distal Intergenic	26788188	26798403	10216	1	PIGV	NM_001202554	11383	phosphatidylinositol glycan anchor biosynthesis class V [Source:HGNC Symbol;Acc:HGNC:26031]
chr1	26848687	26849785	1099	peaks987	27.2183	Exon (NM_032283/ZDHHC18, exon 3 of 8)	26863142	26864456	1315	1	SFN	NM_006142	-13357	stratifin [Source:HGNC Symbol;Acc:HGNC:10773]
chr1	26862861	26863387	527	peaks988	12.1922	Promoter (<=1kb)	26863142	26864456	1315	1	SFN	NM_006142	0	stratifin [Source:HGNC Symbol;Acc:HGNC:10773]
chr1	26864897	26865552	656	peaks989	13.6736	Promoter (1-2kb)	26863142	26864456	1315	1	SFN	NM_006142	1755	stratifin [Source:HGNC Symbol;Acc:HGNC:10773]
chr1	26889752	26890583	832	peaks990	24.9474	Promoter (<=1kb)	26879382	26890378	10997	2	GPN2	NM_018066	0	GPN-loop GTPase 2 [Source:HGNC Symbol;Acc:HGNC:25513]
chr1	26899900	26900556	657	peaks991	40.971	Promoter (<=1kb)	26890488	26900471	9984	2	GPATCH3	NM_022078	0	G-patch domain containing 3 [Source:HGNC Symbol;Acc:HGNC:25720]
chr1	26907544	26907788	245	peaks992	4.2156	Distal Intergenic	26911484	26914076	2593	2	NR0B2	NM_021969	6288	nuclear receptor subfamily 0 group B member 2 [Source:HGNC Symbol;Acc:HGNC:7961]
chr1	26921390	26922316	927	peaks993	50.8826	Promoter (<=1kb)	26921722	26946871	25150	1	NUDC	NM_006600	0	nuclear distribution C, dynein complex regulator [Source:HGNC Symbol;Acc:HGNC:8045]
chr1	26972084	26972418	335	peaks994	3.07528	Distal Intergenic	26949556	26960410	10855	2	KDF1	NM_152365	-11674	keratinocyte differentiation factor 1 [Source:HGNC Symbol;Acc:HGNC:26624]
chr1	26993645	26993922	278	peaks995	5.44823	Promoter (<=1kb)	26993704	27000886	7183	1	TRNP1	NM_001013642	0	TMF1 regulated nuclear protein 1 [Source:HGNC Symbol;Acc:HGNC:34348]
chr1	26999479	26999951	473	peaks996	20.8308	3' UTR	26993704	27000886	7183	1	TRNP1	NM_001013642	5775	TMF1 regulated nuclear protein 1 [Source:HGNC Symbol;Acc:HGNC:34348]
chr1	27009574	27009996	423	peaks997	7.58104	Promoter (2-3kb)	27005020	27012842	7823	2	FAM46B	NM_052943	2846	-
chr1	27012702	27013314	613	peaks998	11.0908	Promoter (<=1kb)	27005020	27012842	7823	2	FAM46B	NM_052943	0	-
chr1	27031288	27031943	656	peaks999	17.2278	Distal Intergenic	27005020	27012842	7823	2	FAM46B	NM_052943	-18446	-
chr1	27033490	27034000	511	peaks1000	4.71997	Distal Intergenic	27005020	27012842	7823	2	FAM46B	NM_052943	-20648	-
chr1	27099151	27100211	1061	peaks1001	9.10312	3' UTR	27098809	27155130	56322	2	SLC9A1	NM_003047	54919	solute carrier family 9 member A1 [Source:HGNC Symbol;Acc:HGNC:11071]
chr1	27106782	27107508	727	peaks1002	8.57686	Intron (NM_003047/SLC9A1, intron 4 of 11)	27098809	27155130	56322	2	SLC9A1	NM_003047	47622	solute carrier family 9 member A1 [Source:HGNC Symbol;Acc:HGNC:11071]
chr1	27112060	27112556	497	peaks1003	11.5445	Intron (NM_003047/SLC9A1, intron 2 of 11)	27098809	27155130	56322	2	SLC9A1	NM_003047	42574	solute carrier family 9 member A1 [Source:HGNC Symbol;Acc:HGNC:11071]
chr1	27122480	27123037	558	peaks1004	10.3477	Intron (NM_003047/SLC9A1, intron 1 of 11)	27098809	27155130	56322	2	SLC9A1	NM_003047	32093	solute carrier family 9 member A1 [Source:HGNC Symbol;Acc:HGNC:11071]
chr1	27137799	27138051	253	peaks1005	2.29109	Intron (NM_003047/SLC9A1, intron 1 of 11)	27098809	27155130	56322	2	SLC9A1	NM_003047	17079	solute carrier family 9 member A1 [Source:HGNC Symbol;Acc:HGNC:11071]
chr1	27154653	27155029	377	peaks1006	5.07949	Promoter (<=1kb)	27098809	27155130	56322	2	SLC9A1	NM_003047	101	solute carrier family 9 member A1 [Source:HGNC Symbol;Acc:HGNC:11071]
chr1	27192287	27192994	708	peaks1007	7.11084	Distal Intergenic	27098809	27155130	56322	2	SLC9A1	NR_046474	-37157	solute carrier family 9 member A1 [Source:HGNC Symbol;Acc:HGNC:11071]
chr1	27234316	27234844	529	peaks1008	15.2208	Promoter (<=1kb)	27234516	27308633	74118	1	WDTC1	NM_001276252	0	WD and tetratricopeptide repeats 1 [Source:HGNC Symbol;Acc:HGNC:29175]
chr1	27299522	27299836	315	peaks1009	5.41296	Intron (NM_001276252/WDTC1, intron 12 of 15)	27322145	27336400	14256	1	TMEM222	NM_032125	-22309	transmembrane protein 222 [Source:HGNC Symbol;Acc:HGNC:25363]
chr1	27306984	27307436	453	peaks1010	6.13747	3' UTR	27322145	27336400	14256	1	TMEM222	NM_032125	-14709	transmembrane protein 222 [Source:HGNC Symbol;Acc:HGNC:25363]
chr1	27321988	27322810	823	peaks1011	43.6411	Promoter (<=1kb)	27322145	27336400	14256	1	TMEM222	NM_032125	0	transmembrane protein 222 [Source:HGNC Symbol;Acc:HGNC:25363]
chr1	27347303	27347667	365	peaks1012	8.30466	Exon (NM_001193308/SYTL1, exon 3 of 15)	27341992	27353932	11941	1	SYTL1	NM_032872	5311	synaptotagmin like 1 [Source:HGNC Symbol;Acc:HGNC:15584]
chr1	27353231	27353629	399	peaks1013	5.33895	Exon (NM_001193308/SYTL1, exon 14 of 15)	27341992	27353932	11941	1	SYTL1	NM_032872	11239	synaptotagmin like 1 [Source:HGNC Symbol;Acc:HGNC:15584]
chr1	27365705	27366228	524	peaks1014	10.5621	Promoter (<=1kb)	27355179	27366866	11688	2	MAP3K6	NM_001297609	638	mitogen-activated protein kinase kinase kinase 6 [Source:HGNC Symbol;Acc:HGNC:6858]
chr1	27366733	27367336	604	peaks1015	19.6178	Promoter (<=1kb)	27355179	27366866	11688	2	MAP3K6	NM_001297609	0	mitogen-activated protein kinase kinase kinase 6 [Source:HGNC Symbol;Acc:HGNC:6858]
chr1	27380543	27381203	661	peaks1016	9.70346	Promoter (2-3kb)	27379100	27383333	4234	2	CD164L2	NM_207397	2130	CD164 molecule like 2 [Source:HGNC Symbol;Acc:HGNC:32043]
chr1	27392441	27392971	531	peaks1017	9.74685	Promoter (<=1kb)	27392644	27395813	3170	1	GPR3	NM_005281	0	G protein-coupled receptor 3 [Source:HGNC Symbol;Acc:HGNC:4484]
chr1	27436632	27436852	221	peaks1018	5.63509	Intron (NM_001201404/WASF2, intron 1 of 7)	27392644	27395813	3170	1	GPR3	NM_005281	43988	G protein-coupled receptor 3 [Source:HGNC Symbol;Acc:HGNC:4484]
chr1	27444132	27444385	254	peaks1019	2.03193	Intron (NM_001201404/WASF2, intron 1 of 7)	27404226	27490187	85962	2	WASF2	NM_001201404	45802	WASP family member 2 [Source:HGNC Symbol;Acc:HGNC:12733]
chr1	27464148	27464352	205	peaks1020	3.57663	Intron (NM_001201404/WASF2, intron 1 of 7)	27404226	27490187	85962	2	WASF2	NM_001201404	25835	WASP family member 2 [Source:HGNC Symbol;Acc:HGNC:12733]
chr1	27489737	27490827	1091	peaks1021	83.1425	Promoter (<=1kb)	27404226	27490187	85962	2	WASF2	NM_001201404	0	WASP family member 2 [Source:HGNC Symbol;Acc:HGNC:12733]
chr1	27504011	27504373	363	peaks1022	4.03877	Distal Intergenic	27404226	27490187	85962	2	WASF2	NM_006990	-13824	WASP family member 2 [Source:HGNC Symbol;Acc:HGNC:12733]
chr1	27504586	27505521	936	peaks1023	10.0373	Distal Intergenic	27404226	27490187	85962	2	WASF2	NM_006990	-14399	WASP family member 2 [Source:HGNC Symbol;Acc:HGNC:12733]
chr1	27518143	27518748	606	peaks1024	4.24773	Distal Intergenic	27404226	27490187	85962	2	WASF2	NM_006990	-27956	WASP family member 2 [Source:HGNC Symbol;Acc:HGNC:12733]
chr1	27525637	27526240	604	peaks1025	15.9428	Distal Intergenic	27404226	27490187	85962	2	WASF2	NM_006990	-35450	WASP family member 2 [Source:HGNC Symbol;Acc:HGNC:12733]
chr1	27540459	27540824	366	peaks1026	5.8884	Intron (NM_001029882/AHDC1, intron 6 of 6)	27404226	27490187	85962	2	WASF2	NM_006990	-50272	WASP family member 2 [Source:HGNC Symbol;Acc:HGNC:12733]
chr1	27542414	27543265	852	peaks1027	15.3656	Intron (NM_001029882/AHDC1, intron 6 of 6)	27404226	27490187	85962	2	WASF2	NM_006990	-52227	WASP family member 2 [Source:HGNC Symbol;Acc:HGNC:12733]
chr1	27548951	27549266	316	peaks1028	5.23695	Exon (NM_001029882/AHDC1, exon 6 of 7)	27534245	27603494	69250	2	AHDC1	NM_001029882	54228	AT-hook DNA binding motif containing 1 [Source:HGNC Symbol;Acc:HGNC:25230]
chr1	27557389	27558677	1289	peaks1029	22.6125	5' UTR	27534245	27603494	69250	2	AHDC1	NM_001029882	44817	AT-hook DNA binding motif containing 1 [Source:HGNC Symbol;Acc:HGNC:25230]
chr1	27563711	27564259	549	peaks1030	10.6264	Intron (NM_001029882/AHDC1, intron 1 of 6)	27534245	27603494	69250	2	AHDC1	NM_001029882	39235	AT-hook DNA binding motif containing 1 [Source:HGNC Symbol;Acc:HGNC:25230]
chr1	27568195	27568636	442	peaks1031	4.56061	Intron (NM_001029882/AHDC1, intron 1 of 6)	27534245	27603494	69250	2	AHDC1	NM_001029882	34858	AT-hook DNA binding motif containing 1 [Source:HGNC Symbol;Acc:HGNC:25230]
chr1	27572436	27572984	549	peaks1032	19.9259	Intron (NM_001029882/AHDC1, intron 1 of 6)	27534245	27603494	69250	2	AHDC1	NM_001029882	30510	AT-hook DNA binding motif containing 1 [Source:HGNC Symbol;Acc:HGNC:25230]
chr1	27591066	27591555	490	peaks1033	8.57479	Intron (NM_001029882/AHDC1, intron 1 of 6)	27534245	27603494	69250	2	AHDC1	NM_001029882	11939	AT-hook DNA binding motif containing 1 [Source:HGNC Symbol;Acc:HGNC:25230]
chr1	27593290	27593508	219	peaks1034	2.02213	Intron (NM_001029882/AHDC1, intron 1 of 6)	27534245	27603494	69250	2	AHDC1	NM_001029882	9986	AT-hook DNA binding motif containing 1 [Source:HGNC Symbol;Acc:HGNC:25230]
chr1	27594552	27594796	245	peaks1035	1.923	Intron (NM_001029882/AHDC1, intron 1 of 6)	27534245	27603494	69250	2	AHDC1	NM_001029882	8698	AT-hook DNA binding motif containing 1 [Source:HGNC Symbol;Acc:HGNC:25230]
chr1	27601851	27602395	545	peaks1036	8.32738	Promoter (1-2kb)	27534245	27603494	69250	2	AHDC1	NM_001029882	1099	AT-hook DNA binding motif containing 1 [Source:HGNC Symbol;Acc:HGNC:25230]
chr1	27650643	27651139	497	peaks1037	30.3253	Distal Intergenic	27612290	27635216	22927	2	FGR	NM_005248	-15427	FGR proto-oncogene, Src family tyrosine kinase [Source:HGNC Symbol;Acc:HGNC:3697]
chr1	27658745	27659846	1102	peaks1038	27.6139	Distal Intergenic	27666061	27672213	6153	2	IFI6	NM_002038	12367	interferon alpha inducible protein 6 [Source:HGNC Symbol;Acc:HGNC:4054]
chr1	27672002	27672540	539	peaks1039	5.31244	Promoter (<=1kb)	27666061	27672213	6153	2	IFI6	NM_002038	0	interferon alpha inducible protein 6 [Source:HGNC Symbol;Acc:HGNC:4054]
chr1	27725374	27726262	889	peaks1040	22.0874	Promoter (<=1kb)	27725979	27762912	36934	1	FAM76A	NM_001143912	0	family with sequence similarity 76 member A [Source:HGNC Symbol;Acc:HGNC:28530]
chr1	27772985	27773827	843	peaks1041	40.0853	Promoter (<=1kb)	27773183	27824452	51270	1	STX12	NM_177424	0	syntaxin 12 [Source:HGNC Symbol;Acc:HGNC:11430]
chr1	27785845	27786405	561	peaks1042	8.33459	Intron (NM_177424/STX12, intron 1 of 8)	27773183	27824452	51270	1	STX12	NM_177424	12662	syntaxin 12 [Source:HGNC Symbol;Acc:HGNC:11430]
chr1	27817298	27817534	237	peaks1043	6.06239	Intron (NM_177424/STX12, intron 6 of 8)	27830741	27851672	20932	1	PPP1R8	NM_014110	-13207	protein phosphatase 1 regulatory subunit 8 [Source:HGNC Symbol;Acc:HGNC:9296]
chr1	27830617	27831422	806	peaks1044	15.1684	Promoter (<=1kb)	27830741	27851672	20932	1	PPP1R8	NM_014110	0	protein phosphatase 1 regulatory subunit 8 [Source:HGNC Symbol;Acc:HGNC:9296]
chr1	27841287	27841556	270	peaks1045	2.88452	Intron (NM_014110/PPP1R8, intron 4 of 6)	27834401	27834566	166	1	SCARNA1	NR_002997	6886	small Cajal body-specific RNA 1 [Source:HGNC Symbol;Acc:HGNC:32555]
chr1	27841900	27842128	229	peaks1046	2.06207	Intron (NM_014110/PPP1R8, intron 4 of 6)	27834401	27834566	166	1	SCARNA1	NR_002997	7499	small Cajal body-specific RNA 1 [Source:HGNC Symbol;Acc:HGNC:32555]
chr1	27858271	27858679	409	peaks1047	5.44823	Distal Intergenic	27872543	27886685	14143	1	THEMIS2	NM_001039477	-13864	thymocyte selection associated family member 2 [Source:HGNC Symbol;Acc:HGNC:16839]
chr1	27862976	27863778	803	peaks1048	4.67964	Distal Intergenic	27872543	27886685	14143	1	THEMIS2	NM_001039477	-8765	thymocyte selection associated family member 2 [Source:HGNC Symbol;Acc:HGNC:16839]
chr1	27875328	27875610	283	peaks1049	3.48914	Promoter (2-3kb)	27872543	27886685	14143	1	THEMIS2	NM_004848	2785	thymocyte selection associated family member 2 [Source:HGNC Symbol;Acc:HGNC:16839]
chr1	27914106	27915020	915	peaks1050	21.7766	Promoter (<=1kb)	27891526	27914797	23272	2	RPA2	NM_001286076	0	replication protein A2 [Source:HGNC Symbol;Acc:HGNC:10290]
chr1	27934944	27935258	315	peaks1051	11.203	Promoter (<=1kb)	27934955	27956480	21526	1	SMPDL3B	NM_001009568	0	sphingomyelin phosphodiesterase acid like 3B [Source:HGNC Symbol;Acc:HGNC:21416]
chr1	27959576	27960216	641	peaks1052	9.47886	Promoter (<=1kb)	27959462	27968096	8635	1	XKR8	NM_018053	114	XK related 8 [Source:HGNC Symbol;Acc:HGNC:25508]
chr1	27966581	27966940	360	peaks1053	2.96489	Exon (NM_018053/XKR8, exon 3 of 3)	27959462	27968096	8635	1	XKR8	NM_018053	7119	XK related 8 [Source:HGNC Symbol;Acc:HGNC:25508]
chr1	28087926	28088851	926	peaks1054	39.4552	Promoter (<=1kb)	27970344	28088637	118294	2	EYA3	NM_001282561	0	EYA transcriptional coactivator and phosphatase 3 [Source:HGNC Symbol;Acc:HGNC:3521]
chr1	28123267	28123868	602	peaks1055	9.19969	Distal Intergenic	27988473	28088637	100165	2	EYA3	NR_104214	-34630	EYA transcriptional coactivator and phosphatase 3 [Source:HGNC Symbol;Acc:HGNC:3521]
chr1	28163573	28163955	383	peaks1056	2.55022	Intron (NM_000952/PTAFR, intron 1 of 1)	28147166	28176944	29779	2	PTAFR	NM_000952	12989	platelet activating factor receptor [Source:HGNC Symbol;Acc:HGNC:9582]
chr1	28193854	28194309	456	peaks1057	5.10093	Promoter (<=1kb)	28147166	28193936	46771	2	PTAFR	NM_001164721	0	platelet activating factor receptor [Source:HGNC Symbol;Acc:HGNC:9582]
chr1	28197461	28197944	484	peaks1058	3.31786	Downstream (2-3kb)	28147166	28193936	46771	2	PTAFR	NM_001164722	-3525	platelet activating factor receptor [Source:HGNC Symbol;Acc:HGNC:9582]
chr1	28209712	28210036	325	peaks1059	4.23069	Exon (NM_014280/DNAJC8, exon 5 of 9)	28147166	28193936	46771	2	PTAFR	NM_001164722	-15776	platelet activating factor receptor [Source:HGNC Symbol;Acc:HGNC:9582]
chr1	28222841	28223351	511	peaks1060	7.26222	Intron (NM_014280/DNAJC8, intron 2 of 8)	28200279	28233031	32753	2	DNAJC8	NM_014280	9680	DnaJ heat shock protein family (Hsp40) member C8 [Source:HGNC Symbol;Acc:HGNC:15470]
chr1	28232592	28233076	485	peaks1061	31.3265	Promoter (<=1kb)	28200279	28233031	32753	2	DNAJC8	NM_014280	0	DnaJ heat shock protein family (Hsp40) member C8 [Source:HGNC Symbol;Acc:HGNC:15470]
chr1	28235924	28236268	345	peaks1062	11.3757	Promoter (<=1kb)	28236091	28238105	2015	1	ATPIF1	NM_016311	0	-
chr1	28247172	28247415	244	peaks1063	17.6216	Distal Intergenic	28236091	28238105	2015	1	ATPIF1	NM_178191	11081	-
chr1	28248369	28248618	250	peaks1064	2.83828	Distal Intergenic	28259452	28282491	23040	1	SESN2	NM_031459	-10834	sestrin 2 [Source:HGNC Symbol;Acc:HGNC:20746]
chr1	28249512	28249764	253	peaks1065	11.8493	Distal Intergenic	28259452	28282491	23040	1	SESN2	NM_031459	-9688	sestrin 2 [Source:HGNC Symbol;Acc:HGNC:20746]
chr1	28259019	28259716	698	peaks1066	13.1023	Promoter (<=1kb)	28259452	28282491	23040	1	SESN2	NM_031459	0	sestrin 2 [Source:HGNC Symbol;Acc:HGNC:20746]
chr1	28260226	28260492	267	peaks1067	7.44031	Promoter (<=1kb)	28259452	28282491	23040	1	SESN2	NM_031459	774	sestrin 2 [Source:HGNC Symbol;Acc:HGNC:20746]
chr1	28266859	28267067	209	peaks1068	1.83406	Intron (NM_031459/SESN2, intron 1 of 9)	28259452	28282491	23040	1	SESN2	NM_031459	7407	sestrin 2 [Source:HGNC Symbol;Acc:HGNC:20746]
chr1	28296751	28297239	489	peaks1069	12.3097	Distal Intergenic	28329002	28335967	6966	1	MED18	NM_001127350	-31763	mediator complex subunit 18 [Source:HGNC Symbol;Acc:HGNC:25944]
chr1	28313670	28314250	581	peaks1070	20.1151	Distal Intergenic	28329002	28335967	6966	1	MED18	NM_001127350	-14752	mediator complex subunit 18 [Source:HGNC Symbol;Acc:HGNC:25944]
chr1	28328844	28329707	864	peaks1071	10.9006	Promoter (<=1kb)	28329002	28335967	6966	1	MED18	NM_001127350	0	mediator complex subunit 18 [Source:HGNC Symbol;Acc:HGNC:25944]
chr1	28351506	28352274	769	peaks1072	18.8921	Distal Intergenic	28369582	28500369	130788	1	PHACTR4	NM_001048183	-17308	phosphatase and actin regulator 4 [Source:HGNC Symbol;Acc:HGNC:25793]
chr1	28369445	28370264	820	peaks1073	51.2157	Promoter (<=1kb)	28369582	28500369	130788	1	PHACTR4	NM_001048183	0	phosphatase and actin regulator 4 [Source:HGNC Symbol;Acc:HGNC:25793]
chr1	28391854	28392307	454	peaks1074	8.71195	Intron (NM_001048183/PHACTR4, intron 1 of 13)	28369582	28500369	130788	1	PHACTR4	NM_001048183	22272	phosphatase and actin regulator 4 [Source:HGNC Symbol;Acc:HGNC:25793]
chr1	28417445	28417858	414	peaks1075	14.5262	Intron (NM_001048183/PHACTR4, intron 2 of 13)	28438150	28500369	62220	1	PHACTR4	NM_023923	-20292	phosphatase and actin regulator 4 [Source:HGNC Symbol;Acc:HGNC:25793]
chr1	28437337	28437558	222	peaks1076	3.90514	Promoter (<=1kb)	28438150	28500369	62220	1	PHACTR4	NM_023923	-592	phosphatase and actin regulator 4 [Source:HGNC Symbol;Acc:HGNC:25793]
chr1	28437969	28438385	417	peaks1077	31.2253	Promoter (<=1kb)	28438150	28500369	62220	1	PHACTR4	NM_023923	0	phosphatase and actin regulator 4 [Source:HGNC Symbol;Acc:HGNC:25793]
chr1	28471664	28472004	341	peaks1078	9.16355	Intron (NM_001048183/PHACTR4, intron 6 of 13)	28438150	28500369	62220	1	PHACTR4	NM_023923	33514	phosphatase and actin regulator 4 [Source:HGNC Symbol;Acc:HGNC:25793]
chr1	28500951	28501174	224	peaks1079	2.41854	Distal Intergenic	28505943	28539196	33254	1	RCC1	NM_001048199	-4769	regulator of chromosome condensation 1 [Source:HGNC Symbol;Acc:HGNC:1913]
chr1	28505636	28506782	1147	peaks1080	10.3985	Promoter (<=1kb)	28505943	28539196	33254	1	RCC1	NM_001048199	0	regulator of chromosome condensation 1 [Source:HGNC Symbol;Acc:HGNC:1913]
chr1	28517928	28518314	387	peaks1081	5.91959	Promoter (<=1kb)	28518233	28539196	20964	1	RCC1	NM_001048194	0	regulator of chromosome condensation 1 [Source:HGNC Symbol;Acc:HGNC:1913]
chr1	28519017	28519253	237	peaks1082	3.20481	Promoter (<=1kb)	28518233	28539196	20964	1	RCC1	NM_001269	784	regulator of chromosome condensation 1 [Source:HGNC Symbol;Acc:HGNC:1913]
chr1	28537383	28537914	532	peaks1083	4.19407	Exon (NM_001048199/RCC1, exon 12 of 12)	28553017	28578545	25529	1	TRNAU1AP	NM_017846	-15103	tRNA selenocysteine 1 associated protein 1 [Source:HGNC Symbol;Acc:HGNC:30813]
chr1	28552734	28553802	1069	peaks1084	15.8081	Promoter (<=1kb)	28553017	28578545	25529	1	TRNAU1AP	NM_017846	0	tRNA selenocysteine 1 associated protein 1 [Source:HGNC Symbol;Acc:HGNC:30813]
chr1	28581366	28582158	793	peaks1085	4.99774	Promoter (<=1kb)	28578538	28581854	3317	2	SNHG12	NR_024127	0	small nucleolar RNA host gene 12 [Source:HGNC Symbol;Acc:HGNC:30062]
chr1	28592625	28593141	517	peaks1086	7.77742	Promoter (<=1kb)	28592495	28594576	2082	1	RAB42	NM_001193532	130	RAB42, member RAS oncogene family [Source:HGNC Symbol;Acc:HGNC:28702]
chr1	28594822	28595075	254	peaks1087	7.42625	Promoter (2-3kb)	28592495	28594576	2082	1	RAB42	NM_001193532	2327	RAB42, member RAS oncogene family [Source:HGNC Symbol;Acc:HGNC:28702]
chr1	28601567	28602216	650	peaks1088	2.62538	Downstream (<1kb)	28592495	28594576	2082	1	RAB42	NM_001193532	9072	RAB42, member RAS oncogene family [Source:HGNC Symbol;Acc:HGNC:28702]
chr1	28642628	28643383	756	peaks1089	19.3991	Promoter (<=1kb)	28603096	28643092	39997	2	TAF12	NM_001135218	0	TATA-box binding protein associated factor 12 [Source:HGNC Symbol;Acc:HGNC:11545]
chr1	28648064	28648750	687	peaks1090	34.8989	Promoter (<=1kb)	28648600	28648734	135	1	RNU11	NR_004407	0	RNA, U11 small nuclear [Source:HGNC Symbol;Acc:HGNC:10108]
chr1	28668316	28668789	474	peaks1091	16.3017	Promoter (<=1kb)	28668728	28715603	46876	1	GMEB1	NM_006582	0	glucocorticoid modulatory element binding protein 1 [Source:HGNC Symbol;Acc:HGNC:4370]
chr1	28669209	28669803	595	peaks1092	15.3883	Promoter (<=1kb)	28668728	28715603	46876	1	GMEB1	NM_024482	481	glucocorticoid modulatory element binding protein 1 [Source:HGNC Symbol;Acc:HGNC:4370]
chr1	28675377	28676101	725	peaks1093	8.81033	Intron (NM_006582/GMEB1, intron 1 of 9)	28668728	28715603	46876	1	GMEB1	NM_024482	6649	glucocorticoid modulatory element binding protein 1 [Source:HGNC Symbol;Acc:HGNC:4370]
chr1	28701538	28701916	379	peaks1094	5.36693	Intron (NM_006582/GMEB1, intron 6 of 9)	28668728	28715603	46876	1	GMEB1	NM_024482	32810	glucocorticoid modulatory element binding protein 1 [Source:HGNC Symbol;Acc:HGNC:4370]
chr1	28718995	28719232	238	peaks1095	5.72136	Distal Intergenic	28736621	28769775	33155	1	YTHDF2	NM_001173128	-17389	YTH N6-methyladenosine RNA binding protein 2 [Source:HGNC Symbol;Acc:HGNC:31675]
chr1	28736433	28737228	796	peaks1096	18.183	Promoter (<=1kb)	28736621	28769775	33155	1	YTHDF2	NM_001173128	0	YTH N6-methyladenosine RNA binding protein 2 [Source:HGNC Symbol;Acc:HGNC:31675]
chr1	28781926	28782513	588	peaks1097	10.2589	Distal Intergenic	28812142	28863696	51555	1	OPRD1	NM_000911	-29629	opioid receptor delta 1 [Source:HGNC Symbol;Acc:HGNC:8153]
chr1	28884889	28885145	257	peaks1098	8.38675	Promoter (1-2kb)	28887091	29120046	232956	1	EPB41	NM_001166005	-1946	erythrocyte membrane protein band 4.1 [Source:HGNC Symbol;Acc:HGNC:3377]
chr1	28886806	28887338	533	peaks1099	9.37035	Promoter (<=1kb)	28887091	29120046	232956	1	EPB41	NM_001166005	0	erythrocyte membrane protein band 4.1 [Source:HGNC Symbol;Acc:HGNC:3377]
chr1	28887622	28888038	417	peaks1100	3.23383	Promoter (<=1kb)	28887091	29120046	232956	1	EPB41	NM_203343	531	erythrocyte membrane protein band 4.1 [Source:HGNC Symbol;Acc:HGNC:3377]
chr1	28906326	28906616	291	peaks1101	5.39847	Intron (NM_001166005/EPB41, intron 1 of 20)	28914576	29065221	150646	1	EPB41	NM_001166006	-7960	erythrocyte membrane protein band 4.1 [Source:HGNC Symbol;Acc:HGNC:3377]
chr1	28914149	28914580	432	peaks1102	16.0649	Promoter (<=1kb)	28914576	29065221	150646	1	EPB41	NM_001166006	0	erythrocyte membrane protein band 4.1 [Source:HGNC Symbol;Acc:HGNC:3377]
chr1	28928056	28928421	366	peaks1103	4.37827	Intron (NM_001166005/EPB41, intron 1 of 20)	28914576	29065221	150646	1	EPB41	NM_001166006	13480	erythrocyte membrane protein band 4.1 [Source:HGNC Symbol;Acc:HGNC:3377]
chr1	28965508	28966000	493	peaks1104	10.5463	Intron (NM_001166005/EPB41, intron 1 of 20)	28914576	29065221	150646	1	EPB41	NM_001166006	50932	erythrocyte membrane protein band 4.1 [Source:HGNC Symbol;Acc:HGNC:3377]
chr1	28971925	28972882	958	peaks1105	11.1621	Intron (NM_001166005/EPB41, intron 1 of 20)	28914576	29065221	150646	1	EPB41	NM_001166006	57349	erythrocyte membrane protein band 4.1 [Source:HGNC Symbol;Acc:HGNC:3377]
chr1	29124265	29125147	883	peaks1106	18.8129	Promoter (<=1kb)	29119425	29123909	4485	2	TMEM200B	NM_001003682	-356	transmembrane protein 200B [Source:HGNC Symbol;Acc:HGNC:33785]
chr1	29165546	29165762	217	peaks1107	4.17048	Intron (NM_005626/SRSF4, intron 1 of 5)	29147738	29182125	34388	2	SRSF4	NM_005626	16363	serine and arginine rich splicing factor 4 [Source:HGNC Symbol;Acc:HGNC:10786]
chr1	29181208	29182160	953	peaks1108	47.4325	Promoter (<=1kb)	29147738	29182125	34388	2	SRSF4	NM_005626	0	serine and arginine rich splicing factor 4 [Source:HGNC Symbol;Acc:HGNC:10786]
chr1	29202885	29203276	392	peaks1109	3.45141	Exon (NM_001024732/MECR, exon 5 of 10)	29147738	29182125	34388	2	SRSF4	NM_005626	-20760	serine and arginine rich splicing factor 4 [Source:HGNC Symbol;Acc:HGNC:10786]
chr1	29209360	29209644	285	peaks1110	4.90608	Intron (NM_001024732/MECR, intron 3 of 9)	29192657	29230958	38302	2	MECR	NM_001024732	21314	mitochondrial trans-2-enoyl-CoA reductase [Source:HGNC Symbol;Acc:HGNC:19691]
chr1	29230737	29231067	331	peaks1111	25.4147	Promoter (<=1kb)	29192657	29230958	38302	2	MECR	NM_001024732	0	mitochondrial trans-2-enoyl-CoA reductase [Source:HGNC Symbol;Acc:HGNC:19691]
chr1	29237306	29237665	360	peaks1112	3.92032	Promoter (<=1kb)	29236516	29326813	90298	1	PTPRU	NM_133178	790	protein tyrosine phosphatase receptor type U [Source:HGNC Symbol;Acc:HGNC:9683]
chr1	29238074	29238322	249	peaks1113	3.8291	Promoter (1-2kb)	29236516	29326813	90298	1	PTPRU	NM_133178	1558	protein tyrosine phosphatase receptor type U [Source:HGNC Symbol;Acc:HGNC:9683]
chr1	29239040	29239687	648	peaks1114	9.23845	Promoter (2-3kb)	29236516	29326813	90298	1	PTPRU	NM_133178	2524	protein tyrosine phosphatase receptor type U [Source:HGNC Symbol;Acc:HGNC:9683]
chr1	29245712	29245965	254	peaks1115	2.45597	Intron (NM_001195001/PTPRU, intron 1 of 29)	29236516	29326813	90298	1	PTPRU	NM_133178	9196	protein tyrosine phosphatase receptor type U [Source:HGNC Symbol;Acc:HGNC:9683]
chr1	29247277	29247563	287	peaks1116	4.21772	Intron (NM_001195001/PTPRU, intron 1 of 29)	29236516	29326813	90298	1	PTPRU	NM_133178	10761	protein tyrosine phosphatase receptor type U [Source:HGNC Symbol;Acc:HGNC:9683]
chr1	29257324	29257742	419	peaks1117	3.34334	Intron (NM_001195001/PTPRU, intron 2 of 29)	29236516	29326813	90298	1	PTPRU	NM_133178	20808	protein tyrosine phosphatase receptor type U [Source:HGNC Symbol;Acc:HGNC:9683]
chr1	29271671	29272124	454	peaks1118	21.6671	Intron (NM_001195001/PTPRU, intron 7 of 29)	29236516	29326813	90298	1	PTPRU	NM_133178	35155	protein tyrosine phosphatase receptor type U [Source:HGNC Symbol;Acc:HGNC:9683]
chr1	29282930	29283634	705	peaks1119	21.5999	Exon (NM_001195001/PTPRU, exon 12 of 30)	29236516	29326813	90298	1	PTPRU	NM_133178	46414	protein tyrosine phosphatase receptor type U [Source:HGNC Symbol;Acc:HGNC:9683]
chr1	29289574	29290087	514	peaks1120	7.05354	Exon (NM_005704/PTPRU, exon 15 of 31)	29236516	29326813	90298	1	PTPRU	NM_133178	53058	protein tyrosine phosphatase receptor type U [Source:HGNC Symbol;Acc:HGNC:9683]
chr1	29297674	29297880	207	peaks1121	3.40727	Intron (NM_001195001/PTPRU, intron 15 of 29)	29329620	29350114	20495	2	LOC101928460	NR_110758	52234	-
chr1	29307324	29307536	213	peaks1122	3.6031	Intron (NM_001195001/PTPRU, intron 18 of 29)	29329620	29350114	20495	2	LOC101928460	NR_110758	42578	-
chr1	29324778	29325052	275	peaks1123	7.97432	Intron (NM_001195001/PTPRU, intron 28 of 29)	29329620	29350114	20495	2	LOC101928460	NR_110758	25062	-
chr1	29394937	29395192	256	peaks1124	3.55778	Distal Intergenic	29329620	29350114	20495	2	LOC101928460	NR_110758	-44823	-
chr1	29554151	29554615	465	peaks1125	6.26063	Distal Intergenic	29329620	29350114	20495	2	LOC101928460	NR_110758	-204037	-
chr1	29709179	29709654	476	peaks1126	7.29812	Distal Intergenic	30013952	30037612	23661	2	LOC101929406	NR_110790	327958	-
chr1	29800534	29800761	228	peaks1127	3.51232	Distal Intergenic	30013952	30037612	23661	2	LOC101929406	NR_110790	236851	-
chr1	30070148	30070395	248	peaks1128	2.74169	Distal Intergenic	30013952	30037612	23661	2	LOC101929406	NR_110790	-32536	-
chr1	30084068	30084419	352	peaks1129	3.89136	Distal Intergenic	30013952	30037612	23661	2	LOC101929406	NR_110790	-46456	-
chr1	30263599	30263811	213	peaks1130	2.99464	Distal Intergenic	30013952	30037612	23661	2	LOC101929406	NR_110790	-225987	-
chr1	30273274	30273553	280	peaks1131	2.69403	Distal Intergenic	30013952	30037612	23661	2	LOC101929406	NR_110790	-235662	-
chr1	30525883	30526538	656	peaks1132	3.55778	Distal Intergenic	30718772	30726746	7975	1	MATN1-AS1	NR_034182	-192234	MATN1 antisense RNA 1 [Source:HGNC Symbol;Acc:HGNC:40364]
chr1	30657631	30657922	292	peaks1133	2.942	Distal Intergenic	30718772	30726746	7975	1	MATN1-AS1	NR_034182	-60850	MATN1 antisense RNA 1 [Source:HGNC Symbol;Acc:HGNC:40364]
chr1	30698330	30698607	278	peaks1134	2.18934	Distal Intergenic	30718772	30726746	7975	1	MATN1-AS1	NR_034182	-20165	MATN1 antisense RNA 1 [Source:HGNC Symbol;Acc:HGNC:40364]
chr1	30718066	30719017	952	peaks1135	11.6058	Promoter (<=1kb)	30718772	30726746	7975	1	MATN1-AS1	NR_034182	0	MATN1 antisense RNA 1 [Source:HGNC Symbol;Acc:HGNC:40364]
chr1	30798006	30798649	644	peaks1136	3.81838	Distal Intergenic	30732468	30757836	25369	2	LAPTM5	NM_006762	-40170	lysosomal protein transmembrane 5 [Source:HGNC Symbol;Acc:HGNC:29612]
chr1	30816536	30816741	206	peaks1137	4.41522	Distal Intergenic	30732468	30757836	25369	2	LAPTM5	NM_006762	-58700	lysosomal protein transmembrane 5 [Source:HGNC Symbol;Acc:HGNC:29612]
chr1	30823314	30823534	221	peaks1138	2.77994	Distal Intergenic	30732468	30757836	25369	2	LAPTM5	NM_006762	-65478	lysosomal protein transmembrane 5 [Source:HGNC Symbol;Acc:HGNC:29612]
chr1	30823877	30824530	654	peaks1139	12.1031	Distal Intergenic	30732468	30757836	25369	2	LAPTM5	NM_006762	-66041	lysosomal protein transmembrane 5 [Source:HGNC Symbol;Acc:HGNC:29612]
chr1	30870307	30870565	259	peaks1140	2.14193	3' UTR	30869466	30908633	39168	2	SDC3	NM_014654	38068	syndecan 3 [Source:HGNC Symbol;Acc:HGNC:10660]
chr1	30888200	30888489	290	peaks1141	4.72123	Intron (NM_014654/SDC3, intron 1 of 4)	30869466	30908633	39168	2	SDC3	NM_014654	20144	syndecan 3 [Source:HGNC Symbol;Acc:HGNC:10660]
chr1	30911533	30911786	254	peaks1142	3.38813	Promoter (2-3kb)	30869466	30908633	39168	2	SDC3	NM_014654	-2900	syndecan 3 [Source:HGNC Symbol;Acc:HGNC:10660]
chr1	30933378	30934376	999	peaks1143	3.80679	Promoter (1-2kb)	30935689	30935776	88	2	SNORD103A	NR_004054	1400	-
chr1	30964658	30965041	384	peaks1144	2.71548	Exon (NM_001020658/PUM1, exon 14 of 22)	30968163	30968237	75	2	SNORD85	NR_003066	3196	-
chr1	30988614	30988969	356	peaks1145	4.88993	Intron (NM_001020658/PUM1, intron 7 of 21)	30968163	30968237	75	2	SNORD85	NR_003066	-20377	-
chr1	31007331	31007807	477	peaks1146	3.76245	Intron (NM_001020658/PUM1, intron 3 of 21)	30968163	30968237	75	2	SNORD85	NR_003066	-39094	-
chr1	31010886	31011151	266	peaks1147	4.81452	Intron (NM_001020658/PUM1, intron 3 of 21)	30968163	30968237	75	2	SNORD85	NR_003066	-42649	-
chr1	31025402	31025836	435	peaks1148	2.49922	Intron (NM_001020658/PUM1, intron 3 of 21)	30931506	31065717	134212	2	PUM1	NM_001020658	39881	pumilio RNA binding family member 1 [Source:HGNC Symbol;Acc:HGNC:14957]
chr1	31033643	31034111	469	peaks1149	9.27271	Intron (NM_001020658/PUM1, intron 2 of 21)	30931506	31065717	134212	2	PUM1	NM_001020658	31606	pumilio RNA binding family member 1 [Source:HGNC Symbol;Acc:HGNC:14957]
chr1	31055419	31055630	212	peaks1150	2.81215	Intron (NM_001020658/PUM1, intron 2 of 21)	30931506	31065717	134212	2	PUM1	NM_001020658	10087	pumilio RNA binding family member 1 [Source:HGNC Symbol;Acc:HGNC:14957]
chr1	31065219	31066112	894	peaks1151	46.8847	Promoter (<=1kb)	30931506	31065717	134212	2	PUM1	NM_001020658	0	pumilio RNA binding family member 1 [Source:HGNC Symbol;Acc:HGNC:14957]
chr1	31135839	31136364	526	peaks1152	23.7673	Distal Intergenic	30931506	31065717	134212	2	PUM1	NM_014676	-70122	pumilio RNA binding family member 1 [Source:HGNC Symbol;Acc:HGNC:14957]
chr1	31155239	31155761	523	peaks1153	13.9761	Distal Intergenic	31179745	31239887	60143	2	NKAIN1	NM_024522	84126	sodium/potassium transporting ATPase interacting 1 [Source:HGNC Symbol;Acc:HGNC:25743]
chr1	31170663	31171298	636	peaks1154	67.7554	Distal Intergenic	31179745	31239887	60143	2	NKAIN1	NM_024522	68589	sodium/potassium transporting ATPase interacting 1 [Source:HGNC Symbol;Acc:HGNC:25743]
chr1	31182201	31182554	354	peaks1155	3.91826	Exon (NM_024522/NKAIN1, exon 5 of 7)	31179745	31239887	60143	2	NKAIN1	NM_024522	57333	sodium/potassium transporting ATPase interacting 1 [Source:HGNC Symbol;Acc:HGNC:25743]
chr1	31286551	31286834	284	peaks1156	4.41522	Intron (NM_004814/SNRNP40, intron 4 of 9)	31259568	31296797	37230	2	SNRNP40	NM_004814	9963	small nuclear ribonucleoprotein U5 subunit 40 [Source:HGNC Symbol;Acc:HGNC:30857]
chr1	31296464	31297393	930	peaks1157	28.1366	Promoter (<=1kb)	31259568	31296797	37230	2	SNRNP40	NM_004814	0	small nuclear ribonucleoprotein U5 subunit 40 [Source:HGNC Symbol;Acc:HGNC:30857]
chr1	31317332	31317552	221	peaks1158	3.24438	Intron (NM_001282566/ZCCHC17, intron 1 of 6)	31296982	31364953	67972	1	ZCCHC17	NM_016505	20350	zinc finger CCHC-type containing 17 [Source:HGNC Symbol;Acc:HGNC:30246]
chr1	31347669	31348375	707	peaks1159	3.4599	Intron (NM_001282566/ZCCHC17, intron 5 of 6)	31365253	31373076	7824	2	FABP3	NM_004102	24701	fatty acid binding protein 3 [Source:HGNC Symbol;Acc:HGNC:3557]
chr1	31373299	31373826	528	peaks1160	7.52434	Promoter (<=1kb)	31365253	31373076	7824	2	FABP3	NM_004102	-223	fatty acid binding protein 3 [Source:HGNC Symbol;Acc:HGNC:3557]
chr1	31394817	31395151	335	peaks1161	2.66755	Distal Intergenic	31409565	31434680	25116	1	SERINC2	NM_001199038	-14414	serine incorporator 2 [Source:HGNC Symbol;Acc:HGNC:23231]
chr1	31413496	31414023	528	peaks1162	8.65907	Promoter (<=1kb)	31413813	31434680	20868	1	SERINC2	NM_001199039	0	serine incorporator 2 [Source:HGNC Symbol;Acc:HGNC:23231]
chr1	31416347	31416551	205	peaks1163	2.41042	Promoter (2-3kb)	31413813	31434680	20868	1	SERINC2	NM_018565	2534	serine incorporator 2 [Source:HGNC Symbol;Acc:HGNC:23231]
chr1	31422646	31422930	285	peaks1164	6.66723	Intron (NM_001199038/SERINC2, intron 2 of 10)	31413813	31434680	20868	1	SERINC2	NM_018565	8833	serine incorporator 2 [Source:HGNC Symbol;Acc:HGNC:23231]
chr1	31431771	31432185	415	peaks1165	33.4298	Intron (NM_001199038/SERINC2, intron 9 of 10)	31413813	31434680	20868	1	SERINC2	NM_018565	17958	serine incorporator 2 [Source:HGNC Symbol;Acc:HGNC:23231]
chr1	31549087	31549627	541	peaks1166	8.91426	Distal Intergenic	31576485	31587686	11202	1	TINAGL1	NM_001204414	-26858	tubulointerstitial nephritis antigen like 1 [Source:HGNC Symbol;Acc:HGNC:19168]
chr1	31576083	31576411	329	peaks1167	6.77152	Promoter (<=1kb)	31576485	31587686	11202	1	TINAGL1	NM_001204414	-74	tubulointerstitial nephritis antigen like 1 [Source:HGNC Symbol;Acc:HGNC:19168]
chr1	31587901	31588168	268	peaks1168	4.24593	Distal Intergenic	31578145	31587686	9542	1	TINAGL1	NM_001204415	9756	tubulointerstitial nephritis antigen like 1 [Source:HGNC Symbol;Acc:HGNC:19168]
chr1	31644369	31645199	831	peaks1169	44.724	Promoter (<=1kb)	31629862	31644617	14756	2	PEF1	NR_033688	0	penta-EF-hand domain containing 1 [Source:HGNC Symbol;Acc:HGNC:30009]
chr1	31666399	31666820	422	peaks1170	4.36176	Intron (NM_001856/COL16A1, intron 52 of 70)	31629862	31645237	15376	2	PEF1	NR_033686	-21162	penta-EF-hand domain containing 1 [Source:HGNC Symbol;Acc:HGNC:30009]
chr1	31669884	31670096	213	peaks1171	3.67379	Intron (NM_001856/COL16A1, intron 49 of 70)	31629862	31645237	15376	2	PEF1	NR_033686	-24647	penta-EF-hand domain containing 1 [Source:HGNC Symbol;Acc:HGNC:30009]
chr1	31674864	31675197	334	peaks1172	3.57916	Exon (NM_001856/COL16A1, exon 44 of 71)	31652247	31704167	51921	2	COL16A1	NM_001856	28970	collagen type XVI alpha 1 chain [Source:HGNC Symbol;Acc:HGNC:2193]
chr1	31700951	31701802	852	peaks1173	12.0676	Promoter (2-3kb)	31652247	31704167	51921	2	COL16A1	NM_001856	2365	collagen type XVI alpha 1 chain [Source:HGNC Symbol;Acc:HGNC:2193]
chr1	31714639	31715854	1216	peaks1174	4.7046	Distal Intergenic	31652247	31704167	51921	2	COL16A1	NM_001856	-10472	collagen type XVI alpha 1 chain [Source:HGNC Symbol;Acc:HGNC:2193]
chr1	31754006	31754209	204	peaks1175	2.74261	Intron (NM_001294335/ADGRB2, intron 4 of 32)	31758660	31758735	76	2	MIR4254	NR_036216	4526	microRNA 4254 [Source:HGNC Symbol;Acc:HGNC:38193]
chr1	31769801	31770075	275	peaks1176	5.12163	Distal Intergenic	31727105	31764063	36959	2	ADGRB2	NM_001294336	-5738	adhesion G protein-coupled receptor B2 [Source:HGNC Symbol;Acc:HGNC:944]
chr1	31775627	31775852	226	peaks1177	2.67451	Distal Intergenic	31727105	31764063	36959	2	ADGRB2	NM_001294336	-11564	adhesion G protein-coupled receptor B2 [Source:HGNC Symbol;Acc:HGNC:944]
chr1	31788313	31788570	258	peaks1178	5.49422	Downstream (1-2kb)	31727105	31764063	36959	2	ADGRB2	NM_001294336	-24250	adhesion G protein-coupled receptor B2 [Source:HGNC Symbol;Acc:HGNC:944]
chr1	31798488	31798699	212	peaks1179	2.7432	Exon (NM_001281987/SPOCD1, exon 8 of 16)	31790422	31816051	25630	2	SPOCD1	NM_001281987	17352	SPOC domain containing 1 [Source:HGNC Symbol;Acc:HGNC:26338]
chr1	31813935	31814499	565	peaks1180	2.52171	Promoter (1-2kb)	31790422	31816051	25630	2	SPOCD1	NM_001281987	1552	SPOC domain containing 1 [Source:HGNC Symbol;Acc:HGNC:26338]
chr1	31925107	31925353	247	peaks1181	6.07175	Intron (NM_080391/PTP4A2, intron 1 of 5)	31906421	31919658	13238	2	PTP4A2	NM_001195101	-5449	protein tyrosine phosphatase 4A2 [Source:HGNC Symbol;Acc:HGNC:9635]
chr1	31937474	31937782	309	peaks1182	7.33424	Promoter (<=1kb)	31906421	31938387	31967	2	PTP4A2	NM_080391	605	protein tyrosine phosphatase 4A2 [Source:HGNC Symbol;Acc:HGNC:9635]
chr1	31938487	31938839	353	peaks1183	8.8847	Promoter (<=1kb)	31906421	31938387	31967	2	PTP4A2	NM_080391	-100	protein tyrosine phosphatase 4A2 [Source:HGNC Symbol;Acc:HGNC:9635]
chr1	31939801	31940102	302	peaks1184	9.52848	Promoter (1-2kb)	31906421	31938387	31967	2	PTP4A2	NM_080391	-1414	protein tyrosine phosphatase 4A2 [Source:HGNC Symbol;Acc:HGNC:9635]
chr1	31944320	31945189	870	peaks1185	35.1992	Distal Intergenic	31906421	31938387	31967	2	PTP4A2	NM_080391	-5933	protein tyrosine phosphatase 4A2 [Source:HGNC Symbol;Acc:HGNC:9635]
chr1	31954555	31955190	636	peaks1186	54.8545	Distal Intergenic	31906421	31938387	31967	2	PTP4A2	NM_080391	-16168	protein tyrosine phosphatase 4A2 [Source:HGNC Symbol;Acc:HGNC:9635]
chr1	31956096	31956442	347	peaks1187	13.2573	Distal Intergenic	31906421	31938387	31967	2	PTP4A2	NM_080391	-17709	protein tyrosine phosphatase 4A2 [Source:HGNC Symbol;Acc:HGNC:9635]
chr1	31964057	31964570	514	peaks1188	11.3228	Distal Intergenic	31906421	31938387	31967	2	PTP4A2	NM_080391	-25670	protein tyrosine phosphatase 4A2 [Source:HGNC Symbol;Acc:HGNC:9635]
chr1	31977740	31978047	308	peaks1189	5.89192	Distal Intergenic	32013694	32043881	30188	1	KHDRBS1	NM_001271878	-35647	KH RNA binding domain containing, signal transduction associated 1 [Source:HGNC Symbol;Acc:HGNC:18116]
chr1	32013342	32014077	736	peaks1190	15.341	Promoter (<=1kb)	32013694	32043881	30188	1	KHDRBS1	NM_001271878	0	KH RNA binding domain containing, signal transduction associated 1 [Source:HGNC Symbol;Acc:HGNC:18116]
chr1	32014306	32015067	762	peaks1191	13.3864	Promoter (<=1kb)	32013694	32060859	47166	1	KHDRBS1	NR_073499	612	KH RNA binding domain containing, signal transduction associated 1 [Source:HGNC Symbol;Acc:HGNC:18116]
chr1	32046400	32046616	217	peaks1192	3.18172	Intron (NR_073499/KHDRBS1, intron 10 of 10)	32072902	32102866	29965	1	TMEM39B	NM_018056	-26286	transmembrane protein 39B [Source:HGNC Symbol;Acc:HGNC:25510]
chr1	32062383	32062915	533	peaks1193	20.2888	Distal Intergenic	32072902	32102866	29965	1	TMEM39B	NM_018056	-9987	transmembrane protein 39B [Source:HGNC Symbol;Acc:HGNC:25510]
chr1	32072887	32073560	674	peaks1194	6.11573	Promoter (<=1kb)	32072902	32102866	29965	1	TMEM39B	NM_018056	0	transmembrane protein 39B [Source:HGNC Symbol;Acc:HGNC:25510]
chr1	32100989	32101821	833	peaks1195	5.33636	Intron (NM_018056/TMEM39B, intron 8 of 8)	32108043	32176567	68525	1	KPNA6	NM_012316	-6222	karyopherin subunit alpha 6 [Source:HGNC Symbol;Acc:HGNC:6399]
chr1	32107946	32108803	858	peaks1196	23.1781	Promoter (<=1kb)	32108043	32176567	68525	1	KPNA6	NM_012316	0	karyopherin subunit alpha 6 [Source:HGNC Symbol;Acc:HGNC:6399]
chr1	32133302	32133779	478	peaks1197	23.881	Intron (NM_012316/KPNA6, intron 1 of 13)	32108043	32176567	68525	1	KPNA6	NM_012316	25259	karyopherin subunit alpha 6 [Source:HGNC Symbol;Acc:HGNC:6399]
chr1	32139088	32139306	219	peaks1198	2.89202	Intron (NM_012316/KPNA6, intron 1 of 13)	32108043	32176567	68525	1	KPNA6	NM_012316	31045	karyopherin subunit alpha 6 [Source:HGNC Symbol;Acc:HGNC:6399]
chr1	32142836	32143129	294	peaks1199	5.06404	Intron (NM_012316/KPNA6, intron 1 of 13)	32108043	32176567	68525	1	KPNA6	NM_012316	34793	karyopherin subunit alpha 6 [Source:HGNC Symbol;Acc:HGNC:6399]
chr1	32151186	32151589	404	peaks1200	3.66086	Intron (NM_012316/KPNA6, intron 1 of 13)	32179744	32198285	18542	1	TXLNA	NM_175852	-28155	taxilin alpha [Source:HGNC Symbol;Acc:HGNC:30685]
chr1	32161277	32161502	226	peaks1201	3.50348	Intron (NM_012316/KPNA6, intron 7 of 13)	32179744	32198285	18542	1	TXLNA	NM_175852	-18242	taxilin alpha [Source:HGNC Symbol;Acc:HGNC:30685]
chr1	32179322	32180615	1294	peaks1202	17.1675	Promoter (<=1kb)	32179744	32198285	18542	1	TXLNA	NM_175852	0	taxilin alpha [Source:HGNC Symbol;Acc:HGNC:30685]
chr1	32200351	32200797	447	peaks1203	2.90688	Promoter (<=1kb)	32200386	32205390	5005	1	CCDC28B	NM_001301011	0	coiled-coil domain containing 28B [Source:HGNC Symbol;Acc:HGNC:28163]
chr1	32205515	32206424	910	peaks1204	9.99154	Promoter (<=1kb)	32205635	32208687	3053	1	IQCC	NM_001160042	0	IQ motif containing C [Source:HGNC Symbol;Acc:HGNC:25545]
chr1	32215549	32216053	505	peaks1205	14.4846	3' UTR	32216197	32222325	6129	2	TMEM234	NM_019118	6272	transmembrane protein 234 [Source:HGNC Symbol;Acc:HGNC:28837]
chr1	32221779	32222843	1065	peaks1206	13.1103	Promoter (<=1kb)	32222370	32231604	9235	1	EIF3I	NM_003757	0	eukaryotic translation initiation factor 3 subunit I [Source:HGNC Symbol;Acc:HGNC:3272]
chr1	32235945	32236458	514	peaks1207	7.77492	Intron (NR_026850/MTMR9LP, intron 3 of 6)	32231660	32241710	10051	2	MTMR9LP	NR_026850	5252	myotubularin related protein 9 like, pseudogene [Source:HGNC Symbol;Acc:HGNC:27920]
chr1	32240373	32240710	338	peaks1208	3.22239	Promoter (<=1kb)	32231660	32241710	10051	2	MTMR9LP	NR_026850	1000	myotubularin related protein 9 like, pseudogene [Source:HGNC Symbol;Acc:HGNC:27920]
chr1	32241202	32241723	522	peaks1209	13.9214	Promoter (<=1kb)	32231660	32241710	10051	2	MTMR9LP	NR_026850	0	myotubularin related protein 9 like, pseudogene [Source:HGNC Symbol;Acc:HGNC:27920]
chr1	32246716	32247417	702	peaks1210	5.4253	Promoter (<=1kb)	32247217	32248860	1644	1	FAM167B	NM_032648	0	family with sequence similarity 167 member B [Source:HGNC Symbol;Acc:HGNC:28133]
chr1	32291850	32292723	874	peaks1211	26.9901	Promoter (<=1kb)	32292107	32333623	41517	1	HDAC1	NM_004964	0	histone deacetylase 1 [Source:HGNC Symbol;Acc:HGNC:4852]
chr1	32351193	32351861	669	peaks1212	17.2053	Distal Intergenic	32361270	32362243	974	2	FAM229A	NM_001167676	10382	family with sequence similarity 229 member A [Source:HGNC Symbol;Acc:HGNC:44652]
chr1	32394011	32394917	907	peaks1213	26.8727	Promoter (<=1kb)	32364633	32394461	29829	2	BSDC1	NM_001143888	0	BSD domain containing 1 [Source:HGNC Symbol;Acc:HGNC:25501]
chr1	32448043	32448713	671	peaks1214	8.36349	Distal Intergenic	32465057	32487858	22802	1	ZBTB8B	NM_001145720	-16344	zinc finger and BTB domain containing 8B [Source:HGNC Symbol;Acc:HGNC:37057]
chr1	32539129	32539443	315	peaks1215	7.03676	Promoter (<=1kb)	32539145	32605950	66806	1	ZBTB8A	NM_001040441	0	zinc finger and BTB domain containing 8A [Source:HGNC Symbol;Acc:HGNC:24172]
chr1	32539895	32540549	655	peaks1216	5.04821	Promoter (<=1kb)	32539145	32605950	66806	1	ZBTB8A	NR_111980	750	zinc finger and BTB domain containing 8A [Source:HGNC Symbol;Acc:HGNC:24172]
chr1	32550837	32551485	649	peaks1217	4.1292	Intron (NM_001040441/ZBTB8A, intron 1 of 4)	32539145	32605950	66806	1	ZBTB8A	NR_111980	11692	zinc finger and BTB domain containing 8A [Source:HGNC Symbol;Acc:HGNC:24172]
chr1	32606074	32607057	984	peaks1218	3.64234	Distal Intergenic	32621216	32650590	29375	2	ZBTB8OS	NM_001308135	43533	zinc finger and BTB domain containing 8 opposite strand [Source:HGNC Symbol;Acc:HGNC:24094]
chr1	32612038	32612585	548	peaks1219	26.6486	Distal Intergenic	32621216	32650590	29375	2	ZBTB8OS	NM_001308135	38005	zinc finger and BTB domain containing 8 opposite strand [Source:HGNC Symbol;Acc:HGNC:24094]
chr1	32650334	32651682	1349	peaks1220	48.7414	Promoter (<=1kb)	32651148	32686211	35064	1	RBBP4	NM_001135255	0	RB binding protein 4, chromatin remodeling factor [Source:HGNC Symbol;Acc:HGNC:9887]
chr1	32677605	32677846	242	peaks1221	1.99722	Intron (NM_001135255/RBBP4, intron 11 of 11)	32679906	32702760	22855	2	SYNC	NM_001161708	24914	syncoilin, intermediate filament protein [Source:HGNC Symbol;Acc:HGNC:28897]
chr1	32685579	32685951	373	peaks1222	4.86591	3' UTR	32679906	32702760	22855	2	SYNC	NM_001161708	16809	syncoilin, intermediate filament protein [Source:HGNC Symbol;Acc:HGNC:28897]
chr1	32695259	32695681	423	peaks1223	4.37827	Exon (NM_001161708/SYNC, exon 2 of 4)	32679906	32702760	22855	2	SYNC	NM_001161708	7079	syncoilin, intermediate filament protein [Source:HGNC Symbol;Acc:HGNC:28897]
chr1	32701789	32702135	347	peaks1224	3.00629	Promoter (<=1kb)	32679906	32702760	22855	2	SYNC	NM_001161708	625	syncoilin, intermediate filament protein [Source:HGNC Symbol;Acc:HGNC:28897]
chr1	32702857	32704049	1193	peaks1225	51.869	Promoter (<=1kb)	32679906	32702760	22855	2	SYNC	NM_030786	-97	syncoilin, intermediate filament protein [Source:HGNC Symbol;Acc:HGNC:28897]
chr1	32715785	32716085	301	peaks1226	5.78245	Distal Intergenic	32679906	32702760	22855	2	SYNC	NM_030786	-13025	syncoilin, intermediate filament protein [Source:HGNC Symbol;Acc:HGNC:28897]
chr1	32716603	32717109	507	peaks1227	18.7299	Distal Intergenic	32679906	32702760	22855	2	SYNC	NM_030786	-13843	syncoilin, intermediate filament protein [Source:HGNC Symbol;Acc:HGNC:28897]
chr1	32724983	32725733	751	peaks1228	29.0353	Distal Intergenic	32741911	32774970	33060	1	KIAA1522	NM_020888	-16178	KIAA1522 [Source:HGNC Symbol;Acc:HGNC:29301]
chr1	32741343	32741708	366	peaks1229	6.61156	Promoter (<=1kb)	32741911	32774970	33060	1	KIAA1522	NM_020888	-203	KIAA1522 [Source:HGNC Symbol;Acc:HGNC:29301]
chr1	32742183	32742548	366	peaks1230	8.39347	Promoter (<=1kb)	32741911	32774970	33060	1	KIAA1522	NM_020888	272	KIAA1522 [Source:HGNC Symbol;Acc:HGNC:29301]
chr1	32743037	32743848	812	peaks1231	11.0269	Promoter (1-2kb)	32741911	32774970	33060	1	KIAA1522	NM_020888	1126	KIAA1522 [Source:HGNC Symbol;Acc:HGNC:29301]
chr1	32749818	32750088	271	peaks1232	2.85246	Intron (NM_020888/KIAA1522, intron 1 of 6)	32741911	32774970	33060	1	KIAA1522	NM_020888	7907	KIAA1522 [Source:HGNC Symbol;Acc:HGNC:29301]
chr1	32759997	32760576	580	peaks1233	105.506	Intron (NM_020888/KIAA1522, intron 1 of 6)	32765634	32774970	9337	1	KIAA1522	NM_001198972	-5058	KIAA1522 [Source:HGNC Symbol;Acc:HGNC:29301]
chr1	32780370	32780593	224	peaks1234	3.04384	Intron (NM_003680/YARS, intron 10 of 12)	32765634	32774970	9337	1	KIAA1522	NM_001198973	14736	KIAA1522 [Source:HGNC Symbol;Acc:HGNC:29301]
chr1	32789431	32789636	206	peaks1235	3.19024	Intron (NM_003680/YARS, intron 6 of 12)	32765634	32774970	9337	1	KIAA1522	NM_001198973	23797	KIAA1522 [Source:HGNC Symbol;Acc:HGNC:29301]
chr1	32798927	32799665	739	peaks1236	2.95619	Intron (NM_003680/YARS, intron 4 of 12)	32817442	32858879	41438	1	S100PBP	NM_001256121	-17777	S100P binding protein [Source:HGNC Symbol;Acc:HGNC:25768]
chr1	32817103	32818456	1354	peaks1237	30.6419	Promoter (<=1kb)	32817442	32858879	41438	1	S100PBP	NM_001256121	0	S100P binding protein [Source:HGNC Symbol;Acc:HGNC:25768]
chr1	32839702	32840037	336	peaks1238	1.8952	Intron (NM_001256121/S100PBP, intron 5 of 6)	32775239	32818032	42794	2	YARS	NM_003680	-21670	-
chr1	32963889	32964284	396	peaks1239	10.529	Promoter (<=1kb)	32936446	32964813	28368	2	RNF19B	NM_001127361	529	ring finger protein 19B [Source:HGNC Symbol;Acc:HGNC:26886]
chr1	32964807	32965018	212	peaks1240	9.5656	Promoter (<=1kb)	32936446	32964813	28368	2	RNF19B	NM_001127361	0	ring finger protein 19B [Source:HGNC Symbol;Acc:HGNC:26886]
chr1	32989189	32989448	260	peaks1241	8.45995	Distal Intergenic	32936446	32964813	28368	2	RNF19B	NM_153341	-24376	ring finger protein 19B [Source:HGNC Symbol;Acc:HGNC:26886]
chr1	32992364	32993268	905	peaks1242	37.2206	Distal Intergenic	32936446	32964813	28368	2	RNF19B	NM_153341	-27551	ring finger protein 19B [Source:HGNC Symbol;Acc:HGNC:26886]
chr1	33019253	33019474	222	peaks1243	7.67702	Intron (NM_001199199/AK2, intron 4 of 6)	33007940	33036911	28972	2	AK2	NM_001199199	17437	adenylate kinase 2 [Source:HGNC Symbol;Acc:HGNC:362]
chr1	33036074	33037152	1079	peaks1244	35.8348	Promoter (<=1kb)	33007940	33036911	28972	2	AK2	NM_001199199	0	adenylate kinase 2 [Source:HGNC Symbol;Acc:HGNC:362]
chr1	33050345	33050607	263	peaks1245	1.83087	Distal Intergenic	33011225	33036911	25687	2	AK2	NR_037592	-13434	adenylate kinase 2 [Source:HGNC Symbol;Acc:HGNC:362]
chr1	33055266	33055482	217	peaks1246	1.99178	Distal Intergenic	33011225	33036911	25687	2	AK2	NR_037592	-18355	adenylate kinase 2 [Source:HGNC Symbol;Acc:HGNC:362]
chr1	33060926	33061197	272	peaks1247	4.93505	Distal Intergenic	33081113	33120531	39419	1	AZIN2	NM_001293562	-19916	antizyme inhibitor 2 [Source:HGNC Symbol;Acc:HGNC:29957]
chr1	33080947	33081400	454	peaks1248	3.97397	Promoter (<=1kb)	33081113	33120531	39419	1	AZIN2	NM_001293562	0	antizyme inhibitor 2 [Source:HGNC Symbol;Acc:HGNC:29957]
chr1	33099091	33099925	835	peaks1249	74.1199	Intron (NM_001293562/AZIN2, intron 9 of 10)	33082178	33120531	38354	1	AZIN2	NM_001301825	16913	antizyme inhibitor 2 [Source:HGNC Symbol;Acc:HGNC:29957]
chr1	33127066	33127663	598	peaks1250	17.2964	Distal Intergenic	33082178	33120531	38354	1	AZIN2	NM_001301825	44888	antizyme inhibitor 2 [Source:HGNC Symbol;Acc:HGNC:29957]
chr1	33146586	33146924	339	peaks1251	2.0531	3' UTR	33145402	33182070	36669	2	TRIM62	NM_018207	35146	tripartite motif containing 62 [Source:HGNC Symbol;Acc:HGNC:25574]
chr1	33151119	33151568	450	peaks1252	11.4142	Intron (NM_018207/TRIM62, intron 4 of 4)	33145402	33182070	36669	2	TRIM62	NM_018207	30502	tripartite motif containing 62 [Source:HGNC Symbol;Acc:HGNC:25574]
chr1	33153171	33153551	381	peaks1253	3.40982	Intron (NM_018207/TRIM62, intron 4 of 4)	33145402	33182070	36669	2	TRIM62	NM_018207	28519	tripartite motif containing 62 [Source:HGNC Symbol;Acc:HGNC:25574]
chr1	33163430	33163809	380	peaks1254	11.0136	Intron (NM_018207/TRIM62, intron 2 of 4)	33145402	33182070	36669	2	TRIM62	NM_018207	18261	tripartite motif containing 62 [Source:HGNC Symbol;Acc:HGNC:25574]
chr1	33164036	33164415	380	peaks1255	4.01091	Intron (NM_018207/TRIM62, intron 2 of 4)	33145402	33182070	36669	2	TRIM62	NM_018207	17655	tripartite motif containing 62 [Source:HGNC Symbol;Acc:HGNC:25574]
chr1	33176246	33176747	502	peaks1256	28.9352	Intron (NM_018207/TRIM62, intron 1 of 4)	33145402	33182070	36669	2	TRIM62	NM_018207	5323	tripartite motif containing 62 [Source:HGNC Symbol;Acc:HGNC:25574]
chr1	33219642	33220113	472	peaks1257	5.65476	Distal Intergenic	33256573	33300719	44147	1	ZNF362	NM_152493	-36460	zinc finger protein 362 [Source:HGNC Symbol;Acc:HGNC:18079]
chr1	33220616	33221646	1031	peaks1258	38.0062	Distal Intergenic	33256573	33300719	44147	1	ZNF362	NM_152493	-34927	zinc finger protein 362 [Source:HGNC Symbol;Acc:HGNC:18079]
chr1	33234651	33235119	469	peaks1259	4.59536	Distal Intergenic	33256573	33300719	44147	1	ZNF362	NM_152493	-21454	zinc finger protein 362 [Source:HGNC Symbol;Acc:HGNC:18079]
chr1	33244174	33244923	750	peaks1260	9.04673	Distal Intergenic	33256573	33300719	44147	1	ZNF362	NM_152493	-11650	zinc finger protein 362 [Source:HGNC Symbol;Acc:HGNC:18079]
chr1	33255559	33255912	354	peaks1261	13.7498	Promoter (<=1kb)	33256573	33300719	44147	1	ZNF362	NM_152493	-661	zinc finger protein 362 [Source:HGNC Symbol;Acc:HGNC:18079]
chr1	33257780	33258487	708	peaks1262	3.70025	Promoter (1-2kb)	33256573	33300719	44147	1	ZNF362	NM_152493	1207	zinc finger protein 362 [Source:HGNC Symbol;Acc:HGNC:18079]
chr1	33271875	33272214	340	peaks1263	3.26857	Intron (NM_152493/ZNF362, intron 2 of 8)	33256573	33300719	44147	1	ZNF362	NM_152493	15302	zinc finger protein 362 [Source:HGNC Symbol;Acc:HGNC:18079]
chr1	33272947	33273157	211	peaks1264	3.17675	Intron (NM_152493/ZNF362, intron 2 of 8)	33256573	33300719	44147	1	ZNF362	NM_152493	16374	zinc finger protein 362 [Source:HGNC Symbol;Acc:HGNC:18079]
chr1	33281426	33281859	434	peaks1265	2.08027	Exon (NM_152493/ZNF362, exon 6 of 9)	33256573	33300719	44147	1	ZNF362	NM_152493	24853	zinc finger protein 362 [Source:HGNC Symbol;Acc:HGNC:18079]
chr1	33298629	33299071	443	peaks1266	4.95563	3' UTR	33306766	33321098	14333	2	A3GALT2	NM_001080438	22027	alpha 1,3-galactosyltransferase 2 [Source:HGNC Symbol;Acc:HGNC:30005]
chr1	33349236	33349597	362	peaks1267	11.8922	Promoter (<=1kb)	33323623	33349898	26276	2	PHC2	NM_004427	301	polyhomeotic homolog 2 [Source:HGNC Symbol;Acc:HGNC:3183]
chr1	33350052	33350378	327	peaks1268	5.72731	Promoter (<=1kb)	33350352	33363245	12894	1	LOC101929464	NR_125978	0	-
chr1	33364502	33364726	225	peaks1269	6.32712	Intron (NM_198040/PHC2, intron 6 of 13)	33323623	33375593	51971	2	PHC2	NM_198040	10867	polyhomeotic homolog 2 [Source:HGNC Symbol;Acc:HGNC:3183]
chr1	33379808	33380043	236	peaks1270	2.57628	Distal Intergenic	33323623	33375593	51971	2	PHC2	NM_198040	-4215	polyhomeotic homolog 2 [Source:HGNC Symbol;Acc:HGNC:3183]
chr1	33443248	33444186	939	peaks1271	7.84562	Distal Intergenic	33472631	33496395	23765	1	ZSCAN20	NM_145238	-28445	zinc finger and SCAN domain containing 20 [Source:HGNC Symbol;Acc:HGNC:13093]
chr1	33472354	33472926	573	peaks1272	16.1438	Promoter (<=1kb)	33472631	33496395	23765	1	ZSCAN20	NM_145238	0	zinc finger and SCAN domain containing 20 [Source:HGNC Symbol;Acc:HGNC:13093]
chr1	34755022	34755586	565	peaks1273	17.4649	Promoter (<=1kb)	34755047	34758512	3466	1	GJB5	NM_005268	0	gap junction protein beta 5 [Source:HGNC Symbol;Acc:HGNC:4287]
chr1	34781007	34781791	785	peaks1274	9.23263	Promoter (<=1kb)	34781189	34786364	5176	1	GJB3	NM_024009	0	gap junction protein beta 3 [Source:HGNC Symbol;Acc:HGNC:4285]
chr1	34852795	34853207	413	peaks1275	10.4419	3' UTR	34850362	34859045	8684	2	SMIM12	NM_001164824	5838	small integral membrane protein 12 [Source:HGNC Symbol;Acc:HGNC:25154]
chr1	34859310	34859898	589	peaks1276	46.0721	Promoter (<=1kb)	34850362	34859737	9376	2	SMIM12	NM_001164825	0	small integral membrane protein 12 [Source:HGNC Symbol;Acc:HGNC:25154]
chr1	34866385	34866919	535	peaks1277	3.15812	Intron (NM_001080418/DLGAP3, intron 11 of 11)	34850362	34859816	9455	2	SMIM12	NM_138428	-6569	small integral membrane protein 12 [Source:HGNC Symbol;Acc:HGNC:25154]
chr1	34983941	34984717	777	peaks1278	8.1722	Promoter (<=1kb)	34981526	34985347	3822	2	ZMYM6NB	NM_001195156	630	-
chr1	34985056	34985599	544	peaks1279	9.70545	Promoter (<=1kb)	34981526	34985347	3822	2	ZMYM6NB	NM_001195156	0	-
chr1	35031137	35032110	974	peaks1280	59.3548	Promoter (<=1kb)	34986166	35031968	45803	2	ZMYM6	NM_007167	0	zinc finger MYM-type containing 6 [Source:HGNC Symbol;Acc:HGNC:13050]
chr1	35060684	35060975	292	peaks1281	7.3193	Promoter (<=1kb)	35059786	35115858	56073	1	ZMYM1	NM_001289088	898	zinc finger MYM-type containing 1 [Source:HGNC Symbol;Acc:HGNC:26253]
chr1	35062799	35063360	562	peaks1282	1.95685	Intron (NM_001289088/ZMYM1, intron 1 of 10)	35059786	35115858	56073	1	ZMYM1	NM_001289088	3013	zinc finger MYM-type containing 1 [Source:HGNC Symbol;Acc:HGNC:26253]
chr1	35079164	35079852	689	peaks1283	25.7418	Promoter (<=1kb)	35079363	35115858	36496	1	ZMYM1	NM_001289089	0	zinc finger MYM-type containing 1 [Source:HGNC Symbol;Acc:HGNC:26253]
chr1	35085389	35085691	303	peaks1284	3.98229	Intron (NM_001289088/ZMYM1, intron 2 of 10)	35079363	35115858	36496	1	ZMYM1	NM_024772	6026	zinc finger MYM-type containing 1 [Source:HGNC Symbol;Acc:HGNC:26253]
chr1	35192161	35193356	1196	peaks1285	13.9519	Promoter (<=1kb)	35183600	35193142	9543	2	SFPQ	NM_005066	0	splicing factor proline and glutamine rich [Source:HGNC Symbol;Acc:HGNC:10774]
chr1	35268526	35269215	690	peaks1286	18.4831	Promoter (<=1kb)	35268967	35421944	152978	1	ZMYM4	NM_005095	0	zinc finger MYM-type containing 4 [Source:HGNC Symbol;Acc:HGNC:13055]
chr1	35320337	35320555	219	peaks1287	4.99793	Intron (NM_005095/ZMYM4, intron 1 of 29)	35268967	35421944	152978	1	ZMYM4	NM_005095	51370	zinc finger MYM-type containing 4 [Source:HGNC Symbol;Acc:HGNC:13055]
chr1	35345492	35345861	370	peaks1288	13.618	Intron (NM_005095/ZMYM4, intron 2 of 29)	35268967	35421944	152978	1	ZMYM4	NM_005095	76525	zinc finger MYM-type containing 4 [Source:HGNC Symbol;Acc:HGNC:13055]
chr1	35386319	35386624	306	peaks1289	3.87975	Intron (NM_005095/ZMYM4, intron 11 of 29)	35268967	35421944	152978	1	ZMYM4	NM_005095	117352	zinc finger MYM-type containing 4 [Source:HGNC Symbol;Acc:HGNC:13055]
chr1	35406271	35406563	293	peaks1290	4.41522	Intron (NM_005095/ZMYM4, intron 25 of 29)	35268967	35421944	152978	1	ZMYM4	NM_005095	137304	zinc finger MYM-type containing 4 [Source:HGNC Symbol;Acc:HGNC:13055]
chr1	35434651	35434892	242	peaks1291	2.55022	3' UTR	35433490	35557436	123947	2	KIAA0319L	NM_024874	122544	KIAA0319 like [Source:HGNC Symbol;Acc:HGNC:30071]
chr1	35437152	35437357	206	peaks1292	2.0277	Intron (NM_024874/KIAA0319L, intron 20 of 20)	35433490	35557436	123947	2	KIAA0319L	NM_024874	120079	KIAA0319 like [Source:HGNC Symbol;Acc:HGNC:30071]
chr1	35475500	35476066	567	peaks1293	13.427	Intron (NM_024874/KIAA0319L, intron 4 of 20)	35433490	35557436	123947	2	KIAA0319L	NM_024874	81370	KIAA0319 like [Source:HGNC Symbol;Acc:HGNC:30071]
chr1	35487075	35487331	257	peaks1294	2.66755	Intron (NM_024874/KIAA0319L, intron 3 of 20)	35433490	35557436	123947	2	KIAA0319L	NM_024874	70105	KIAA0319 like [Source:HGNC Symbol;Acc:HGNC:30071]
chr1	35505763	35506778	1016	peaks1295	19.8058	Exon (NM_024874/KIAA0319L, exon 3 of 21)	35433490	35557436	123947	2	KIAA0319L	NM_024874	50658	KIAA0319 like [Source:HGNC Symbol;Acc:HGNC:30071]
chr1	35544979	35545707	729	peaks1296	3.95256	Intron (NM_024874/KIAA0319L, intron 2 of 20)	35433490	35557436	123947	2	KIAA0319L	NM_024874	11729	KIAA0319 like [Source:HGNC Symbol;Acc:HGNC:30071]
chr1	35557109	35557934	826	peaks1297	40.7676	Promoter (<=1kb)	35433490	35557436	123947	2	KIAA0319L	NM_024874	0	KIAA0319 like [Source:HGNC Symbol;Acc:HGNC:30071]
chr1	35564615	35564852	238	peaks1298	2.01056	Intron (NM_001014839/NCDN, intron 7 of 7)	35557792	35566779	8988	1	NCDN	NM_014284	6823	neurochondrin [Source:HGNC Symbol;Acc:HGNC:17597]
chr1	35640653	35641676	1024	peaks1299	18.4782	Promoter (<=1kb)	35599541	35641551	42011	2	PSMB2	NM_001199779	0	proteasome 20S subunit beta 2 [Source:HGNC Symbol;Acc:HGNC:9539]
chr1	35715453	35715833	381	peaks1300	3.08988	3' UTR	35713876	35719189	5314	2	C1orf216	NM_152374	3356	chromosome 1 open reading frame 216 [Source:HGNC Symbol;Acc:HGNC:26800]
chr1	35717806	35718297	492	peaks1301	4.62773	Promoter (<=1kb)	35713876	35719189	5314	2	C1orf216	NM_152374	892	chromosome 1 open reading frame 216 [Source:HGNC Symbol;Acc:HGNC:26800]
chr1	35718613	35719292	680	peaks1302	10.9864	Promoter (<=1kb)	35713876	35719189	5314	2	C1orf216	NM_152374	0	chromosome 1 open reading frame 216 [Source:HGNC Symbol;Acc:HGNC:26800]
chr1	35769254	35770131	878	peaks1303	27.6223	Promoter (<=1kb)	35732112	35769950	37839	2	CLSPN	NM_001190481	0	claspin [Source:HGNC Symbol;Acc:HGNC:19715]
chr1	35807516	35807960	445	peaks1304	5.6328	Promoter (<=1kb)	35808227	35857889	49663	1	AGO4	NM_017629	-267	argonaute RISC component 4 [Source:HGNC Symbol;Acc:HGNC:18424]
chr1	35808636	35809122	487	peaks1305	8.25345	Promoter (<=1kb)	35808227	35857889	49663	1	AGO4	NM_017629	409	argonaute RISC component 4 [Source:HGNC Symbol;Acc:HGNC:18424]
chr1	35841050	35841264	215	peaks1306	1.32147	Exon (NM_017629/AGO4, exon 14 of 18)	35808227	35857889	49663	1	AGO4	NM_017629	32823	argonaute RISC component 4 [Source:HGNC Symbol;Acc:HGNC:18424]
chr1	35882811	35883049	239	peaks1307	5.02959	Promoter (<=1kb)	35883209	35924298	41090	1	AGO1	NM_012199	-160	argonaute RISC component 1 [Source:HGNC Symbol;Acc:HGNC:3262]
chr1	35883735	35884039	305	peaks1308	4.18455	Promoter (<=1kb)	35883209	35924298	41090	1	AGO1	NM_012199	526	argonaute RISC component 1 [Source:HGNC Symbol;Acc:HGNC:3262]
chr1	35893757	35894375	619	peaks1309	8.09445	Exon (NM_012199/AGO1, exon 5 of 19)	35883209	35924298	41090	1	AGO1	NM_012199	10548	argonaute RISC component 1 [Source:HGNC Symbol;Acc:HGNC:3262]
chr1	35901884	35902200	317	peaks1310	1.9234	Exon (NM_012199/AGO1, exon 10 of 19)	35883209	35924298	41090	1	AGO1	NM_012199	18675	argonaute RISC component 1 [Source:HGNC Symbol;Acc:HGNC:3262]
chr1	35930447	35931794	1348	peaks1311	27.1922	Promoter (<=1kb)	35931082	36056462	125381	1	AGO3	NM_024852	0	argonaute RISC catalytic component 3 [Source:HGNC Symbol;Acc:HGNC:18421]
chr1	35957844	35958064	221	peaks1312	6.92634	Intron (NM_024852/AGO3, intron 2 of 18)	35931082	36056462	125381	1	AGO3	NM_177422	26762	argonaute RISC catalytic component 3 [Source:HGNC Symbol;Acc:HGNC:18421]
chr1	36034618	36034850	233	peaks1313	3.33247	Intron (NM_024852/AGO3, intron 13 of 18)	36084075	36088275	4201	1	TEKT2	NM_014466	-49225	tektin 2 [Source:HGNC Symbol;Acc:HGNC:11725]
chr1	36088753	36089729	977	peaks1314	18.6264	Promoter (<=1kb)	36088852	36093932	5081	1	ADPRHL2	NM_017825	0	ADP-ribosylhydrolase like 2 [Source:HGNC Symbol;Acc:HGNC:21304]
chr1	36119642	36119858	217	peaks1315	1.91222	Intron (NM_001294347/COL8A2, intron 1 of 3)	36095236	36125084	29849	2	COL8A2	NM_001294347	5226	collagen type VIII alpha 2 chain [Source:HGNC Symbol;Acc:HGNC:2216]
chr1	36128216	36128626	411	peaks1316	3.36304	Distal Intergenic	36095236	36125084	29849	2	COL8A2	NM_005202	-3132	collagen type VIII alpha 2 chain [Source:HGNC Symbol;Acc:HGNC:2216]
chr1	36134591	36135128	538	peaks1317	4.45419	Downstream (1-2kb)	36095236	36125084	29849	2	COL8A2	NM_005202	-9507	collagen type VIII alpha 2 chain [Source:HGNC Symbol;Acc:HGNC:2216]
chr1	36142420	36142632	213	peaks1318	2.8884	Intron (NM_001270894/TRAPPC3, intron 1 of 4)	36136569	36149514	12946	2	TRAPPC3	NM_001270894	6882	trafficking protein particle complex 3 [Source:HGNC Symbol;Acc:HGNC:19942]
chr1	36149005	36149819	815	peaks1319	33.3436	Promoter (<=1kb)	36136569	36149514	12946	2	TRAPPC3	NM_001270894	0	trafficking protein particle complex 3 [Source:HGNC Symbol;Acc:HGNC:19942]
chr1	36150719	36151117	399	peaks1320	30.1139	Promoter (1-2kb)	36136569	36149514	12946	2	TRAPPC3	NR_073098	-1205	trafficking protein particle complex 3 [Source:HGNC Symbol;Acc:HGNC:19942]
chr1	36155545	36156282	738	peaks1321	26.1467	Promoter (<=1kb)	36155965	36180849	24885	1	MAP7D1	NM_001286365	0	MAP7 domain containing 1 [Source:HGNC Symbol;Acc:HGNC:25514]
chr1	36160844	36161429	586	peaks1322	34.7221	Intron (NM_001286365/MAP7D1, intron 1 of 15)	36136569	36156053	19485	2	TRAPPC3	NM_001270895	-4791	trafficking protein particle complex 3 [Source:HGNC Symbol;Acc:HGNC:19942]
chr1	36187835	36188465	631	peaks1323	20.9865	Distal Intergenic	36136569	36156053	19485	2	TRAPPC3	NM_001270895	-31782	trafficking protein particle complex 3 [Source:HGNC Symbol;Acc:HGNC:19942]
chr1	36203425	36204205	781	peaks1324	15.7032	Distal Intergenic	36224416	36305356	80941	1	THRAP3	NM_005119	-20211	thyroid hormone receptor associated protein 3 [Source:HGNC Symbol;Acc:HGNC:22964]
chr1	36204500	36204711	212	peaks1325	1.80344	Distal Intergenic	36224416	36305356	80941	1	THRAP3	NM_005119	-19705	thyroid hormone receptor associated protein 3 [Source:HGNC Symbol;Acc:HGNC:22964]
chr1	36224068	36225050	983	peaks1326	42.2795	Promoter (<=1kb)	36224416	36305356	80941	1	THRAP3	NM_005119	0	thyroid hormone receptor associated protein 3 [Source:HGNC Symbol;Acc:HGNC:22964]
chr1	36243397	36243710	314	peaks1327	6.27911	Intron (NM_005119/THRAP3, intron 1 of 11)	36224416	36305356	80941	1	THRAP3	NM_005119	18981	thyroid hormone receptor associated protein 3 [Source:HGNC Symbol;Acc:HGNC:22964]
chr1	36244494	36245024	531	peaks1328	9.9818	Intron (NM_005119/THRAP3, intron 1 of 11)	36224416	36305356	80941	1	THRAP3	NM_005119	20078	thyroid hormone receptor associated protein 3 [Source:HGNC Symbol;Acc:HGNC:22964]
chr1	36248492	36248737	246	peaks1329	9.97264	Intron (NM_005119/THRAP3, intron 1 of 11)	36224416	36305356	80941	1	THRAP3	NM_005119	24076	thyroid hormone receptor associated protein 3 [Source:HGNC Symbol;Acc:HGNC:22964]
chr1	36299932	36300297	366	peaks1330	24.3596	Intron (NM_005119/THRAP3, intron 9 of 11)	36306393	36321347	14955	1	SH3D21	NM_001162530	-6096	SH3 domain containing 21 [Source:HGNC Symbol;Acc:HGNC:26236]
chr1	36321128	36321825	698	peaks1331	3.77267	Promoter (1-2kb)	36322030	36323648	1619	2	EVA1B	NM_001304762	1823	eva-1 homolog B [Source:HGNC Symbol;Acc:HGNC:25558]
chr1	36350812	36351107	296	peaks1332	5.16607	Intron (NM_001282546/STK40, intron 6 of 10)	36322030	36324154	2125	2	EVA1B	NM_018166	-26658	eva-1 homolog B [Source:HGNC Symbol;Acc:HGNC:25558]
chr1	36351321	36351524	204	peaks1333	2.13529	Intron (NM_001282546/STK40, intron 6 of 10)	36322030	36324154	2125	2	EVA1B	NM_018166	-27167	eva-1 homolog B [Source:HGNC Symbol;Acc:HGNC:25558]
chr1	36373882	36374362	481	peaks1334	15.6244	Intron (NM_001282546/STK40, intron 1 of 10)	36339619	36385927	46309	2	STK40	NM_001282546	11565	serine/threonine kinase 40 [Source:HGNC Symbol;Acc:HGNC:21373]
chr1	36374641	36375186	546	peaks1335	14.1829	Intron (NM_001282546/STK40, intron 1 of 10)	36339619	36385927	46309	2	STK40	NM_001282546	10741	serine/threonine kinase 40 [Source:HGNC Symbol;Acc:HGNC:21373]
chr1	36385621	36387121	1501	peaks1336	21.9315	Promoter (<=1kb)	36339619	36385927	46309	2	STK40	NM_001282546	0	serine/threonine kinase 40 [Source:HGNC Symbol;Acc:HGNC:21373]
chr1	36397313	36398011	699	peaks1337	8.29221	Promoter (<=1kb)	36393420	36397959	4540	2	LSM10	NM_032881	0	LSM10, U7 small nuclear RNA associated [Source:HGNC Symbol;Acc:HGNC:17562]
chr1	36408466	36408726	261	peaks1338	4.93505	Distal Intergenic	36393420	36397959	4540	2	LSM10	NM_032881	-10507	LSM10, U7 small nuclear RNA associated [Source:HGNC Symbol;Acc:HGNC:17562]
chr1	36411928	36412150	223	peaks1339	3.27944	Distal Intergenic	36393420	36397959	4540	2	LSM10	NM_032881	-13969	LSM10, U7 small nuclear RNA associated [Source:HGNC Symbol;Acc:HGNC:17562]
chr1	36450207	36450881	675	peaks1340	20.419	Promoter (<=1kb)	36417906	36450485	32580	2	OSCP1	NM_145047	0	organic solute carrier partner 1 [Source:HGNC Symbol;Acc:HGNC:29971]
chr1	36464140	36464878	739	peaks1341	21.5385	Promoter (<=1kb)	36455761	36464439	8679	2	MRPS15	NM_031280	0	mitochondrial ribosomal protein S15 [Source:HGNC Symbol;Acc:HGNC:14504]
chr1	37319149	37319384	236	peaks1342	3.51232	Distal Intergenic	37454879	37474443	19565	2	LINC01137	NR_038842	155059	long intergenic non-protein coding RNA 1137 [Source:HGNC Symbol;Acc:HGNC:49453]
chr1	37438298	37438653	356	peaks1343	1.97663	Distal Intergenic	37454879	37474443	19565	2	LINC01137	NR_038842	35790	long intergenic non-protein coding RNA 1137 [Source:HGNC Symbol;Acc:HGNC:49453]
chr1	37448657	37449200	544	peaks1344	4.4952	Distal Intergenic	37454879	37474443	19565	2	LINC01137	NR_038842	25243	long intergenic non-protein coding RNA 1137 [Source:HGNC Symbol;Acc:HGNC:49453]
chr1	37454763	37455484	722	peaks1345	30.6897	Exon (NR_038842/LINC01137, exon 3 of 3)	37454879	37474443	19565	2	LINC01137	NR_038842	18959	long intergenic non-protein coding RNA 1137 [Source:HGNC Symbol;Acc:HGNC:49453]
chr1	37471584	37472153	570	peaks1346	20.0332	Promoter (2-3kb)	37454879	37474443	19565	2	LINC01137	NR_038842	2290	long intergenic non-protein coding RNA 1137 [Source:HGNC Symbol;Acc:HGNC:49453]
chr1	37476508	37477349	842	peaks1347	5.62333	Promoter (1-2kb)	37474518	37484377	9860	1	ZC3H12A	NM_025079	1990	zinc finger CCCH-type containing 12A [Source:HGNC Symbol;Acc:HGNC:26259]
chr1	37479821	37480271	451	peaks1348	6.51898	Promoter (<=1kb)	37480230	37480289	60	1	MIR6732	NR_106790	0	microRNA 6732 [Source:HGNC Symbol;Acc:HGNC:50066]
chr1	37487137	37487554	418	peaks1349	4.50646	Downstream (2-3kb)	37480230	37480289	60	1	MIR6732	NR_106790	6907	microRNA 6732 [Source:HGNC Symbol;Acc:HGNC:50066]
chr1	37498983	37499505	523	peaks1350	5.11541	Promoter (1-2kb)	37500935	37500994	60	2	MIR5581	NR_049844	1489	microRNA 5581 [Source:HGNC Symbol;Acc:HGNC:43527]
chr1	37514006	37514251	246	peaks1351	4.36386	Promoter (<=1kb)	37489961	37514819	24859	2	MEAF6	NM_001270875	568	MYST/Esa1 associated factor 6 [Source:HGNC Symbol;Acc:HGNC:25674]
chr1	37514563	37515213	651	peaks1352	10.0405	Promoter (<=1kb)	37489961	37514819	24859	2	MEAF6	NM_001270875	0	MYST/Esa1 associated factor 6 [Source:HGNC Symbol;Acc:HGNC:25674]
chr1	37533886	37534192	307	peaks1353	2.34397	Downstream (<1kb)	37489961	37514819	24859	2	MEAF6	NR_073092	-19067	MYST/Esa1 associated factor 6 [Source:HGNC Symbol;Acc:HGNC:25674]
chr1	37534516	37534762	247	peaks1354	7.82746	3' UTR	37534449	37554344	19896	2	SNIP1	NM_024700	19582	Smad nuclear interacting protein 1 [Source:HGNC Symbol;Acc:HGNC:30587]
chr1	37537441	37537843	403	peaks1355	3.44524	3' UTR	37534449	37554344	19896	2	SNIP1	NM_024700	16501	Smad nuclear interacting protein 1 [Source:HGNC Symbol;Acc:HGNC:30587]
chr1	37553858	37554472	615	peaks1356	42.9763	Promoter (<=1kb)	37534449	37554344	19896	2	SNIP1	NM_024700	0	Smad nuclear interacting protein 1 [Source:HGNC Symbol;Acc:HGNC:30587]
chr1	37572462	37572724	263	peaks1357	2.59701	Intron (NM_013285/GNL2, intron 12 of 15)	37556919	37566857	9939	1	DNALI1	NM_003462	15543	dynein axonemal light intermediate chain 1 [Source:HGNC Symbol;Acc:HGNC:14353]
chr1	37595313	37596113	801	peaks1358	40.1939	Promoter (<=1kb)	37566812	37595985	29174	2	GNL2	NM_013285	0	G protein nucleolar 2 [Source:HGNC Symbol;Acc:HGNC:29925]
chr1	37690286	37690642	357	peaks1359	9.29575	Promoter (<=1kb)	37681570	37690595	9026	2	C1orf109	NM_001303030	0	chromosome 1 open reading frame 109 [Source:HGNC Symbol;Acc:HGNC:26039]
chr1	37691915	37692845	931	peaks1360	19.5036	Promoter (<=1kb)	37692401	37709719	17319	1	CDCA8	NM_001256875	0	cell division cycle associated 8 [Source:HGNC Symbol;Acc:HGNC:14629]
chr1	37807424	37807907	484	peaks1361	13.4615	Promoter (<=1kb)	37807801	37809454	1654	1	C1orf122	NM_001142726	0	chromosome 1 open reading frame 122 [Source:HGNC Symbol;Acc:HGNC:24789]
chr1	37808146	37808712	567	peaks1362	14.8176	Promoter (<=1kb)	37802942	37808193	5252	2	YRDC	NM_024640	0	yrdC N6-threonylcarbamoyltransferase domain containing [Source:HGNC Symbol;Acc:HGNC:28905]
chr1	37817720	37817944	225	peaks1363	2.68981	Intron (NM_005955/MTF1, intron 9 of 10)	37802942	37808193	5252	2	YRDC	NM_024640	-9527	yrdC N6-threonylcarbamoyltransferase domain containing [Source:HGNC Symbol;Acc:HGNC:28905]
chr1	37841174	37841385	212	peaks1364	3.61928	Intron (NM_005955/MTF1, intron 2 of 10)	37809567	37859620	50054	2	MTF1	NM_005955	18235	metal regulatory transcription factor 1 [Source:HGNC Symbol;Acc:HGNC:7428]
chr1	37859035	37859955	921	peaks1365	18.4487	Promoter (<=1kb)	37809567	37859620	50054	2	MTF1	NM_005955	0	metal regulatory transcription factor 1 [Source:HGNC Symbol;Acc:HGNC:7428]
chr1	37860161	37860509	349	peaks1366	4.51618	Promoter (<=1kb)	37809567	37859620	50054	2	MTF1	NM_005955	-541	metal regulatory transcription factor 1 [Source:HGNC Symbol;Acc:HGNC:7428]
chr1	37865586	37865921	336	peaks1367	3.08016	Exon (NM_001297434/INPP5B, exon 16 of 18)	37809567	37859620	50054	2	MTF1	NM_005955	-5966	metal regulatory transcription factor 1 [Source:HGNC Symbol;Acc:HGNC:7428]
chr1	37882409	37882616	208	peaks1368	1.32147	Intron (NM_001297434/INPP5B, intron 8 of 17)	37809567	37859620	50054	2	MTF1	NM_005955	-22789	metal regulatory transcription factor 1 [Source:HGNC Symbol;Acc:HGNC:7428]
chr1	37901206	37901725	520	peaks1369	3.72916	Intron (NM_001297434/INPP5B, intron 1 of 17)	37860697	37931791	71095	2	INPP5B	NM_001297434	30066	inositol polyphosphate-5-phosphatase B [Source:HGNC Symbol;Acc:HGNC:6077]
chr1	37930559	37930807	249	peaks1370	3.39121	Promoter (<=1kb)	37860697	37931791	71095	2	INPP5B	NM_001297434	984	inositol polyphosphate-5-phosphatase B [Source:HGNC Symbol;Acc:HGNC:6077]
chr1	37931201	37932007	807	peaks1371	12.1828	Promoter (<=1kb)	37860697	37931791	71095	2	INPP5B	NM_001297434	0	inositol polyphosphate-5-phosphatase B [Source:HGNC Symbol;Acc:HGNC:6077]
chr1	37940595	37941054	460	peaks1372	2.4904	Exon (NM_005540/INPP5B, exon 6 of 24)	37860697	37947057	86361	2	INPP5B	NM_005540	6003	inositol polyphosphate-5-phosphatase B [Source:HGNC Symbol;Acc:HGNC:6077]
chr1	37946838	37947100	263	peaks1373	6.78706	Promoter (<=1kb)	37860697	37947057	86361	2	INPP5B	NM_005540	0	inositol polyphosphate-5-phosphatase B [Source:HGNC Symbol;Acc:HGNC:6077]
chr1	37989256	37990310	1055	peaks1374	10.5169	Promoter (<=1kb)	37956980	37990089	33110	2	SF3A3	NM_006802	0	splicing factor 3a subunit 3 [Source:HGNC Symbol;Acc:HGNC:10767]
chr1	37995816	37996471	656	peaks1375	10.8245	Downstream (<1kb)	37956980	37990089	33110	2	SF3A3	NM_006802	-5727	splicing factor 3a subunit 3 [Source:HGNC Symbol;Acc:HGNC:10767]
chr1	37999675	38000190	516	peaks1376	11.4347	Intron (NM_001243878/FHL3, intron 1 of 4)	37996770	38005515	8746	2	FHL3	NM_001243878	5325	four and a half LIM domains 3 [Source:HGNC Symbol;Acc:HGNC:3704]
chr1	38000587	38000951	365	peaks1377	5.53691	Intron (NM_001243878/FHL3, intron 1 of 4)	37996770	38005515	8746	2	FHL3	NM_001243878	4564	four and a half LIM domains 3 [Source:HGNC Symbol;Acc:HGNC:3704]
chr1	38012422	38013207	786	peaks1378	28.9719	Promoter (<=1kb)	38012712	38024825	12114	1	UTP11L	NM_016037	0	-
chr1	38123325	38123587	263	peaks1379	9.34767	Distal Intergenic	38089231	38089329	99	1	MIR3659	NR_037432	34094	microRNA 3659 [Source:HGNC Symbol;Acc:HGNC:38882]
chr1	38138432	38139222	791	peaks1380	24.5398	Distal Intergenic	38089231	38089329	99	1	MIR3659	NR_037432	49201	microRNA 3659 [Source:HGNC Symbol;Acc:HGNC:38882]
chr1	38785966	38786874	909	peaks1381	6.20521	Distal Intergenic	38838197	38859823	21627	2	RRAGC	NM_001271851	72949	Ras related GTP binding C [Source:HGNC Symbol;Acc:HGNC:19902]
chr1	38801403	38801716	314	peaks1382	3.51232	Distal Intergenic	38838197	38859823	21627	2	RRAGC	NM_001271851	58107	Ras related GTP binding C [Source:HGNC Symbol;Acc:HGNC:19902]
chr1	38858723	38860331	1609	peaks1383	14.1445	Promoter (<=1kb)	38838197	38859823	21627	2	RRAGC	NM_001271851	0	Ras related GTP binding C [Source:HGNC Symbol;Acc:HGNC:19902]
chr1	38872769	38873765	997	peaks1384	22.9534	Promoter (<=1kb)	38862490	38873378	10889	2	MYCBP	NM_012333	0	MYC binding protein [Source:HGNC Symbol;Acc:HGNC:7554]
chr1	38941382	38942154	773	peaks1385	11.7438	Promoter (<=1kb)	38885806	38941830	56025	2	RHBDL2	NM_017821	0	rhomboid like 2 [Source:HGNC Symbol;Acc:HGNC:16083]
chr1	38986361	38986786	426	peaks1386	3.89016	Distal Intergenic	38991244	39006065	14822	1	AKIRIN1	NM_001136275	-4458	akirin 1 [Source:HGNC Symbol;Acc:HGNC:25744]
chr1	38991080	38991508	429	peaks1387	23.2985	Promoter (<=1kb)	38991244	39006065	14822	1	AKIRIN1	NM_001136275	0	akirin 1 [Source:HGNC Symbol;Acc:HGNC:25744]
chr1	39026154	39027121	968	peaks1388	21.4823	Promoter (<=1kb)	39026295	39034636	8342	1	NDUFS5	NM_001184979	0	NADH:ubiquinone oxidoreductase subunit S5 [Source:HGNC Symbol;Acc:HGNC:7712]
chr1	39090226	39090434	209	peaks1389	2.7985	Intron (NM_012090/MACF1, intron 1 of 92)	39084167	39487138	402972	1	MACF1	NM_012090	6059	microtubule actin crosslinking factor 1 [Source:HGNC Symbol;Acc:HGNC:13664]
chr1	39105995	39106290	296	peaks1390	3.17152	Intron (NM_012090/MACF1, intron 1 of 92)	39084167	39487138	402972	1	MACF1	NM_012090	21828	microtubule actin crosslinking factor 1 [Source:HGNC Symbol;Acc:HGNC:13664]
chr1	39110748	39111192	445	peaks1391	7.95258	Intron (NM_012090/MACF1, intron 1 of 92)	39084167	39487138	402972	1	MACF1	NM_012090	26581	microtubule actin crosslinking factor 1 [Source:HGNC Symbol;Acc:HGNC:13664]
chr1	39117288	39117560	273	peaks1392	8.65154	Intron (NM_012090/MACF1, intron 1 of 92)	39084167	39487138	402972	1	MACF1	NM_012090	33121	microtubule actin crosslinking factor 1 [Source:HGNC Symbol;Acc:HGNC:13664]
chr1	39118083	39118386	304	peaks1393	4.81387	Intron (NM_012090/MACF1, intron 1 of 92)	39084167	39487138	402972	1	MACF1	NM_012090	33916	microtubule actin crosslinking factor 1 [Source:HGNC Symbol;Acc:HGNC:13664]
chr1	39129639	39129847	209	peaks1394	1.41263	Intron (NM_012090/MACF1, intron 1 of 92)	39084167	39487138	402972	1	MACF1	NM_012090	45472	microtubule actin crosslinking factor 1 [Source:HGNC Symbol;Acc:HGNC:13664]
chr1	39132926	39133324	399	peaks1395	9.55356	Intron (NM_012090/MACF1, intron 1 of 92)	39084167	39487138	402972	1	MACF1	NM_012090	48759	microtubule actin crosslinking factor 1 [Source:HGNC Symbol;Acc:HGNC:13664]
chr1	39142578	39143010	433	peaks1396	9.37035	Intron (NM_012090/MACF1, intron 1 of 92)	39084167	39487138	402972	1	MACF1	NM_012090	58411	microtubule actin crosslinking factor 1 [Source:HGNC Symbol;Acc:HGNC:13664]
chr1	39167493	39168295	803	peaks1397	12.8941	Intron (NM_012090/MACF1, intron 1 of 92)	39084167	39487138	402972	1	MACF1	NM_012090	83326	microtubule actin crosslinking factor 1 [Source:HGNC Symbol;Acc:HGNC:13664]
chr1	39173451	39173758	308	peaks1398	4.08405	Intron (NM_012090/MACF1, intron 1 of 92)	39084167	39487138	402972	1	MACF1	NM_012090	89284	microtubule actin crosslinking factor 1 [Source:HGNC Symbol;Acc:HGNC:13664]
chr1	39178501	39178874	374	peaks1399	18.9734	Intron (NM_012090/MACF1, intron 1 of 92)	39084167	39487138	402972	1	MACF1	NM_012090	94334	microtubule actin crosslinking factor 1 [Source:HGNC Symbol;Acc:HGNC:13664]
chr1	39183620	39184175	556	peaks1400	26.2494	Intron (NM_012090/MACF1, intron 1 of 92)	39084167	39487138	402972	1	MACF1	NM_012090	99453	microtubule actin crosslinking factor 1 [Source:HGNC Symbol;Acc:HGNC:13664]
chr1	39192208	39192702	495	peaks1401	11.2107	Intron (NM_012090/MACF1, intron 1 of 92)	39084167	39487138	402972	1	MACF1	NM_012090	108041	microtubule actin crosslinking factor 1 [Source:HGNC Symbol;Acc:HGNC:13664]
chr1	39204387	39205618	1232	peaks1402	20.8192	Intron (NM_012090/MACF1, intron 1 of 92)	39084167	39487138	402972	1	MACF1	NM_012090	120220	microtubule actin crosslinking factor 1 [Source:HGNC Symbol;Acc:HGNC:13664]
chr1	39214221	39214431	211	peaks1403	4.84142	Intron (NM_012090/MACF1, intron 1 of 92)	39084167	39487138	402972	1	MACF1	NM_012090	130054	microtubule actin crosslinking factor 1 [Source:HGNC Symbol;Acc:HGNC:13664]
chr1	39214690	39215101	412	peaks1404	2.67157	Intron (NM_012090/MACF1, intron 1 of 92)	39084167	39487138	402972	1	MACF1	NM_012090	130523	microtubule actin crosslinking factor 1 [Source:HGNC Symbol;Acc:HGNC:13664]
chr1	39285667	39286066	400	peaks1405	2.8652	Exon (NM_012090/MACF1, exon 13 of 93)	39409504	39416482	6979	1	KIAA0754	NM_015038	-123438	-
chr1	39352933	39353245	313	peaks1406	2.30581	Exon (NM_012090/MACF1, exon 38 of 93)	39409504	39416482	6979	1	KIAA0754	NM_015038	-56259	-
chr1	39398485	39398957	473	peaks1407	40.0597	Intron (NM_012090/MACF1, intron 52 of 92)	39409504	39416482	6979	1	KIAA0754	NM_015038	-10547	-
chr1	39408556	39408772	217	peaks1408	10.7625	Promoter (<=1kb)	39409504	39416482	6979	1	KIAA0754	NM_015038	-732	-
chr1	39412972	39413260	289	peaks1409	2.89737	Exon (NM_015038/KIAA0754, exon 1 of 1)	39409504	39416482	6979	1	KIAA0754	NM_015038	3468	-
chr1	39413871	39414217	347	peaks1410	5.15051	Exon (NM_015038/KIAA0754, exon 1 of 1)	39409504	39416482	6979	1	KIAA0754	NM_015038	4367	-
chr1	39437625	39437841	217	peaks1411	3.81838	Exon (NM_012090/MACF1, exon 66 of 93)	39409504	39416482	6979	1	KIAA0754	NM_015038	28121	-
chr1	39524156	39524740	585	peaks1412	3.59781	Intron (NM_181809/BMP8A, intron 6 of 6)	39491646	39529869	38224	1	BMP8A	NM_181809	32510	bone morphogenetic protein 8a [Source:HGNC Symbol;Acc:HGNC:21650]
chr1	39564437	39564756	320	peaks1413	3.5079	Promoter (<=1kb)	39565070	39573203	8134	1	LOC101929516	NR_125979	-314	-
chr1	39574638	39575278	641	peaks1414	4.55844	Promoter (1-2kb)	39560813	39576849	16037	2	PABPC4	NM_001135653	1571	poly(A) binding protein cytoplasmic 4 [Source:HGNC Symbol;Acc:HGNC:8557]
chr1	39575545	39575848	304	peaks1415	3.50786	Promoter (1-2kb)	39560813	39576849	16037	2	PABPC4	NM_001135653	1001	poly(A) binding protein cytoplasmic 4 [Source:HGNC Symbol;Acc:HGNC:8557]
chr1	39738784	39739431	648	peaks1416	21.4252	Promoter (<=1kb)	39738845	39756769	17925	1	PPIE	NM_006112	0	peptidylprolyl isomerase E [Source:HGNC Symbol;Acc:HGNC:9258]
chr1	39755813	39756273	461	peaks1417	6.40551	3' UTR	39769525	39771348	1824	2	OXCT2	NM_022120	15075	3-oxoacid CoA-transferase 2 [Source:HGNC Symbol;Acc:HGNC:18606]
chr1	39761695	39762047	353	peaks1418	2.63493	Intron (NM_001195007/PPIE, intron 9 of 10)	39769525	39771348	1824	2	OXCT2	NM_022120	9301	3-oxoacid CoA-transferase 2 [Source:HGNC Symbol;Acc:HGNC:18606]
chr1	39788673	39789158	486	peaks1419	9.19969	Promoter (<=1kb)	39758231	39788861	30631	2	BMP8B	NM_001720	0	bone morphogenetic protein 8b [Source:HGNC Symbol;Acc:HGNC:1075]
chr1	39818484	39818950	467	peaks1420	2.25691	Distal Intergenic	39758231	39788861	30631	2	BMP8B	NM_001720	-29623	bone morphogenetic protein 8b [Source:HGNC Symbol;Acc:HGNC:1075]
chr1	39882876	39883586	711	peaks1421	5.28736	Promoter (<=1kb)	39841031	39883505	42475	2	TRIT1	NM_017646	0	tRNA isopentenyltransferase 1 [Source:HGNC Symbol;Acc:HGNC:20286]
chr1	39892793	39893407	615	peaks1422	12.3113	Downstream (2-3kb)	39895424	39902015	6592	2	MYCL	NM_001033081	8608	MYCL proto-oncogene, bHLH transcription factor [Source:HGNC Symbol;Acc:HGNC:7555]
chr1	39902027	39902398	372	peaks1423	10.3904	Promoter (<=1kb)	39899612	39902015	2404	2	MYCL	NM_005376	-12	MYCL proto-oncogene, bHLH transcription factor [Source:HGNC Symbol;Acc:HGNC:7555]
chr1	39934478	39934714	237	peaks1424	6.15128	Distal Intergenic	39955112	39969968	14857	1	MFSD2A	NM_001136493	-20398	major facilitator superfamily domain containing 2A [Source:HGNC Symbol;Acc:HGNC:25897]
chr1	39936527	39936733	207	peaks1425	3.15782	Distal Intergenic	39955112	39969968	14857	1	MFSD2A	NM_001136493	-18379	major facilitator superfamily domain containing 2A [Source:HGNC Symbol;Acc:HGNC:25897]
chr1	39955103	39955386	284	peaks1426	3.89136	Promoter (<=1kb)	39955112	39969968	14857	1	MFSD2A	NM_001136493	0	major facilitator superfamily domain containing 2A [Source:HGNC Symbol;Acc:HGNC:25897]
chr1	39968825	39969320	496	peaks1427	2.7557	Intron (NM_001136493/MFSD2A, intron 13 of 13)	39955112	39969968	14857	1	MFSD2A	NR_109896	13713	major facilitator superfamily domain containing 2A [Source:HGNC Symbol;Acc:HGNC:25897]
chr1	39980501	39981110	610	peaks1428	6.14221	Distal Intergenic	39955112	39969968	14857	1	MFSD2A	NR_109896	25389	major facilitator superfamily domain containing 2A [Source:HGNC Symbol;Acc:HGNC:25897]
chr1	40039715	40040992	1278	peaks1429	36.7376	Promoter (<=1kb)	40040583	40072649	32067	1	CAP1	NM_001105530	0	cyclase associated actin cytoskeleton regulatory protein 1 [Source:HGNC Symbol;Acc:HGNC:20040]
chr1	40058458	40058674	217	peaks1430	1.65239	Intron (NM_001105530/CAP1, intron 1 of 12)	40040583	40072649	32067	1	CAP1	NM_006367	17875	cyclase associated actin cytoskeleton regulatory protein 1 [Source:HGNC Symbol;Acc:HGNC:20040]
chr1	40097012	40097430	419	peaks1431	8.4699	Promoter (<=1kb)	40072710	40097470	24761	2	PPT1	NM_000310	40	palmitoyl-protein thioesterase 1 [Source:HGNC Symbol;Acc:HGNC:9325]
chr1	40143965	40144186	222	peaks1432	3.51232	Distal Intergenic	40161369	40240921	79553	1	RLF	NM_012421	-17183	rearranged L-myc fusion [Source:HGNC Symbol;Acc:HGNC:10025]
chr1	40161112	40161969	858	peaks1433	46.0922	Promoter (<=1kb)	40161369	40240921	79553	1	RLF	NM_012421	0	rearranged L-myc fusion [Source:HGNC Symbol;Acc:HGNC:10025]
chr1	40257458	40258555	1098	peaks1434	40.0293	Promoter (<=1kb)	40258050	40294184	36135	1	ZMPSTE24	NM_005857	0	zinc metallopeptidase STE24 [Source:HGNC Symbol;Acc:HGNC:12877]
chr1	40288592	40288892	301	peaks1435	1.70979	Intron (NM_005857/ZMPSTE24, intron 8 of 9)	40300491	40317267	16777	2	COL9A2	NM_001852	28375	collagen type IX alpha 2 chain [Source:HGNC Symbol;Acc:HGNC:2218]
chr1	40309709	40309970	262	peaks1436	8.22711	Exon (NM_001852/COL9A2, exon 16 of 32)	40300491	40317267	16777	2	COL9A2	NM_001852	7297	collagen type IX alpha 2 chain [Source:HGNC Symbol;Acc:HGNC:2218]
chr1	40373646	40374880	1235	peaks1437	16.4193	Promoter (<=1kb)	40373706	40423326	49621	1	SMAP2	NM_022733	0	small ArfGAP2 [Source:HGNC Symbol;Acc:HGNC:25082]
chr1	40422464	40422952	489	peaks1438	4.1377	3' UTR	40396800	40423326	26527	1	SMAP2	NM_001198980	25664	small ArfGAP2 [Source:HGNC Symbol;Acc:HGNC:25082]
chr1	40449958	40450247	290	peaks1439	6.36551	Promoter (<=1kb)	40450665	40463718	13054	1	ZFP69B	NM_023070	-418	ZFP69 zinc finger protein B [Source:HGNC Symbol;Acc:HGNC:28053]
chr1	40508626	40509419	794	peaks1440	11.8761	Promoter (<=1kb)	40508761	40516542	7782	1	EXO5	NM_022774	0	exonuclease 5 [Source:HGNC Symbol;Acc:HGNC:26115]
chr1	40531325	40532048	724	peaks1441	22.5222	Promoter (<=1kb)	40531561	40548169	16609	1	ZNF684	NM_152373	0	zinc finger protein 684 [Source:HGNC Symbol;Acc:HGNC:28418]
chr1	40649630	40650236	607	peaks1442	4.17106	Intron (NM_014747/RIMS3, intron 1 of 7)	40620680	40665652	44973	2	RIMS3	NM_014747	15416	regulating synaptic membrane exocytosis 3 [Source:HGNC Symbol;Acc:HGNC:21292]
chr1	40665535	40665990	456	peaks1443	6.96891	Promoter (<=1kb)	40620680	40665652	44973	2	RIMS3	NM_014747	0	regulating synaptic membrane exocytosis 3 [Source:HGNC Symbol;Acc:HGNC:21292]
chr1	40691493	40692643	1151	peaks1444	33.2124	Promoter (<=1kb)	40691570	40771606	80037	1	NFYC	NM_001142587	0	nuclear transcription factor Y subunit gamma [Source:HGNC Symbol;Acc:HGNC:7806]
chr1	40698972	40699325	354	peaks1445	5.8794	Intron (NM_001142587/NFYC, intron 1 of 9)	40689080	40692261	3182	2	NFYC-AS1	NR_024567	-6711	NFYC antisense RNA 1 [Source:HGNC Symbol;Acc:HGNC:49451]
chr1	40709123	40709664	542	peaks1446	10.9006	Promoter (<=1kb)	40709323	40771606	62284	1	NFYC	NM_001308115	0	nuclear transcription factor Y subunit gamma [Source:HGNC Symbol;Acc:HGNC:7806]
chr1	40711489	40711773	285	peaks1447	2.70868	Promoter (2-3kb)	40709323	40771606	62284	1	NFYC	NM_001308115	2166	nuclear transcription factor Y subunit gamma [Source:HGNC Symbol;Acc:HGNC:7806]
chr1	40784824	40785069	246	peaks1448	5.0505	Promoter (<=1kb)	40784012	40840452	56441	1	KCNQ4	NM_172163	812	potassium voltage-gated channel subfamily Q member 4 [Source:HGNC Symbol;Acc:HGNC:6298]
chr1	40862277	40862686	410	peaks1449	6.00453	Promoter (<=1kb)	40861056	40862346	1291	2	CITED4	NM_133467	0	Cbp/p300 interacting transactivator with Glu/Asp rich carboxy-terminal domain 4 [Source:HGNC Symbol;Acc:HGNC:18696]
chr1	40865939	40866888	950	peaks1450	33.6727	Distal Intergenic	40861056	40862346	1291	2	CITED4	NM_133467	-3593	Cbp/p300 interacting transactivator with Glu/Asp rich carboxy-terminal domain 4 [Source:HGNC Symbol;Acc:HGNC:18696]
chr1	40877697	40878173	477	peaks1451	26.0844	Distal Intergenic	40861056	40862346	1291	2	CITED4	NM_133467	-15351	Cbp/p300 interacting transactivator with Glu/Asp rich carboxy-terminal domain 4 [Source:HGNC Symbol;Acc:HGNC:18696]
chr1	40898503	40899047	545	peaks1452	15.0136	Distal Intergenic	40861056	40862346	1291	2	CITED4	NM_133467	-36157	Cbp/p300 interacting transactivator with Glu/Asp rich carboxy-terminal domain 4 [Source:HGNC Symbol;Acc:HGNC:18696]
chr1	40901975	40902959	985	peaks1453	30.7654	Distal Intergenic	40861056	40862346	1291	2	CITED4	NM_133467	-39629	Cbp/p300 interacting transactivator with Glu/Asp rich carboxy-terminal domain 4 [Source:HGNC Symbol;Acc:HGNC:18696]
chr1	40944281	40945364	1084	peaks1454	21.7131	Distal Intergenic	40979299	41012565	33267	1	CTPS1	NM_001905	-33935	CTP synthase 1 [Source:HGNC Symbol;Acc:HGNC:2519]
chr1	40948599	40949114	516	peaks1455	6.25037	Distal Intergenic	40979299	41012565	33267	1	CTPS1	NM_001905	-30185	CTP synthase 1 [Source:HGNC Symbol;Acc:HGNC:2519]
chr1	40952462	40952747	286	peaks1456	2.88588	Distal Intergenic	40979299	41012565	33267	1	CTPS1	NM_001905	-26552	CTP synthase 1 [Source:HGNC Symbol;Acc:HGNC:2519]
chr1	40967467	40968379	913	peaks1457	41.5631	Distal Intergenic	40979299	41012565	33267	1	CTPS1	NM_001905	-10920	CTP synthase 1 [Source:HGNC Symbol;Acc:HGNC:2519]
chr1	40979247	40980372	1126	peaks1458	28.1113	Promoter (<=1kb)	40979299	41012565	33267	1	CTPS1	NM_001905	0	CTP synthase 1 [Source:HGNC Symbol;Acc:HGNC:2519]
chr1	40997844	40998104	261	peaks1459	2.11008	Intron (NM_001905/CTPS1, intron 9 of 18)	40988448	41012565	24118	1	CTPS1	NM_001301237	9396	CTP synthase 1 [Source:HGNC Symbol;Acc:HGNC:2519]
chr1	41003374	41004137	764	peaks1460	20.4526	Intron (NM_001905/CTPS1, intron 12 of 18)	41014590	41043890	29301	1	SLFNL1-AS1	NR_037868	-10453	SLFNL1 antisense RNA 1 [Source:HGNC Symbol;Acc:HGNC:44126]
chr1	41015825	41016067	243	peaks1461	2.2142	Promoter (1-2kb)	41014590	41043890	29301	1	SLFNL1-AS1	NR_037868	1235	SLFNL1 antisense RNA 1 [Source:HGNC Symbol;Acc:HGNC:44126]
chr1	41020618	41021730	1113	peaks1462	6.88988	Promoter (<=1kb)	41015597	41021755	6159	2	SLFNL1	NM_001168247	25	schlafen like 1 [Source:HGNC Symbol;Acc:HGNC:26313]
chr1	41046370	41046650	281	peaks1463	2.67157	Exon (NM_001172222/SCMH1, exon 6 of 9)	41015597	41021755	6159	2	SLFNL1	NM_144990	-24615	schlafen like 1 [Source:HGNC Symbol;Acc:HGNC:26313]
chr1	41102198	41102619	422	peaks1464	3.36304	Intron (NM_001172222/SCMH1, intron 2 of 8)	41027199	41159933	132735	2	SCMH1	NM_001172222	57314	Scm polycomb group protein homolog 1 [Source:HGNC Symbol;Acc:HGNC:19003]
chr1	41109414	41110173	760	peaks1465	14.4725	Intron (NM_001172222/SCMH1, intron 2 of 8)	41027199	41159933	132735	2	SCMH1	NM_001172222	49760	Scm polycomb group protein homolog 1 [Source:HGNC Symbol;Acc:HGNC:19003]
chr1	41123238	41123641	404	peaks1466	3.64234	Intron (NM_001172222/SCMH1, intron 2 of 8)	41027199	41159933	132735	2	SCMH1	NM_001172222	36292	Scm polycomb group protein homolog 1 [Source:HGNC Symbol;Acc:HGNC:19003]
chr1	41152443	41152951	509	peaks1467	15.269	5' UTR	41027199	41159933	132735	2	SCMH1	NM_001172222	6982	Scm polycomb group protein homolog 1 [Source:HGNC Symbol;Acc:HGNC:19003]
chr1	41162705	41162988	284	peaks1468	4.34576	Promoter (<=1kb)	41027199	41163017	135819	2	SCMH1	NM_001172221	29	Scm polycomb group protein homolog 1 [Source:HGNC Symbol;Acc:HGNC:19003]
chr1	41241314	41242094	781	peaks1469	5.29461	Promoter (<=1kb)	41027199	41242143	214945	2	SCMH1	NM_001172218	49	Scm polycomb group protein homolog 1 [Source:HGNC Symbol;Acc:HGNC:19003]
chr1	41242359	41242768	410	peaks1470	4.55589	Promoter (<=1kb)	41027199	41242143	214945	2	SCMH1	NM_012236	-216	Scm polycomb group protein homolog 1 [Source:HGNC Symbol;Acc:HGNC:19003]
chr1	41317140	41317824	685	peaks1471	5.98105	Distal Intergenic	41361931	41383591	21661	1	FOXO6	NM_001291281	-44107	forkhead box O6 [Source:HGNC Symbol;Acc:HGNC:24814]
chr1	41330537	41330970	434	peaks1472	2.52385	Distal Intergenic	41361931	41383591	21661	1	FOXO6	NM_001291281	-30961	forkhead box O6 [Source:HGNC Symbol;Acc:HGNC:24814]
chr1	41342085	41342351	267	peaks1473	3.33247	Distal Intergenic	41361931	41383591	21661	1	FOXO6	NM_001291281	-19580	forkhead box O6 [Source:HGNC Symbol;Acc:HGNC:24814]
chr1	41371178	41372534	1357	peaks1474	8.13651	Intron (NM_001291281/FOXO6, intron 1 of 1)	41361931	41383591	21661	1	FOXO6	NM_001291281	9247	forkhead box O6 [Source:HGNC Symbol;Acc:HGNC:24814]
chr1	41382641	41382954	314	peaks1475	5.76472	3' UTR	41361931	41383591	21661	1	FOXO6	NM_001291281	20710	forkhead box O6 [Source:HGNC Symbol;Acc:HGNC:24814]
chr1	41394941	41395150	210	peaks1476	2.79044	Distal Intergenic	41361931	41383591	21661	1	FOXO6	NM_001291281	33010	forkhead box O6 [Source:HGNC Symbol;Acc:HGNC:24814]
chr1	41418741	41419460	720	peaks1477	11.1933	Distal Intergenic	41361931	41383591	21661	1	FOXO6	NM_001291281	56810	forkhead box O6 [Source:HGNC Symbol;Acc:HGNC:24814]
chr1	41423660	41424416	757	peaks1478	10.9657	Distal Intergenic	41478775	41484683	5909	2	EDN2	NM_001302269	60267	endothelin 2 [Source:HGNC Symbol;Acc:HGNC:3177]
chr1	41432528	41433329	802	peaks1479	14.1504	Distal Intergenic	41478775	41484683	5909	2	EDN2	NM_001302269	51354	endothelin 2 [Source:HGNC Symbol;Acc:HGNC:3177]
chr1	41455831	41456121	291	peaks1480	5.58476	Distal Intergenic	41478775	41484683	5909	2	EDN2	NM_001302269	28562	endothelin 2 [Source:HGNC Symbol;Acc:HGNC:3177]
chr1	41474554	41475161	608	peaks1481	4.9622	Distal Intergenic	41478775	41484683	5909	2	EDN2	NM_001302269	9522	endothelin 2 [Source:HGNC Symbol;Acc:HGNC:3177]
chr1	41476649	41477347	699	peaks1482	4.68825	Downstream (1-2kb)	41478775	41484683	5909	2	EDN2	NM_001302269	7336	endothelin 2 [Source:HGNC Symbol;Acc:HGNC:3177]
chr1	41484471	41485009	539	peaks1483	9.53404	Promoter (<=1kb)	41478775	41484683	5909	2	EDN2	NM_001302269	0	endothelin 2 [Source:HGNC Symbol;Acc:HGNC:3177]
chr1	41493173	41493480	308	peaks1484	12.2925	Distal Intergenic	41478775	41484683	5909	2	EDN2	NR_126098	-8490	endothelin 2 [Source:HGNC Symbol;Acc:HGNC:3177]
chr1	41496416	41496689	274	peaks1485	4.66186	Distal Intergenic	41478775	41484683	5909	2	EDN2	NR_126098	-11733	endothelin 2 [Source:HGNC Symbol;Acc:HGNC:3177]
chr1	41498711	41499001	291	peaks1486	3.40114	Distal Intergenic	41478775	41484683	5909	2	EDN2	NR_126098	-14028	endothelin 2 [Source:HGNC Symbol;Acc:HGNC:3177]
chr1	41501561	41501903	343	peaks1487	11.554	Distal Intergenic	41478775	41484683	5909	2	EDN2	NR_126098	-16878	endothelin 2 [Source:HGNC Symbol;Acc:HGNC:3177]
chr1	41515143	41515439	297	peaks1488	4.96197	Intron (NM_001127714/HIVEP3, intron 6 of 7)	41478775	41484683	5909	2	EDN2	NR_126098	-30460	endothelin 2 [Source:HGNC Symbol;Acc:HGNC:3177]
chr1	41527921	41528124	204	peaks1489	2.12708	Intron (NM_001127714/HIVEP3, intron 4 of 7)	41478775	41484683	5909	2	EDN2	NR_126098	-43238	endothelin 2 [Source:HGNC Symbol;Acc:HGNC:3177]
chr1	41572073	41572351	279	peaks1490	1.95685	Intron (NM_001127714/HIVEP3, intron 4 of 7)	41478775	41484683	5909	2	EDN2	NR_126098	-87390	endothelin 2 [Source:HGNC Symbol;Acc:HGNC:3177]
chr1	41580867	41581162	296	peaks1491	3.04075	Exon (NM_001127714/HIVEP3, exon 3 of 8)	41478775	41484683	5909	2	EDN2	NR_126098	-96184	endothelin 2 [Source:HGNC Symbol;Acc:HGNC:3177]
chr1	41626220	41626441	222	peaks1492	3.59781	Intron (NM_001127714/HIVEP3, intron 2 of 7)	41478775	41484683	5909	2	EDN2	NR_126098	-141537	endothelin 2 [Source:HGNC Symbol;Acc:HGNC:3177]
chr1	41626964	41627399	436	peaks1493	8.50806	Intron (NM_001127714/HIVEP3, intron 2 of 7)	41478775	41484683	5909	2	EDN2	NR_126098	-142281	endothelin 2 [Source:HGNC Symbol;Acc:HGNC:3177]
chr1	41642029	41642284	256	peaks1494	3.08673	Intron (NM_001127714/HIVEP3, intron 1 of 7)	41478775	41484683	5909	2	EDN2	NR_126098	-157346	endothelin 2 [Source:HGNC Symbol;Acc:HGNC:3177]
chr1	41650111	41650386	276	peaks1495	5.36806	Intron (NM_001127714/HIVEP3, intron 1 of 7)	41478775	41484683	5909	2	EDN2	NR_126098	-165428	endothelin 2 [Source:HGNC Symbol;Acc:HGNC:3177]
chr1	41662842	41663140	299	peaks1496	8.2264	Intron (NM_001127714/HIVEP3, intron 1 of 7)	41478775	41484683	5909	2	EDN2	NR_126098	-178159	endothelin 2 [Source:HGNC Symbol;Acc:HGNC:3177]
chr1	41664970	41665657	688	peaks1497	12.7365	Intron (NM_001127714/HIVEP3, intron 1 of 7)	41478775	41484683	5909	2	EDN2	NR_126098	-180287	endothelin 2 [Source:HGNC Symbol;Acc:HGNC:3177]
chr1	41670615	41670901	287	peaks1498	5.3669	Intron (NM_001127714/HIVEP3, intron 1 of 7)	41478775	41484683	5909	2	EDN2	NR_126098	-185932	endothelin 2 [Source:HGNC Symbol;Acc:HGNC:3177]
chr1	41672336	41672757	422	peaks1499	15.5379	Intron (NM_001127714/HIVEP3, intron 1 of 7)	41478775	41484683	5909	2	EDN2	NR_126098	-187653	endothelin 2 [Source:HGNC Symbol;Acc:HGNC:3177]
chr1	41802984	41803247	264	peaks1500	4.90837	Intron (NM_001127714/HIVEP3, intron 1 of 7)	41506365	41918707	412343	2	HIVEP3	NM_001127714	115460	HIVEP zinc finger 3 [Source:HGNC Symbol;Acc:HGNC:13561]
chr1	41823411	41823866	456	peaks1501	9.42024	Intron (NM_001127714/HIVEP3, intron 1 of 7)	41506365	41918707	412343	2	HIVEP3	NM_001127714	94841	HIVEP zinc finger 3 [Source:HGNC Symbol;Acc:HGNC:13561]
chr1	41895161	41895701	541	peaks1502	2.81711	Intron (NM_001127714/HIVEP3, intron 1 of 7)	41506365	41918707	412343	2	HIVEP3	NM_001127714	23006	HIVEP zinc finger 3 [Source:HGNC Symbol;Acc:HGNC:13561]
chr1	41900525	41901177	653	peaks1503	15.6515	Intron (NM_001127714/HIVEP3, intron 1 of 7)	41506365	41918707	412343	2	HIVEP3	NM_001127714	17530	HIVEP zinc finger 3 [Source:HGNC Symbol;Acc:HGNC:13561]
chr1	41918097	41918321	225	peaks1504	1.81525	Promoter (<=1kb)	41506365	41918707	412343	2	HIVEP3	NM_001127714	386	HIVEP zinc finger 3 [Source:HGNC Symbol;Acc:HGNC:13561]
chr1	41955575	41955817	243	peaks1505	3.51232	Intron (NR_038261/HIVEP3, intron 1 of 3)	41847189	41918825	71637	2	HIVEP3	NR_038260	-36750	HIVEP zinc finger 3 [Source:HGNC Symbol;Acc:HGNC:13561]
chr1	42165483	42166459	977	peaks1506	28.5675	Promoter (<=1kb)	42162691	42164724	2034	2	GUCA2A	NM_033553	-759	guanylate cyclase activator 2A [Source:HGNC Symbol;Acc:HGNC:4682]
chr1	42173121	42173484	364	peaks1507	6.9782	Distal Intergenic	42162691	42164724	2034	2	GUCA2A	NM_033553	-8397	guanylate cyclase activator 2A [Source:HGNC Symbol;Acc:HGNC:4682]
chr1	42191376	42191631	256	peaks1508	3.10256	Exon (NM_001198851/FOXJ3, exon 11 of 15)	42162691	42164724	2034	2	GUCA2A	NM_033553	-26652	guanylate cyclase activator 2A [Source:HGNC Symbol;Acc:HGNC:4682]
chr1	42209737	42210488	752	peaks1509	9.9751	Intron (NM_001198851/FOXJ3, intron 7 of 14)	42162691	42164724	2034	2	GUCA2A	NM_033553	-45013	guanylate cyclase activator 2A [Source:HGNC Symbol;Acc:HGNC:4682]
chr1	42214508	42214981	474	peaks1510	8.04945	Intron (NM_001198851/FOXJ3, intron 7 of 14)	42162691	42164724	2034	2	GUCA2A	NM_033553	-49784	guanylate cyclase activator 2A [Source:HGNC Symbol;Acc:HGNC:4682]
chr1	42226324	42226581	258	peaks1511	4.80036	Intron (NM_001198851/FOXJ3, intron 7 of 14)	42162691	42164724	2034	2	GUCA2A	NM_033553	-61600	guanylate cyclase activator 2A [Source:HGNC Symbol;Acc:HGNC:4682]
chr1	42334454	42335660	1207	peaks1512	12.2625	Promoter (<=1kb)	42176539	42334965	158427	2	FOXJ3	NM_001198851	0	forkhead box J3 [Source:HGNC Symbol;Acc:HGNC:29178]
chr1	42456246	42457116	871	peaks1513	10.0936	Promoter (<=1kb)	42456341	42461230	4890	1	PPCS	NM_001287506	0	phosphopantothenoylcysteine synthetase [Source:HGNC Symbol;Acc:HGNC:25686]
chr1	42658079	42659239	1161	peaks1514	18.6165	Promoter (<=1kb)	42658377	42676758	18382	1	PPIH	NM_006347	0	peptidylprolyl isomerase H [Source:HGNC Symbol;Acc:HGNC:14651]
chr1	42681925	42682480	556	peaks1515	28.2096	Promoter (<=1kb)	42682395	42702349	19955	1	YBX1	NM_004559	0	Y-box binding protein 1 [Source:HGNC Symbol;Acc:HGNC:8014]
chr1	42747100	42747328	229	peaks1516	4.10389	Exon (NM_001146289/P3H1, exon 14 of 15)	42733093	42740254	7162	2	CLDN19	NM_148960	-6846	claudin 19 [Source:HGNC Symbol;Acc:HGNC:2040]
chr1	42748875	42749159	285	peaks1517	3.19132	Intron (NM_001146289/P3H1, intron 11 of 14)	42733093	42740254	7162	2	CLDN19	NM_148960	-8621	claudin 19 [Source:HGNC Symbol;Acc:HGNC:2040]
chr1	42766770	42767631	862	peaks1518	18.7255	Promoter (<=1kb)	42767245	42775742	8498	1	C1orf50	NM_024097	0	chromosome 1 open reading frame 50 [Source:HGNC Symbol;Acc:HGNC:28795]
chr1	42816715	42817452	738	peaks1519	20.419	Promoter (<=1kb)	42817105	42844989	27885	1	ERMAP	NM_001017922	0	erythroblast membrane associated protein (Scianna blood group) [Source:HGNC Symbol;Acc:HGNC:15743]
chr1	42835084	42835300	217	peaks1520	1.33801	Exon (NM_001017922/ERMAP, exon 5 of 12)	42825578	42844989	19412	1	ERMAP	NM_018538	9506	erythroblast membrane associated protein (Scianna blood group) [Source:HGNC Symbol;Acc:HGNC:15743]
chr1	42846215	42847066	852	peaks1521	12.5488	Promoter (<=1kb)	42846573	42852475	5903	1	ZNF691	NM_001242739	0	zinc finger protein 691 [Source:HGNC Symbol;Acc:HGNC:28028]
chr1	42924265	42924770	506	peaks1522	7.25539	Downstream (<1kb)	42959049	42983358	24310	1	SLC2A1-AS1	NR_033967	-34279	SLC2A1 antisense RNA 1 [Source:HGNC Symbol;Acc:HGNC:44187]
chr1	42936321	42936894	574	peaks1523	31.1587	Intron (NM_006516/SLC2A1, intron 2 of 9)	42959049	42983358	24310	1	SLC2A1-AS1	NR_033967	-22155	SLC2A1 antisense RNA 1 [Source:HGNC Symbol;Acc:HGNC:44187]
chr1	42941110	42941408	299	peaks1524	17.5772	Intron (NM_006516/SLC2A1, intron 2 of 9)	42959049	42983358	24310	1	SLC2A1-AS1	NR_033967	-17641	SLC2A1 antisense RNA 1 [Source:HGNC Symbol;Acc:HGNC:44187]
chr1	42943300	42943584	285	peaks1525	14.3954	Exon (NM_006516/SLC2A1, exon 2 of 10)	42959049	42983358	24310	1	SLC2A1-AS1	NR_033967	-15465	SLC2A1 antisense RNA 1 [Source:HGNC Symbol;Acc:HGNC:44187]
chr1	42952312	42953153	842	peaks1526	5.56599	Intron (NM_006516/SLC2A1, intron 1 of 9)	42959049	42983358	24310	1	SLC2A1-AS1	NR_033967	-5896	SLC2A1 antisense RNA 1 [Source:HGNC Symbol;Acc:HGNC:44187]
chr1	42958651	42959196	546	peaks1527	15.8524	Promoter (<=1kb)	42925375	42959176	33802	2	SLC2A1	NM_006516	0	solute carrier family 2 member 1 [Source:HGNC Symbol;Acc:HGNC:11005]
chr1	42966971	42967548	578	peaks1528	9.84235	Intron (NR_033967/SLC2A1-AS1, intron 1 of 3)	42925375	42959176	33802	2	SLC2A1	NM_006516	-7795	solute carrier family 2 member 1 [Source:HGNC Symbol;Acc:HGNC:11005]
chr1	43021442	43022241	800	peaks1529	8.06021	Distal Intergenic	42925375	42959176	33802	2	SLC2A1	NM_006516	-62266	solute carrier family 2 member 1 [Source:HGNC Symbol;Acc:HGNC:11005]
chr1	43048884	43049279	396	peaks1530	3.87975	Distal Intergenic	42925375	42959176	33802	2	SLC2A1	NM_006516	-89708	solute carrier family 2 member 1 [Source:HGNC Symbol;Acc:HGNC:11005]
chr1	43172106	43172644	539	peaks1531	7.70658	Promoter (<=1kb)	43172330	43210878	38549	1	CFAP57	NM_001167965	0	cilia and flagella associated protein 57 [Source:HGNC Symbol;Acc:HGNC:26485]
chr1	43206628	43207982	1355	peaks1532	62.2427	Exon (NM_001167965/CFAP57, exon 10 of 11)	43164174	43172570	8397	2	EBNA1BP2	NM_001159936	-34058	EBNA1 binding protein 2 [Source:HGNC Symbol;Acc:HGNC:15531]
chr1	43235572	43236151	580	peaks1533	5.9555	Intron (NM_001195831/CFAP57, intron 22 of 23)	43269994	43274002	4009	1	TMEM125	NM_144626	-33843	transmembrane protein 125 [Source:HGNC Symbol;Acc:HGNC:28275]
chr1	43241332	43241886	555	peaks1534	3.61393	Intron (NM_001195831/CFAP57, intron 22 of 23)	43269994	43274002	4009	1	TMEM125	NM_144626	-28108	transmembrane protein 125 [Source:HGNC Symbol;Acc:HGNC:28275]
chr1	43256603	43257291	689	peaks1535	25.3162	Distal Intergenic	43269994	43274002	4009	1	TMEM125	NM_144626	-12703	transmembrane protein 125 [Source:HGNC Symbol;Acc:HGNC:28275]
chr1	43293068	43294723	1656	peaks1536	11.1291	Distal Intergenic	43300895	43323110	22216	1	TIE1	NM_001253357	-6172	tyrosine kinase with immunoglobulin like and EGF like domains 1 [Source:HGNC Symbol;Acc:HGNC:11809]
chr1	43321337	43321623	287	peaks1537	2.4846	Exon (NM_001253357/TIE1, exon 21 of 23)	43337804	43354464	16661	1	MPL	NM_005373	-16181	MPL proto-oncogene, thrombopoietin receptor [Source:HGNC Symbol;Acc:HGNC:7217]
chr1	43330420	43330842	423	peaks1538	4.00618	Distal Intergenic	43337804	43354464	16661	1	MPL	NM_005373	-6962	MPL proto-oncogene, thrombopoietin receptor [Source:HGNC Symbol;Acc:HGNC:7217]
chr1	43348678	43349783	1106	peaks1539	22.5988	Exon (NM_005373/MPL, exon 9 of 12)	43358955	43363202	4248	1	CDC20	NM_001255	-9172	cell division cycle 20 [Source:HGNC Symbol;Acc:HGNC:1723]
chr1	43358206	43359199	994	peaks1540	25.2665	Promoter (<=1kb)	43358955	43363202	4248	1	CDC20	NM_001255	0	cell division cycle 20 [Source:HGNC Symbol;Acc:HGNC:1723]
chr1	43367763	43368580	818	peaks1541	21.2479	Promoter (<=1kb)	43363397	43368074	4678	2	ELOVL1	NM_001256401	0	ELOVL fatty acid elongase 1 [Source:HGNC Symbol;Acc:HGNC:14418]
chr1	43389490	43390209	720	peaks1542	40.9907	Promoter (<=1kb)	43383908	43389812	5905	2	MED8	NM_001001653	0	mediator complex subunit 8 [Source:HGNC Symbol;Acc:HGNC:19971]
chr1	43414796	43415096	301	peaks1543	6.75718	Exon (NM_015284/SZT2, exon 5 of 71)	43389885	43454247	64363	1	SZT2	NM_015284	24911	SZT2 subunit of KICSTOR complex [Source:HGNC Symbol;Acc:HGNC:29040]
chr1	43423344	43424111	768	peaks1544	39.8324	Intron (NM_015284/SZT2, intron 15 of 70)	43448539	43448611	73	1	MIR6735	NR_106793	-24428	microRNA 6735 [Source:HGNC Symbol;Acc:HGNC:50126]
chr1	43432744	43432996	253	peaks1545	2.90867	Exon (NM_015284/SZT2, exon 38 of 71)	43448539	43448611	73	1	MIR6735	NR_106793	-15543	microRNA 6735 [Source:HGNC Symbol;Acc:HGNC:50126]
chr1	43438911	43439131	221	peaks1546	1.96015	Exon (NM_015284/SZT2, exon 47 of 71)	43448539	43448611	73	1	MIR6735	NR_106793	-9408	microRNA 6735 [Source:HGNC Symbol;Acc:HGNC:50126]
chr1	43472857	43473125	269	peaks1547	9.75766	Distal Intergenic	43451003	43453989	2987	2	HYI	NM_031207	-18868	hydroxypyruvate isomerase (putative) [Source:HGNC Symbol;Acc:HGNC:26948]
chr1	43545938	43546276	339	peaks1548	7.85015	Intron (NM_002840/PTPRF, intron 3 of 33)	43530876	43623672	92797	1	PTPRF	NM_130440	15062	protein tyrosine phosphatase receptor type F [Source:HGNC Symbol;Acc:HGNC:9670]
chr1	43549266	43549525	260	peaks1549	4.0161	Intron (NM_002840/PTPRF, intron 3 of 33)	43530876	43623672	92797	1	PTPRF	NM_130440	18390	protein tyrosine phosphatase receptor type F [Source:HGNC Symbol;Acc:HGNC:9670]
chr1	43559312	43559701	390	peaks1550	4.56874	Intron (NM_002840/PTPRF, intron 5 of 33)	43530876	43623672	92797	1	PTPRF	NM_130440	28436	protein tyrosine phosphatase receptor type F [Source:HGNC Symbol;Acc:HGNC:9670]
chr1	43565376	43565625	250	peaks1551	2.74969	Intron (NM_002840/PTPRF, intron 5 of 33)	43530876	43623672	92797	1	PTPRF	NM_130440	34500	protein tyrosine phosphatase receptor type F [Source:HGNC Symbol;Acc:HGNC:9670]
chr1	43582265	43582718	454	peaks1552	18.3243	Intron (NM_002840/PTPRF, intron 7 of 33)	43530876	43623672	92797	1	PTPRF	NM_130440	51389	protein tyrosine phosphatase receptor type F [Source:HGNC Symbol;Acc:HGNC:9670]
chr1	43587726	43588533	808	peaks1553	7.24434	Intron (NM_002840/PTPRF, intron 7 of 33)	43530876	43623672	92797	1	PTPRF	NM_130440	56850	protein tyrosine phosphatase receptor type F [Source:HGNC Symbol;Acc:HGNC:9670]
chr1	43596993	43597578	586	peaks1554	11.6174	Intron (NM_002840/PTPRF, intron 11 of 33)	43650126	43705518	55393	1	KDM4A	NM_014663	-52548	lysine demethylase 4A [Source:HGNC Symbol;Acc:HGNC:22978]
chr1	43607864	43608123	260	peaks1555	3.16345	Intron (NM_002840/PTPRF, intron 21 of 33)	43650126	43705518	55393	1	KDM4A	NM_014663	-42003	lysine demethylase 4A [Source:HGNC Symbol;Acc:HGNC:22978]
chr1	43618550	43618757	208	peaks1556	4.53423	Exon (NM_002840/PTPRF, exon 26 of 34)	43650126	43705518	55393	1	KDM4A	NM_014663	-31369	lysine demethylase 4A [Source:HGNC Symbol;Acc:HGNC:22978]
chr1	43619851	43620085	235	peaks1557	5.32864	Exon (NM_002840/PTPRF, exon 29 of 34)	43650126	43705518	55393	1	KDM4A	NM_014663	-30041	lysine demethylase 4A [Source:HGNC Symbol;Acc:HGNC:22978]
chr1	43649583	43650687	1105	peaks1558	28.6235	Promoter (<=1kb)	43650126	43705518	55393	1	KDM4A	NM_014663	0	lysine demethylase 4A [Source:HGNC Symbol;Acc:HGNC:22978]
chr1	43685175	43685499	325	peaks1559	2.99185	Intron (NM_014663/KDM4A, intron 12 of 21)	43699738	43707341	7604	2	KDM4A-AS1	NR_033827	21842	KDM4A antisense RNA 1 [Source:HGNC Symbol;Acc:HGNC:40528]
chr1	43707130	43708110	981	peaks1560	18.6607	Promoter (<=1kb)	43699738	43707341	7604	2	KDM4A-AS1	NR_033827	0	KDM4A antisense RNA 1 [Source:HGNC Symbol;Acc:HGNC:40528]
chr1	43783218	43784140	923	peaks1561	6.66494	Intron (NM_001270459/ST3GAL3, intron 2 of 11)	43838622	43838683	62	1	MIR6079	NR_106727	-54482	microRNA 6079 [Source:HGNC Symbol;Acc:HGNC:50114]
chr1	43821927	43822363	437	peaks1562	11.8224	Intron (NM_001270459/ST3GAL3, intron 4 of 11)	43838622	43838683	62	1	MIR6079	NR_106727	-16259	microRNA 6079 [Source:HGNC Symbol;Acc:HGNC:50114]
chr1	43835227	43835904	678	peaks1563	4.24593	Promoter (2-3kb)	43838622	43838683	62	1	MIR6079	NR_106727	-2718	microRNA 6079 [Source:HGNC Symbol;Acc:HGNC:50114]
chr1	43836472	43836924	453	peaks1564	6.94034	Promoter (1-2kb)	43838622	43838683	62	1	MIR6079	NR_106727	-1698	microRNA 6079 [Source:HGNC Symbol;Acc:HGNC:50114]
chr1	43858370	43858839	470	peaks1565	26.2185	Intron (NM_001270459/ST3GAL3, intron 5 of 11)	43838622	43838683	62	1	MIR6079	NR_106727	19748	microRNA 6079 [Source:HGNC Symbol;Acc:HGNC:50114]
chr1	43912783	43913190	408	peaks1566	6.57914	Intron (NM_001270459/ST3GAL3, intron 9 of 11)	43933320	43937240	3921	1	ARTN	NM_001136215	-20130	artemin [Source:HGNC Symbol;Acc:HGNC:727]
chr1	43914741	43915313	573	peaks1567	3.40197	Intron (NM_001270459/ST3GAL3, intron 9 of 11)	43933320	43937240	3921	1	ARTN	NM_001136215	-18007	artemin [Source:HGNC Symbol;Acc:HGNC:727]
chr1	43929645	43930044	400	peaks1568	13.1995	Intron (NM_001270459/ST3GAL3, intron 11 of 11)	43933320	43937240	3921	1	ARTN	NM_001136215	-3276	artemin [Source:HGNC Symbol;Acc:HGNC:727]
chr1	43930645	43930950	306	peaks1569	7.99025	Promoter (2-3kb)	43933320	43937240	3921	1	ARTN	NM_001136215	-2370	artemin [Source:HGNC Symbol;Acc:HGNC:727]
chr1	43946383	43947192	810	peaks1570	88.5303	Promoter (<=1kb)	43946806	43968022	21217	1	IPO13	NM_014652	0	importin 13 [Source:HGNC Symbol;Acc:HGNC:16853]
chr1	43969842	43970247	406	peaks1571	6.31016	Promoter (<=1kb)	43969981	43973371	3391	1	DPH2	NM_001039589	0	diphthamide biosynthesis 2 [Source:HGNC Symbol;Acc:HGNC:3004]
chr1	43974549	43975293	745	peaks1572	9.01357	Promoter (<=1kb)	43974648	43978300	3653	1	ATP6V0B	NM_001039457	0	ATPase H+ transporting V0 subunit b [Source:HGNC Symbol;Acc:HGNC:861]
chr1	43979908	43980354	447	peaks1573	3.46919	Promoter (<=1kb)	43979936	43991171	11236	1	B4GALT2	NM_030587	0	beta-1,4-galactosyltransferase 2 [Source:HGNC Symbol;Acc:HGNC:925]
chr1	43991097	43992061	965	peaks1574	7.0826	Promoter (<=1kb)	43991608	43996526	4919	1	CCDC24	NM_152499	0	coiled-coil domain containing 24 [Source:HGNC Symbol;Acc:HGNC:28688]
chr1	44010673	44010995	323	peaks1575	3.12356	Exon (NM_001261380/SLC6A9, exon 2 of 13)	43996483	44017340	20858	2	SLC6A9	NM_001261380	6345	solute carrier family 6 member 9 [Source:HGNC Symbol;Acc:HGNC:11056]
chr1	44030103	44030606	504	peaks1576	5.08146	Promoter (<=1kb)	43996483	44031492	35010	2	SLC6A9	NM_001024845	886	solute carrier family 6 member 9 [Source:HGNC Symbol;Acc:HGNC:11056]
chr1	44036528	44036743	216	peaks1577	1.78225	Distal Intergenic	43996483	44031492	35010	2	SLC6A9	NR_048549	-5036	solute carrier family 6 member 9 [Source:HGNC Symbol;Acc:HGNC:11056]
chr1	44047863	44048129	267	peaks1578	3.50348	Distal Intergenic	43996483	44031492	35010	2	SLC6A9	NR_048549	-16371	solute carrier family 6 member 9 [Source:HGNC Symbol;Acc:HGNC:11056]
chr1	44059957	44060304	348	peaks1579	4.22777	Distal Intergenic	43996483	44031492	35010	2	SLC6A9	NR_048549	-28465	solute carrier family 6 member 9 [Source:HGNC Symbol;Acc:HGNC:11056]
chr1	44089745	44089988	244	peaks1580	4.41522	Distal Intergenic	44118850	44135137	16288	1	KLF17	NM_173484	-28862	Kruppel like factor 17 [Source:HGNC Symbol;Acc:HGNC:18830]
chr1	44213366	44214007	642	peaks1581	9.88547	Promoter (<=1kb)	44213453	44220679	7227	1	DMAP1	NM_001034023	0	DNA methyltransferase 1 associated protein 1 [Source:HGNC Symbol;Acc:HGNC:18291]
chr1	44217936	44218140	205	peaks1582	1.35779	Intron (NM_001034023/DMAP1, intron 4 of 10)	44213453	44220679	7227	1	DMAP1	NM_019100	4483	DNA methyltransferase 1 associated protein 1 [Source:HGNC Symbol;Acc:HGNC:18291]
chr1	44220315	44220522	208	peaks1583	5.0505	Intron (NM_001034023/DMAP1, intron 10 of 10)	44213453	44220679	7227	1	DMAP1	NM_019100	6862	DNA methyltransferase 1 associated protein 1 [Source:HGNC Symbol;Acc:HGNC:18291]
chr1	44239912	44240266	355	peaks1584	7.84976	Intron (NM_001301698/ERI3, intron 7 of 7)	44222595	44244283	21689	2	ERI3-IT1	NR_110056	4017	ERI3 intronic transcript 1 [Source:HGNC Symbol;Acc:HGNC:41431]
chr1	44240786	44241019	234	peaks1585	2.10995	Intron (NM_001301698/ERI3, intron 7 of 7)	44222595	44244283	21689	2	ERI3-IT1	NR_110056	3264	ERI3 intronic transcript 1 [Source:HGNC Symbol;Acc:HGNC:41431]
chr1	44261907	44262178	272	peaks1586	2.47133	Intron (NM_001301698/ERI3, intron 6 of 7)	44243376	44244283	908	2	ERI3-IT1	NR_046817	-17624	ERI3 intronic transcript 1 [Source:HGNC Symbol;Acc:HGNC:41431]
chr1	44263555	44263893	339	peaks1587	2.39483	Intron (NM_001301698/ERI3, intron 6 of 7)	44243376	44244283	908	2	ERI3-IT1	NR_046817	-19272	ERI3 intronic transcript 1 [Source:HGNC Symbol;Acc:HGNC:41431]
chr1	44282563	44282909	347	peaks1588	1.98657	Intron (NM_001301698/ERI3, intron 6 of 7)	44243376	44244283	908	2	ERI3-IT1	NR_046817	-38280	ERI3 intronic transcript 1 [Source:HGNC Symbol;Acc:HGNC:41431]
chr1	44288143	44288359	217	peaks1589	3.55428	Intron (NM_001301698/ERI3, intron 5 of 7)	44243376	44244283	908	2	ERI3-IT1	NR_046817	-43860	ERI3 intronic transcript 1 [Source:HGNC Symbol;Acc:HGNC:41431]
chr1	44293810	44294225	416	peaks1590	6.8967	Intron (NM_001301698/ERI3, intron 5 of 7)	44243376	44244283	908	2	ERI3-IT1	NR_046817	-49527	ERI3 intronic transcript 1 [Source:HGNC Symbol;Acc:HGNC:41431]
chr1	44301246	44301578	333	peaks1591	7.05299	Intron (NM_001301698/ERI3, intron 5 of 7)	44221070	44355279	134210	2	ERI3	NM_001301698	53701	ERI1 exoribonuclease family member 3 [Source:HGNC Symbol;Acc:HGNC:17276]
chr1	44315019	44315245	227	peaks1592	4.98087	Intron (NM_001301698/ERI3, intron 3 of 7)	44221070	44355279	134210	2	ERI3	NM_001301698	40034	ERI1 exoribonuclease family member 3 [Source:HGNC Symbol;Acc:HGNC:17276]
chr1	44327750	44328198	449	peaks1593	17.1317	Intron (NM_001301698/ERI3, intron 2 of 7)	44221070	44355279	134210	2	ERI3	NM_001301698	27081	ERI1 exoribonuclease family member 3 [Source:HGNC Symbol;Acc:HGNC:17276]
chr1	44345918	44346209	292	peaks1594	1.9234	Intron (NM_001301698/ERI3, intron 1 of 7)	44221070	44355279	134210	2	ERI3	NM_001301698	9070	ERI1 exoribonuclease family member 3 [Source:HGNC Symbol;Acc:HGNC:17276]
chr1	44348124	44348332	209	peaks1595	2.59701	Intron (NM_001301698/ERI3, intron 1 of 7)	44221070	44355279	134210	2	ERI3	NM_001301698	6947	ERI1 exoribonuclease family member 3 [Source:HGNC Symbol;Acc:HGNC:17276]
chr1	44354890	44355484	595	peaks1596	21.2787	Promoter (<=1kb)	44221070	44355279	134210	2	ERI3	NM_001301698	0	ERI1 exoribonuclease family member 3 [Source:HGNC Symbol;Acc:HGNC:17276]
chr1	44389886	44390148	263	peaks1597	4.41522	Distal Intergenic	44405288	44651724	246437	1	RNF220	NM_018150	-15140	ring finger protein 220 [Source:HGNC Symbol;Acc:HGNC:25552]
chr1	44405163	44405682	520	peaks1598	7.53584	Promoter (<=1kb)	44405288	44651724	246437	1	RNF220	NM_018150	0	ring finger protein 220 [Source:HGNC Symbol;Acc:HGNC:25552]
chr1	44406124	44406349	226	peaks1599	2.25691	Promoter (<=1kb)	44405288	44651724	246437	1	RNF220	NM_018150	836	ring finger protein 220 [Source:HGNC Symbol;Acc:HGNC:25552]
chr1	44416788	44417054	267	peaks1600	2.76613	Intron (NM_018150/RNF220, intron 2 of 14)	44405288	44651724	246437	1	RNF220	NM_018150	11500	ring finger protein 220 [Source:HGNC Symbol;Acc:HGNC:25552]
chr1	44423555	44424026	472	peaks1601	5.01957	Intron (NM_018150/RNF220, intron 2 of 14)	44405288	44651724	246437	1	RNF220	NM_018150	18267	ring finger protein 220 [Source:HGNC Symbol;Acc:HGNC:25552]
chr1	44484204	44484763	560	peaks1602	4.99655	Intron (NM_018150/RNF220, intron 2 of 14)	44545493	44545552	60	1	MIR5584	NR_049849	-60730	microRNA 5584 [Source:HGNC Symbol;Acc:HGNC:43507]
chr1	44485419	44485884	466	peaks1603	4.26857	Intron (NM_018150/RNF220, intron 2 of 14)	44545493	44545552	60	1	MIR5584	NR_049849	-59609	microRNA 5584 [Source:HGNC Symbol;Acc:HGNC:43507]
chr1	44531990	44532331	342	peaks1604	15.0948	Intron (NM_018150/RNF220, intron 2 of 14)	44545493	44545552	60	1	MIR5584	NR_049849	-13162	microRNA 5584 [Source:HGNC Symbol;Acc:HGNC:43507]
chr1	44553006	44553564	559	peaks1605	5.85493	Intron (NM_018150/RNF220, intron 2 of 14)	44545493	44545552	60	1	MIR5584	NR_049849	7513	microRNA 5584 [Source:HGNC Symbol;Acc:HGNC:43507]
chr1	44553824	44554366	543	peaks1606	6.38091	Intron (NM_018150/RNF220, intron 2 of 14)	44545493	44545552	60	1	MIR5584	NR_049849	8331	microRNA 5584 [Source:HGNC Symbol;Acc:HGNC:43507]
chr1	44557941	44558153	213	peaks1607	4.99694	Intron (NM_018150/RNF220, intron 2 of 14)	44545493	44545552	60	1	MIR5584	NR_049849	12448	microRNA 5584 [Source:HGNC Symbol;Acc:HGNC:43507]
chr1	44587775	44588421	647	peaks1608	22.9837	Intron (NM_018150/RNF220, intron 2 of 14)	44545493	44545552	60	1	MIR5584	NR_049849	42282	microRNA 5584 [Source:HGNC Symbol;Acc:HGNC:43507]
chr1	44631473	44632481	1009	peaks1609	14.0043	Exon (NM_018150/RNF220, exon 6 of 15)	44653247	44674608	21362	2	TMEM53	NM_001300746	42127	transmembrane protein 53 [Source:HGNC Symbol;Acc:HGNC:26186]
chr1	44636806	44637114	309	peaks1610	1.8952	Intron (NM_018150/RNF220, intron 8 of 14)	44653247	44674608	21362	2	TMEM53	NM_001300746	37494	transmembrane protein 53 [Source:HGNC Symbol;Acc:HGNC:26186]
chr1	44643602	44643836	235	peaks1611	4.61885	Intron (NM_018150/RNF220, intron 8 of 14)	44653247	44674608	21362	2	TMEM53	NM_001300746	30772	transmembrane protein 53 [Source:HGNC Symbol;Acc:HGNC:26186]
chr1	44645026	44645306	281	peaks1612	3.24523	Exon (NM_018150/RNF220, exon 10 of 15)	44653247	44674608	21362	2	TMEM53	NM_001300746	29302	transmembrane protein 53 [Source:HGNC Symbol;Acc:HGNC:26186]
chr1	44674118	44674747	630	peaks1613	30.8723	Promoter (<=1kb)	44674722	44725591	50870	1	C1orf228	NM_001145636	0	-
chr1	44721925	44722301	377	peaks1614	11.1019	Promoter (<=1kb)	44721786	44721901	116	2	RNU5F-1	NR_002753	-24	RNA, U5F small nuclear 1 [Source:HGNC Symbol;Acc:HGNC:10216]
chr1	44730569	44731462	894	peaks1615	18.8115	Promoter (<=1kb)	44731069	44731168	100	2	RNU5D-1	NR_002755	0	RNA, U5D small nuclear 1 [Source:HGNC Symbol;Acc:HGNC:10214]
chr1	44739475	44740336	862	peaks1616	29.4538	Promoter (<=1kb)	44739818	44767766	27949	1	KIF2C	NM_001297655	0	kinesin family member 2C [Source:HGNC Symbol;Acc:HGNC:6393]
chr1	44775055	44775899	845	peaks1617	24.8044	Promoter (<=1kb)	44775574	44778740	3167	1	RPS8	NM_001012	0	ribosomal protein S8 [Source:HGNC Symbol;Acc:HGNC:10441]
chr1	44787894	44788281	388	peaks1618	6.10682	Promoter (<=1kb)	44783585	44787754	4170	2	BEST4	NM_153274	-140	bestrophin 4 [Source:HGNC Symbol;Acc:HGNC:17106]
chr1	44793249	44793888	640	peaks1619	36.5363	Distal Intergenic	44783585	44787754	4170	2	BEST4	NM_153274	-5495	bestrophin 4 [Source:HGNC Symbol;Acc:HGNC:17106]
chr1	44799772	44800295	524	peaks1620	15.6755	Promoter (<=1kb)	44800364	44805995	5632	1	PLK3	NM_004073	-69	polo like kinase 3 [Source:HGNC Symbol;Acc:HGNC:2154]
chr1	44807078	44808609	1532	peaks1621	42.4618	Promoter (<=1kb)	44808482	44814129	5648	1	BTBD19	NM_001136537	0	BTB domain containing 19 [Source:HGNC Symbol;Acc:HGNC:27145]
chr1	44819380	44819628	249	peaks1622	3.99424	Downstream (<1kb)	44808482	44814129	5648	1	BTBD19	NM_001136537	10898	BTB domain containing 19 [Source:HGNC Symbol;Acc:HGNC:27145]
chr1	44820030	44820554	525	peaks1623	18.6988	3' UTR	44808482	44814129	5648	1	BTBD19	NM_001136537	11548	BTB domain containing 19 [Source:HGNC Symbol;Acc:HGNC:27145]
chr1	44906078	44906442	365	peaks1624	3.81838	Intron (NM_001261418/EIF2B3, intron 5 of 10)	44822266	44842944	20679	2	PTCH2	NM_003738	-63134	patched 2 [Source:HGNC Symbol;Acc:HGNC:9586]
chr1	44925040	44925257	218	peaks1625	5.61875	Intron (NM_001261418/EIF2B3, intron 5 of 10)	44850522	44986722	136201	2	EIF2B3	NM_001261418	61465	eukaryotic translation initiation factor 2B subunit gamma [Source:HGNC Symbol;Acc:HGNC:3259]
chr1	44947124	44947757	634	peaks1626	5.26284	Intron (NM_001261418/EIF2B3, intron 3 of 10)	44850522	44986722	136201	2	EIF2B3	NM_001261418	38965	eukaryotic translation initiation factor 2B subunit gamma [Source:HGNC Symbol;Acc:HGNC:3259]
chr1	44979926	44980227	302	peaks1627	2.84021	Intron (NM_001261418/EIF2B3, intron 2 of 10)	44850522	44986722	136201	2	EIF2B3	NM_001261418	6495	eukaryotic translation initiation factor 2B subunit gamma [Source:HGNC Symbol;Acc:HGNC:3259]
chr1	44986174	44986826	653	peaks1628	17.3888	Promoter (<=1kb)	44850522	44986722	136201	2	EIF2B3	NM_001261418	0	eukaryotic translation initiation factor 2B subunit gamma [Source:HGNC Symbol;Acc:HGNC:3259]
chr1	45001141	45001355	215	peaks1629	5.03791	Downstream (1-2kb)	45002548	45011355	8808	2	HECTD3	NM_024602	10000	HECT domain E3 ubiquitin protein ligase 3 [Source:HGNC Symbol;Acc:HGNC:26117]
chr1	45011876	45013022	1147	peaks1630	3.23383	Promoter (<=1kb)	45012133	45015669	3537	1	UROD	NM_000374	0	uroporphyrinogen decarboxylase [Source:HGNC Symbol;Acc:HGNC:12591]
chr1	45018878	45019250	373	peaks1631	1.80333	Exon (NM_020883/ZSWIM5, exon 14 of 14)	45012133	45015669	3537	1	UROD	NR_036510	6745	uroporphyrinogen decarboxylase [Source:HGNC Symbol;Acc:HGNC:12591]
chr1	45179713	45180689	977	peaks1632	27.9041	Intron (NM_020883/ZSWIM5, intron 1 of 13)	45016404	45206578	190175	2	ZSWIM5	NM_020883	25889	zinc finger SWIM-type containing 5 [Source:HGNC Symbol;Acc:HGNC:29299]
chr1	45266091	45266739	649	peaks1633	18.7768	Distal Intergenic	45303910	45305619	1710	1	LINC01144	NR_024270	-37171	long intergenic non-protein coding RNA 1144 [Source:HGNC Symbol;Acc:HGNC:49460]
chr1	45303567	45304857	1291	peaks1634	10.9619	Promoter (<=1kb)	45303910	45305619	1710	1	LINC01144	NR_024270	0	long intergenic non-protein coding RNA 1144 [Source:HGNC Symbol;Acc:HGNC:49460]
chr1	45326836	45327369	534	peaks1635	3.95512	Promoter (<=1kb)	45326873	45328674	1802	1	HPDL	NM_032756	0	4-hydroxyphenylpyruvate dioxygenase like [Source:HGNC Symbol;Acc:HGNC:28242]
chr1	45329319	45329911	593	peaks1636	13.26	Promoter (2-3kb)	45326873	45328674	1802	1	HPDL	NM_032756	2446	4-hydroxyphenylpyruvate dioxygenase like [Source:HGNC Symbol;Acc:HGNC:28242]
chr1	45339923	45340710	788	peaks1637	18.3285	Promoter (<=1kb)	45329242	45339957	10716	2	MUTYH	NM_001048174	0	mutY DNA glycosylase [Source:HGNC Symbol;Acc:HGNC:7527]
chr1	45340919	45341496	578	peaks1638	4.50148	Promoter (<=1kb)	45329242	45340470	11229	2	MUTYH	NM_012222	-449	mutY DNA glycosylase [Source:HGNC Symbol;Acc:HGNC:7527]
chr1	45347907	45348455	549	peaks1639	5.30817	Exon (NM_007170/TESK2, exon 6 of 11)	45329242	45340470	11229	2	MUTYH	NM_012222	-7437	mutY DNA glycosylase [Source:HGNC Symbol;Acc:HGNC:7527]
chr1	45348830	45349504	675	peaks1640	6.705	Intron (NM_007170/TESK2, intron 5 of 10)	45329242	45340470	11229	2	MUTYH	NM_012222	-8360	mutY DNA glycosylase [Source:HGNC Symbol;Acc:HGNC:7527]
chr1	45360862	45361096	235	peaks1641	2.05943	Intron (NM_007170/TESK2, intron 4 of 10)	45329242	45340470	11229	2	MUTYH	NM_012222	-20392	mutY DNA glycosylase [Source:HGNC Symbol;Acc:HGNC:7527]
chr1	45394890	45395288	399	peaks1642	3.24438	Intron (NM_007170/TESK2, intron 3 of 10)	45329242	45340470	11229	2	MUTYH	NM_012222	-54420	mutY DNA glycosylase [Source:HGNC Symbol;Acc:HGNC:7527]
chr1	45410959	45411897	939	peaks1643	6.3743	Intron (NM_007170/TESK2, intron 3 of 10)	45329242	45340470	11229	2	MUTYH	NM_012222	-70489	mutY DNA glycosylase [Source:HGNC Symbol;Acc:HGNC:7527]
chr1	45491063	45491629	567	peaks1644	8.21305	Promoter (<=1kb)	45343883	45491168	147286	2	TESK2	NM_007170	0	testis associated actin remodelling kinase 2 [Source:HGNC Symbol;Acc:HGNC:11732]
chr1	45499863	45500289	427	peaks1645	4.22555	Promoter (<=1kb)	45493926	45500079	6154	2	CCDC163P	NR_033296	0	-
chr1	45508592	45509104	513	peaks1646	5.91807	Exon (NM_015506/MMACHC, exon 4 of 4)	45500184	45511067	10884	1	MMACHC	NM_015506	8408	metabolism of cobalamin associated C [Source:HGNC Symbol;Acc:HGNC:24525]
chr1	45521416	45522341	926	peaks1647	20.5087	Promoter (<=1kb)	45511035	45521938	10904	2	PRDX1	NM_002574	0	peroxiredoxin 1 [Source:HGNC Symbol;Acc:HGNC:9352]
chr1	45522765	45523102	338	peaks1648	11.2557	Promoter (<=1kb)	45511035	45522890	11856	2	PRDX1	NM_001202431	0	peroxiredoxin 1 [Source:HGNC Symbol;Acc:HGNC:9352]
chr1	45550480	45551148	669	peaks1649	23.2176	Promoter (<=1kb)	45550783	45570051	19269	1	AKR1A1	NM_001202413	0	aldo-keto reductase family 1 member A1 [Source:HGNC Symbol;Acc:HGNC:380]
chr1	45566507	45566865	359	peaks1650	5.93024	Exon (NM_001202413/AKR1A1, exon 4 of 10)	45550783	45570051	19269	1	AKR1A1	NM_153326	15724	aldo-keto reductase family 1 member A1 [Source:HGNC Symbol;Acc:HGNC:380]
chr1	45583377	45584358	982	peaks1651	7.01397	Promoter (<=1kb)	45583988	45618906	34919	1	NASP	NM_001195193	0	nuclear autoantigenic sperm protein [Source:HGNC Symbol;Acc:HGNC:7644]
chr1	45584759	45585035	277	peaks1652	4.97342	Promoter (<=1kb)	45583988	45618906	34919	1	NASP	NM_152298	771	nuclear autoantigenic sperm protein [Source:HGNC Symbol;Acc:HGNC:7644]
chr1	45621042	45621804	763	peaks1653	5.09618	Promoter (2-3kb)	45620044	45624059	4016	2	CCDC17	NM_001114938	2255	coiled-coil domain containing 17 [Source:HGNC Symbol;Acc:HGNC:26574]
chr1	45686334	45687511	1178	peaks1654	28.7189	Promoter (<=1kb)	45627304	45686630	59327	2	GPBP1L1	NM_021639	0	GC-rich promoter binding protein 1 like 1 [Source:HGNC Symbol;Acc:HGNC:28843]
chr1	45688161	45688433	273	peaks1655	2.99711	Promoter (<=1kb)	45688175	45694436	6262	1	TMEM69	NM_016486	0	transmembrane protein 69 [Source:HGNC Symbol;Acc:HGNC:28035]
chr1	45750226	45751048	823	peaks1656	62.0889	Promoter (<=1kb)	45694326	45750813	56488	2	IPP	NM_001145349	0	intracisternal A particle-promoted polypeptide [Source:HGNC Symbol;Acc:HGNC:6108]
chr1	45802832	45803059	228	peaks1657	8.71885	Promoter (<=1kb)	45803613	46036124	232512	1	MAST2	NM_015112	-554	microtubule associated serine/threonine kinase 2 [Source:HGNC Symbol;Acc:HGNC:19035]
chr1	45804081	45804394	314	peaks1658	3.89147	Promoter (<=1kb)	45803613	46036124	232512	1	MAST2	NM_015112	468	microtubule associated serine/threonine kinase 2 [Source:HGNC Symbol;Acc:HGNC:19035]
chr1	45872021	45872355	335	peaks1659	4.1377	Intron (NM_015112/MAST2, intron 3 of 28)	45803613	46036124	232512	1	MAST2	NM_015112	68408	microtubule associated serine/threonine kinase 2 [Source:HGNC Symbol;Acc:HGNC:19035]
chr1	45881549	45881777	229	peaks1660	2.66755	Intron (NM_015112/MAST2, intron 3 of 28)	45803613	46036124	232512	1	MAST2	NM_015112	77936	microtubule associated serine/threonine kinase 2 [Source:HGNC Symbol;Acc:HGNC:19035]
chr1	45892064	45892654	591	peaks1661	5.40589	Intron (NM_015112/MAST2, intron 4 of 28)	45803613	46036124	232512	1	MAST2	NM_015112	88451	microtubule associated serine/threonine kinase 2 [Source:HGNC Symbol;Acc:HGNC:19035]
chr1	45922368	45922760	393	peaks1662	4.40259	Intron (NM_015112/MAST2, intron 4 of 28)	45803613	46036124	232512	1	MAST2	NM_015112	118755	microtubule associated serine/threonine kinase 2 [Source:HGNC Symbol;Acc:HGNC:19035]
chr1	45929308	45929552	245	peaks1663	3.51232	Intron (NM_015112/MAST2, intron 4 of 28)	45803613	46036124	232512	1	MAST2	NM_015112	125695	microtubule associated serine/threonine kinase 2 [Source:HGNC Symbol;Acc:HGNC:19035]
chr1	45953790	45954725	936	peaks1664	4.5473	Intron (NM_015112/MAST2, intron 4 of 28)	45803613	46036124	232512	1	MAST2	NM_015112	150177	microtubule associated serine/threonine kinase 2 [Source:HGNC Symbol;Acc:HGNC:19035]
chr1	45971086	45971440	355	peaks1665	2.01761	Intron (NM_015112/MAST2, intron 5 of 28)	46040140	46132708	92569	2	PIK3R3	NM_001303429	161268	phosphoinositide-3-kinase regulatory subunit 3 [Source:HGNC Symbol;Acc:HGNC:8981]
chr1	46029577	46029811	235	peaks1666	3.61253	Intron (NM_015112/MAST2, intron 19 of 28)	46040140	46132708	92569	2	PIK3R3	NM_001303429	102897	phosphoinositide-3-kinase regulatory subunit 3 [Source:HGNC Symbol;Acc:HGNC:8981]
chr1	46039473	46039863	391	peaks1667	5.58476	Downstream (<1kb)	46040140	46132708	92569	2	PIK3R3	NM_001303429	92845	phosphoinositide-3-kinase regulatory subunit 3 [Source:HGNC Symbol;Acc:HGNC:8981]
chr1	46103104	46103457	354	peaks1668	6.36551	Intron (NM_001303429/PIK3R3, intron 1 of 8)	46040140	46132708	92569	2	PIK3R3	NM_001303429	29251	phosphoinositide-3-kinase regulatory subunit 3 [Source:HGNC Symbol;Acc:HGNC:8981]
chr1	46132462	46133415	954	peaks1669	87.3397	Promoter (<=1kb)	46133371	46139080	5710	1	LOC101929626	NR_125987	0	-
chr1	46171351	46171622	272	peaks1670	2.52283	Intron (NM_001303427/PIK3R3, intron 1 of 9)	46175077	46185962	10886	1	TSPAN1	NM_005727	-3455	tetraspanin 1 [Source:HGNC Symbol;Acc:HGNC:20657]
chr1	46183179	46184167	989	peaks1671	15.2735	Intron (NM_005727/TSPAN1, intron 3 of 8)	46040140	46176495	136356	2	PIK3R3	NM_001303427	-6684	phosphoinositide-3-kinase regulatory subunit 3 [Source:HGNC Symbol;Acc:HGNC:8981]
chr1	46198060	46198880	821	peaks1672	17.9581	Promoter (<=1kb)	46188681	46198449	9769	2	POMGNT1	NM_017739	0	protein O-linked mannose N-acetylglucosaminyltransferase 1 (beta 1,2-) [Source:HGNC Symbol;Acc:HGNC:19139]
chr1	46205768	46206237	470	peaks1673	4.63319	Promoter (2-3kb)	46203334	46221256	17923	1	LURAP1	NM_001013615	2434	leucine rich adaptor protein 1 [Source:HGNC Symbol;Acc:HGNC:32327]
chr1	46247060	46248527	1468	peaks1674	9.29575	Promoter (<=1kb)	46247695	46278473	30779	1	RAD54L	NM_001142548	0	RAD54 like [Source:HGNC Symbol;Acc:HGNC:9826]
chr1	46302052	46303919	1868	peaks1675	38.4457	Promoter (<=1kb)	46278400	46303366	24967	2	LRRC41	NM_006369	0	leucine rich repeat containing 41 [Source:HGNC Symbol;Acc:HGNC:16917]
chr1	46340644	46341128	485	peaks1676	22.7415	Promoter (<=1kb)	46341178	46365152	23975	1	NSUN4	NM_001256127	-50	NOP2/Sun RNA methyltransferase 4 [Source:HGNC Symbol;Acc:HGNC:31802]
chr1	46347943	46348359	417	peaks1677	9.691	Intron (NM_199044/NSUN4, intron 3 of 5)	46341178	46365152	23975	1	NSUN4	NM_001256128	6765	NOP2/Sun RNA methyltransferase 4 [Source:HGNC Symbol;Acc:HGNC:31802]
chr1	46361483	46361793	311	peaks1678	1.75097	Exon (NM_199044/NSUN4, exon 6 of 6)	46341178	46365152	23975	1	NSUN4	NM_001256128	20305	NOP2/Sun RNA methyltransferase 4 [Source:HGNC Symbol;Acc:HGNC:31802]
chr1	46401993	46402510	518	peaks1679	7.25523	Exon (NM_001441/FAAH, exon 2 of 15)	46394267	46413848	19582	1	FAAH	NM_001441	7726	fatty acid amide hydrolase [Source:HGNC Symbol;Acc:HGNC:3553]
chr1	46413149	46413485	337	peaks1680	1.35958	Exon (NM_001441/FAAH, exon 14 of 15)	46394267	46413848	19582	1	FAAH	NM_001441	18882	fatty acid amide hydrolase [Source:HGNC Symbol;Acc:HGNC:3553]
chr1	46442392	46443126	735	peaks1681	10.9641	Exon (NR_045483/FAAHP1, exon 8 of 9)	46446673	46449704	3032	2	LINC01398	NR_121680	6578	long intergenic non-protein coding RNA 1398 [Source:HGNC Symbol;Acc:HGNC:50678]
chr1	46517053	46517576	524	peaks1682	17.1168	Distal Intergenic	46506996	46514214	7219	1	DMBX1	NM_172225	10057	diencephalon/mesencephalon homeobox 1 [Source:HGNC Symbol;Acc:HGNC:19026]
chr1	46520117	46520818	702	peaks1683	18.866	Distal Intergenic	46506996	46514214	7219	1	DMBX1	NM_172225	13121	diencephalon/mesencephalon homeobox 1 [Source:HGNC Symbol;Acc:HGNC:19026]
chr1	46562565	46563017	453	peaks1684	2.51402	Exon (NM_001135553/MKNK1, exon 10 of 13)	46545644	46551215	5572	2	KNCN	NM_001097611	-11350	kinocilin [Source:HGNC Symbol;Acc:HGNC:26488]
chr1	46576617	46577066	450	peaks1685	4.30802	Exon (NM_001135553/MKNK1, exon 5 of 13)	46545644	46551215	5572	2	KNCN	NM_001097611	-25402	kinocilin [Source:HGNC Symbol;Acc:HGNC:26488]
chr1	46592564	46592785	222	peaks1686	2.53986	Intron (NM_001135553/MKNK1, intron 2 of 12)	46557407	46604294	46888	2	MKNK1	NM_001135553	11509	MAPK interacting serine/threonine kinase 1 [Source:HGNC Symbol;Acc:HGNC:7110]
chr1	46603632	46604402	771	peaks1687	26.8331	Promoter (<=1kb)	46557407	46604294	46888	2	MKNK1	NM_001135553	0	MAPK interacting serine/threonine kinase 1 [Source:HGNC Symbol;Acc:HGNC:7110]
chr1	46611447	46612127	681	peaks1688	13.5309	Intron (NM_145279/MOB3C, intron 2 of 3)	46607715	46615133	7419	2	MOB3C	NM_145279	3006	MOB kinase activator 3C [Source:HGNC Symbol;Acc:HGNC:29800]
chr1	46616612	46617408	797	peaks1689	6.05535	Promoter (<=1kb)	46607715	46616891	9177	2	MOB3C	NM_201403	0	MOB kinase activator 3C [Source:HGNC Symbol;Acc:HGNC:29800]
chr1	46635765	46636050	286	peaks1690	3.79582	3' UTR	46607715	46616891	9177	2	MOB3C	NM_201403	-18874	MOB kinase activator 3C [Source:HGNC Symbol;Acc:HGNC:29800]
chr1	46643255	46643711	457	peaks1691	4.14009	Exon (NM_001243728/ATPAF1, exon 8 of 9)	46635039	46665878	30840	2	ATPAF1	NM_001243728	22167	ATP synthase mitochondrial F1 complex assembly factor 1 [Source:HGNC Symbol;Acc:HGNC:18803]
chr1	46659692	46660055	364	peaks1692	2.942	Intron (NM_001243728/ATPAF1, intron 2 of 8)	46635039	46665878	30840	2	ATPAF1	NM_001243728	5823	ATP synthase mitochondrial F1 complex assembly factor 1 [Source:HGNC Symbol;Acc:HGNC:18803]
chr1	46667587	46668113	527	peaks1693	9.69273	Promoter (<=1kb)	46635039	46668427	33389	2	ATPAF1	NM_001042546	314	ATP synthase mitochondrial F1 complex assembly factor 1 [Source:HGNC Symbol;Acc:HGNC:18803]
chr1	46718457	46719421	965	peaks1694	18.5507	Promoter (<=1kb)	46675159	46719064	43906	2	EFCAB14	NM_014774	0	EF-hand calcium binding domain 14 [Source:HGNC Symbol;Acc:HGNC:29051]
chr1	47013146	47013551	406	peaks1695	4.41522	Distal Intergenic	47023568	47050751	27184	1	CYP4X1	NM_178033	-10017	cytochrome P450 family 4 subfamily X member 1 [Source:HGNC Symbol;Acc:HGNC:20244]
chr1	47030628	47031708	1081	peaks1696	16.1874	Exon (NM_178033/CYP4X1, exon 3 of 12)	47023568	47050751	27184	1	CYP4X1	NM_178033	7060	cytochrome P450 family 4 subfamily X member 1 [Source:HGNC Symbol;Acc:HGNC:20244]
chr1	47179296	47179665	370	peaks1697	8.75576	Promoter (<=1kb)	47179250	47180339	1090	1	LINC00853	NR_047498	46	long intergenic non-protein coding RNA 853 [Source:HGNC Symbol;Acc:HGNC:43716]
chr1	47189944	47190502	559	peaks1698	7.10386	Promoter (<=1kb)	47183589	47190099	6511	2	PDZK1IP1	NM_005764	0	PDZK1 interacting protein 1 [Source:HGNC Symbol;Acc:HGNC:16887]
chr1	47222835	47223053	219	peaks1699	2.05943	Intron (NM_001287347/TAL1, intron 4 of 4)	47216290	47231715	15426	2	TAL1	NM_001287347	8662	TAL bHLH transcription factor 1, erythroid differentiation factor [Source:HGNC Symbol;Acc:HGNC:11556]
chr1	47280363	47280679	317	peaks1700	2.2236	Exon (NM_001048166/STIL, exon 12 of 17)	47250139	47314147	64009	2	STIL	NM_001048166	33468	STIL centriolar assembly protein [Source:HGNC Symbol;Acc:HGNC:10879]
chr1	47313413	47314493	1081	peaks1701	23.577	Promoter (<=1kb)	47250139	47314147	64009	2	STIL	NM_001048166	0	STIL centriolar assembly protein [Source:HGNC Symbol;Acc:HGNC:10879]
chr1	47333610	47334906	1297	peaks1702	14.2098	Promoter (<=1kb)	47333797	47358875	25079	1	CMPK1	NR_046395	0	cytidine/uridine monophosphate kinase 1 [Source:HGNC Symbol;Acc:HGNC:18170]
chr1	47396877	47397112	236	peaks1703	3.2737	Intron (NR_126355/LINC01389, intron 3 of 4)	47416072	47418052	1981	1	FOXE3	NM_012186	-18960	forkhead box E3 [Source:HGNC Symbol;Acc:HGNC:3808]
chr1	47409226	47410052	827	peaks1704	13.5663	Exon (NR_126355/LINC01389, exon 2 of 5)	47416072	47418052	1981	1	FOXE3	NM_012186	-6020	forkhead box E3 [Source:HGNC Symbol;Acc:HGNC:3808]
chr1	47436567	47436978	412	peaks1705	4.1392	Promoter (<=1kb)	47380796	47437317	56522	2	LINC01389	NR_126355	339	long intergenic non-protein coding RNA 1389 [Source:HGNC Symbol;Acc:HGNC:50661]
chr1	47437413	47438009	597	peaks1706	11.4142	Promoter (<=1kb)	47380796	47437317	56522	2	LINC01389	NR_126355	-96	long intergenic non-protein coding RNA 1389 [Source:HGNC Symbol;Acc:HGNC:50661]
chr1	47478286	47478575	290	peaks1707	2.66755	Distal Intergenic	47380796	47437317	56522	2	LINC01389	NR_126355	-40969	long intergenic non-protein coding RNA 1389 [Source:HGNC Symbol;Acc:HGNC:50661]
chr1	47534128	47534550	423	peaks1708	5.81174	Distal Intergenic	47380796	47437317	56522	2	LINC01389	NR_126355	-96811	long intergenic non-protein coding RNA 1389 [Source:HGNC Symbol;Acc:HGNC:50661]
chr1	47578061	47578498	438	peaks1709	7.68067	Distal Intergenic	47380796	47437317	56522	2	LINC01389	NR_126355	-140744	long intergenic non-protein coding RNA 1389 [Source:HGNC Symbol;Acc:HGNC:50661]
chr1	47695526	47695735	210	peaks1710	3.15812	Distal Intergenic	47380796	47437317	56522	2	LINC01389	NR_126355	-258209	long intergenic non-protein coding RNA 1389 [Source:HGNC Symbol;Acc:HGNC:50661]
chr1	47758560	47758771	212	peaks1711	3.85473	Downstream (1-2kb)	47760528	47996890	236363	2	TRABD2B	NM_001194986	238119	TraB domain containing 2B [Source:HGNC Symbol;Acc:HGNC:44200]
chr1	47779128	47779345	218	peaks1712	1.85197	Intron (NM_001194986/TRABD2B, intron 4 of 6)	47760528	47996890	236363	2	TRABD2B	NM_001194986	217545	TraB domain containing 2B [Source:HGNC Symbol;Acc:HGNC:44200]
chr1	47779621	47779956	336	peaks1713	3.33823	Intron (NM_001194986/TRABD2B, intron 4 of 6)	47760528	47996890	236363	2	TRABD2B	NM_001194986	216934	TraB domain containing 2B [Source:HGNC Symbol;Acc:HGNC:44200]
chr1	47784887	47785107	221	peaks1714	3.76194	Intron (NM_001194986/TRABD2B, intron 4 of 6)	47760528	47996890	236363	2	TRABD2B	NM_001194986	211783	TraB domain containing 2B [Source:HGNC Symbol;Acc:HGNC:44200]
chr1	47785505	47785769	265	peaks1715	2.41713	Intron (NM_001194986/TRABD2B, intron 4 of 6)	47760528	47996890	236363	2	TRABD2B	NM_001194986	211121	TraB domain containing 2B [Source:HGNC Symbol;Acc:HGNC:44200]
chr1	47809333	47809975	643	peaks1716	6.36469	Intron (NM_001194986/TRABD2B, intron 2 of 6)	47760528	47996890	236363	2	TRABD2B	NM_001194986	186915	TraB domain containing 2B [Source:HGNC Symbol;Acc:HGNC:44200]
chr1	47823934	47824147	214	peaks1717	3.14638	Intron (NM_001194986/TRABD2B, intron 2 of 6)	47760528	47996890	236363	2	TRABD2B	NM_001194986	172743	TraB domain containing 2B [Source:HGNC Symbol;Acc:HGNC:44200]
chr1	47839906	47840208	303	peaks1718	2.46639	Intron (NM_001194986/TRABD2B, intron 2 of 6)	47760528	47996890	236363	2	TRABD2B	NM_001194986	156682	TraB domain containing 2B [Source:HGNC Symbol;Acc:HGNC:44200]
chr1	47894743	47895745	1003	peaks1719	21.5675	Intron (NM_001194986/TRABD2B, intron 2 of 6)	47760528	47996890	236363	2	TRABD2B	NM_001194986	101145	TraB domain containing 2B [Source:HGNC Symbol;Acc:HGNC:44200]
chr1	47905916	47906451	536	peaks1720	11.9469	Intron (NM_001194986/TRABD2B, intron 2 of 6)	47760528	47996890	236363	2	TRABD2B	NM_001194986	90439	TraB domain containing 2B [Source:HGNC Symbol;Acc:HGNC:44200]
chr1	47914396	47914807	412	peaks1721	4.45419	Intron (NM_001194986/TRABD2B, intron 2 of 6)	47760528	47996890	236363	2	TRABD2B	NM_001194986	82083	TraB domain containing 2B [Source:HGNC Symbol;Acc:HGNC:44200]
chr1	47926495	47926781	287	peaks1722	3.49471	Intron (NM_001194986/TRABD2B, intron 2 of 6)	47760528	47996890	236363	2	TRABD2B	NM_001194986	70109	TraB domain containing 2B [Source:HGNC Symbol;Acc:HGNC:44200]
chr1	47934092	47934841	750	peaks1723	38.9152	Intron (NM_001194986/TRABD2B, intron 2 of 6)	47760528	47996890	236363	2	TRABD2B	NM_001194986	62049	TraB domain containing 2B [Source:HGNC Symbol;Acc:HGNC:44200]
chr1	47940961	47941645	685	peaks1724	5.168	Intron (NM_001194986/TRABD2B, intron 2 of 6)	47760528	47996890	236363	2	TRABD2B	NM_001194986	55245	TraB domain containing 2B [Source:HGNC Symbol;Acc:HGNC:44200]
chr1	47942202	47942425	224	peaks1725	1.84899	Intron (NM_001194986/TRABD2B, intron 2 of 6)	47760528	47996890	236363	2	TRABD2B	NM_001194986	54465	TraB domain containing 2B [Source:HGNC Symbol;Acc:HGNC:44200]
chr1	47951995	47952326	332	peaks1726	5.84945	Intron (NM_001194986/TRABD2B, intron 2 of 6)	47760528	47996890	236363	2	TRABD2B	NM_001194986	44564	TraB domain containing 2B [Source:HGNC Symbol;Acc:HGNC:44200]
chr1	47963861	47964457	597	peaks1727	2.92797	Intron (NM_001194986/TRABD2B, intron 2 of 6)	47760528	47996890	236363	2	TRABD2B	NM_001194986	32433	TraB domain containing 2B [Source:HGNC Symbol;Acc:HGNC:44200]
chr1	47985048	47985262	215	peaks1728	1.8952	Intron (NM_001194986/TRABD2B, intron 2 of 6)	47760528	47996890	236363	2	TRABD2B	NM_001194986	11628	TraB domain containing 2B [Source:HGNC Symbol;Acc:HGNC:44200]
chr1	47992574	47992811	238	peaks1729	2.48185	Intron (NM_001194986/TRABD2B, intron 2 of 6)	47760528	47996890	236363	2	TRABD2B	NM_001194986	4079	TraB domain containing 2B [Source:HGNC Symbol;Acc:HGNC:44200]
chr1	48017886	48018123	238	peaks1730	4.3172	Distal Intergenic	47760528	47996890	236363	2	TRABD2B	NM_001194986	-20996	TraB domain containing 2B [Source:HGNC Symbol;Acc:HGNC:44200]
chr1	48019776	48020067	292	peaks1731	4.30854	Distal Intergenic	47760528	47996890	236363	2	TRABD2B	NM_001194986	-22886	TraB domain containing 2B [Source:HGNC Symbol;Acc:HGNC:44200]
chr1	48052320	48052969	650	peaks1732	5.05239	Distal Intergenic	47760528	47996890	236363	2	TRABD2B	NM_001194986	-55430	TraB domain containing 2B [Source:HGNC Symbol;Acc:HGNC:44200]
chr1	48069881	48070691	811	peaks1733	14.0792	Distal Intergenic	47760528	47996890	236363	2	TRABD2B	NM_001194986	-72991	TraB domain containing 2B [Source:HGNC Symbol;Acc:HGNC:44200]
chr1	48080724	48081064	341	peaks1734	2.02677	Distal Intergenic	47760528	47996890	236363	2	TRABD2B	NM_001194986	-83834	TraB domain containing 2B [Source:HGNC Symbol;Acc:HGNC:44200]
chr1	48114916	48115122	207	peaks1735	3.51232	Intron (NR_026749/SKINTL, intron 9 of 9)	48101715	48182428	80714	2	SKINTL	NR_026749	67306	-
chr1	48619236	48619811	576	peaks1736	4.41522	Intron (NM_032785/AGBL4, intron 9 of 13)	48295372	48472208	176837	2	SPATA6	NM_019073	-147028	spermatogenesis associated 6 [Source:HGNC Symbol;Acc:HGNC:18309]
chr1	48719105	48719335	231	peaks1737	1.8952	Intron (NM_032785/AGBL4, intron 6 of 13)	48727523	48776969	49447	2	BEND5	NM_001302082	57634	BEN domain containing 5 [Source:HGNC Symbol;Acc:HGNC:25668]
chr1	48878285	48878870	586	peaks1738	12.9439	Intron (NM_032785/AGBL4, intron 5 of 13)	48727523	48776969	49447	2	BEND5	NM_024603	-101316	BEN domain containing 5 [Source:HGNC Symbol;Acc:HGNC:25668]
chr1	48931420	48932199	780	peaks1739	6.97284	Intron (NM_032785/AGBL4, intron 5 of 13)	48727523	48776969	49447	2	BEND5	NM_024603	-154451	BEN domain containing 5 [Source:HGNC Symbol;Acc:HGNC:25668]
chr1	48939089	48939337	249	peaks1740	6.46518	Intron (NM_032785/AGBL4, intron 5 of 13)	48727523	48776969	49447	2	BEND5	NM_024603	-162120	BEN domain containing 5 [Source:HGNC Symbol;Acc:HGNC:25668]
chr1	49250761	49251135	375	peaks1741	2.66755	Intron (NM_032785/AGBL4, intron 3 of 13)	49257411	49269294	11884	1	LOC101929721	NR_125988	-6276	-
chr1	49503388	49503596	209	peaks1742	4.41522	Intron (NM_032785/AGBL4, intron 3 of 13)	49374201	49472085	97885	2	AGBL4-IT1	NR_046839	-31303	AGBL4 intronic transcript 1 [Source:HGNC Symbol;Acc:HGNC:41482]
chr1	50209457	50209761	305	peaks1743	1.8952	Distal Intergenic	50109616	50203785	94170	1	ELAVL4	NM_001294348	99841	ELAV like RNA binding protein 4 [Source:HGNC Symbol;Acc:HGNC:3315]
chr1	50568809	50569090	282	peaks1744	3.51232	Intron (NM_007051/FAF1, intron 12 of 18)	50417551	50423447	5897	2	DMRTA2	NM_032110	-145362	DMRT like family A2 [Source:HGNC Symbol;Acc:HGNC:13908]
chr1	50588558	50589389	832	peaks1745	10.0128	Intron (NM_007051/FAF1, intron 9 of 18)	50417551	50423447	5897	2	DMRTA2	NM_032110	-165111	DMRT like family A2 [Source:HGNC Symbol;Acc:HGNC:13908]
chr1	50608880	50609096	217	peaks1746	2.59945	Intron (NM_007051/FAF1, intron 8 of 18)	50417551	50423447	5897	2	DMRTA2	NM_032110	-185433	DMRT like family A2 [Source:HGNC Symbol;Acc:HGNC:13908]
chr1	50621006	50621241	236	peaks1747	6.06239	Intron (NM_007051/FAF1, intron 8 of 18)	50417551	50423447	5897	2	DMRTA2	NM_032110	-197559	DMRT like family A2 [Source:HGNC Symbol;Acc:HGNC:13908]
chr1	50621550	50621920	371	peaks1748	4.49164	Intron (NM_007051/FAF1, intron 8 of 18)	50417551	50423447	5897	2	DMRTA2	NM_032110	-198103	DMRT like family A2 [Source:HGNC Symbol;Acc:HGNC:13908]
chr1	50666184	50666630	447	peaks1749	3.53031	Intron (NM_007051/FAF1, intron 7 of 18)	50417551	50423447	5897	2	DMRTA2	NM_032110	-242737	DMRT like family A2 [Source:HGNC Symbol;Acc:HGNC:13908]
chr1	50733831	50734070	240	peaks1750	4.41522	Intron (NM_007051/FAF1, intron 6 of 18)	50441263	50960264	519002	2	FAF1	NM_007051	226194	Fas associated factor 1 [Source:HGNC Symbol;Acc:HGNC:3578]
chr1	50746855	50747314	460	peaks1751	4.23872	Intron (NM_007051/FAF1, intron 4 of 18)	50441263	50960264	519002	2	FAF1	NM_007051	212950	Fas associated factor 1 [Source:HGNC Symbol;Acc:HGNC:3578]
chr1	50873564	50873950	387	peaks1752	15.4695	Intron (NM_007051/FAF1, intron 1 of 18)	50441263	50960264	519002	2	FAF1	NM_007051	86314	Fas associated factor 1 [Source:HGNC Symbol;Acc:HGNC:3578]
chr1	50932564	50933092	529	peaks1753	2.0385	Intron (NM_007051/FAF1, intron 1 of 18)	50441263	50960264	519002	2	FAF1	NM_007051	27172	Fas associated factor 1 [Source:HGNC Symbol;Acc:HGNC:3578]
chr1	50960005	50960749	745	peaks1754	16.4936	Promoter (<=1kb)	50441263	50960264	519002	2	FAF1	NM_007051	0	Fas associated factor 1 [Source:HGNC Symbol;Acc:HGNC:3578]
chr1	50968055	50968716	662	peaks1755	23.9032	Promoter (<=1kb)	50968695	50974634	5940	1	CDKN2C	NM_001262	0	cyclin dependent kinase inhibitor 2C [Source:HGNC Symbol;Acc:HGNC:1789]
chr1	50969681	50970248	568	peaks1756	16.175	Promoter (<=1kb)	50969970	50974637	4668	1	CDKN2C	NM_078626	0	cyclin dependent kinase inhibitor 2C [Source:HGNC Symbol;Acc:HGNC:1789]
chr1	50976542	50977989	1448	peaks1757	10.6945	Distal Intergenic	50969970	50974637	4668	1	CDKN2C	NM_078626	6572	cyclin dependent kinase inhibitor 2C [Source:HGNC Symbol;Acc:HGNC:1789]
chr1	50978211	50978416	206	peaks1758	11.1708	Distal Intergenic	50969970	50974637	4668	1	CDKN2C	NM_078626	8241	cyclin dependent kinase inhibitor 2C [Source:HGNC Symbol;Acc:HGNC:1789]
chr1	50985195	50985444	250	peaks1759	4.41481	Distal Intergenic	50969970	50974637	4668	1	CDKN2C	NM_078626	15225	cyclin dependent kinase inhibitor 2C [Source:HGNC Symbol;Acc:HGNC:1789]
chr1	51063320	51063751	432	peaks1760	8.40636	Distal Intergenic	51060018	51060103	86	1	MIR6500	NR_106754	3302	microRNA 6500 [Source:HGNC Symbol;Acc:HGNC:49935]
chr1	51086981	51087228	248	peaks1761	2.66755	Distal Intergenic	51102234	51148082	45849	1	C1orf185	NM_001136508	-15006	chromosome 1 open reading frame 185 [Source:HGNC Symbol;Acc:HGNC:28096]
chr1	51220685	51221305	621	peaks1762	2.94975	Distal Intergenic	51236273	51273447	37175	1	RNF11	NM_014372	-14968	ring finger protein 11 [Source:HGNC Symbol;Acc:HGNC:10056]
chr1	51236048	51236433	386	peaks1763	4.72552	Promoter (<=1kb)	51236273	51273447	37175	1	RNF11	NM_014372	0	ring finger protein 11 [Source:HGNC Symbol;Acc:HGNC:10056]
chr1	51236702	51237256	555	peaks1764	21.5923	Promoter (<=1kb)	51236273	51273447	37175	1	RNF11	NM_014372	429	ring finger protein 11 [Source:HGNC Symbol;Acc:HGNC:10056]
chr1	51246461	51246920	460	peaks1765	3.61155	Intron (NM_014372/RNF11, intron 1 of 2)	51236273	51273447	37175	1	RNF11	NM_014372	10188	ring finger protein 11 [Source:HGNC Symbol;Acc:HGNC:10056]
chr1	51261221	51261790	570	peaks1766	7.5396	Intron (NM_014372/RNF11, intron 1 of 2)	51236273	51273447	37175	1	RNF11	NM_014372	24948	ring finger protein 11 [Source:HGNC Symbol;Acc:HGNC:10056]
chr1	51296680	51296989	310	peaks1767	5.8794	Promoter (<=1kb)	51287258	51297961	10704	2	TTC39A	NM_001297666	972	tetratricopeptide repeat domain 39A [Source:HGNC Symbol;Acc:HGNC:18657]
chr1	51331439	51331674	236	peaks1768	6.36298	Promoter (<=1kb)	51295538	51330564	35027	2	TTC39A	NM_001297662	-875	tetratricopeptide repeat domain 39A [Source:HGNC Symbol;Acc:HGNC:18657]
chr1	51343459	51343683	225	peaks1769	2.8196	Promoter (1-2kb)	51287258	51345116	57859	2	TTC39A	NM_001144832	1433	tetratricopeptide repeat domain 39A [Source:HGNC Symbol;Acc:HGNC:18657]
chr1	51518422	51519255	834	peaks1770	12.4865	Promoter (<=1kb)	51354263	51519323	165061	2	EPS15	NM_001981	68	epidermal growth factor receptor pathway substrate 15 [Source:HGNC Symbol;Acc:HGNC:3419]
chr1	51558245	51558762	518	peaks1771	7.19426	Distal Intergenic	51354263	51519323	165061	2	EPS15	NM_001981	-38922	epidermal growth factor receptor pathway substrate 15 [Source:HGNC Symbol;Acc:HGNC:3419]
chr1	51569576	51570490	915	peaks1772	16.4384	Distal Intergenic	51616874	51789219	172346	1	OSBPL9	NM_024586	-46384	oxysterol binding protein like 9 [Source:HGNC Symbol;Acc:HGNC:16386]
chr1	51605938	51606285	348	peaks1773	5.61875	Distal Intergenic	51616874	51789219	172346	1	OSBPL9	NM_024586	-10589	oxysterol binding protein like 9 [Source:HGNC Symbol;Acc:HGNC:16386]
chr1	51617059	51617899	841	peaks1774	13.4286	Promoter (<=1kb)	51616874	51789219	172346	1	OSBPL9	NR_036662	185	oxysterol binding protein like 9 [Source:HGNC Symbol;Acc:HGNC:16386]
chr1	51642969	51643389	421	peaks1775	2.42348	Intron (NM_024586/OSBPL9, intron 1 of 23)	51616874	51789219	172346	1	OSBPL9	NR_036662	26095	oxysterol binding protein like 9 [Source:HGNC Symbol;Acc:HGNC:16386]
chr1	51648379	51648647	269	peaks1776	6.60903	Intron (NM_024586/OSBPL9, intron 1 of 23)	51616874	51789219	172346	1	OSBPL9	NR_036662	31505	oxysterol binding protein like 9 [Source:HGNC Symbol;Acc:HGNC:16386]
chr1	51660736	51661470	735	peaks1777	5.6328	Intron (NM_024586/OSBPL9, intron 2 of 23)	51616874	51789219	172346	1	OSBPL9	NR_036662	43862	oxysterol binding protein like 9 [Source:HGNC Symbol;Acc:HGNC:16386]
chr1	51671710	51672258	549	peaks1778	10.3431	Intron (NM_024586/OSBPL9, intron 3 of 23)	51616874	51789219	172346	1	OSBPL9	NR_036662	54836	oxysterol binding protein like 9 [Source:HGNC Symbol;Acc:HGNC:16386]
chr1	51729373	51730191	819	peaks1779	16.5444	Promoter (<=1kb)	51729814	51789219	59406	1	OSBPL9	NM_148904	0	oxysterol binding protein like 9 [Source:HGNC Symbol;Acc:HGNC:16386]
chr1	51841200	51841406	207	peaks1780	3.04795	Intron (NM_001242361/NRD1, intron 1 of 32)	51836344	51836402	59	2	MIR761	NR_031580	-4798	microRNA 761 [Source:HGNC Symbol;Acc:HGNC:37305]
chr1	51878272	51879341	1070	peaks1781	34.3986	Promoter (<=1kb)	51789194	51878937	89744	2	NRD1	NM_001101662	0	-
chr1	52032388	52033854	1467	peaks1782	20.8963	Promoter (<=1kb)	52032105	52033800	1696	2	KTI12	NM_138417	0	KTI12 chromatin associated homolog [Source:HGNC Symbol;Acc:HGNC:25160]
chr1	52054903	52055531	629	peaks1783	18.3463	Promoter (<=1kb)	52020132	52056171	36040	2	TXNDC12	NM_015913	640	thioredoxin domain containing 12 [Source:HGNC Symbol;Acc:HGNC:24626]
chr1	52056151	52056790	640	peaks1784	8.15437	Promoter (<=1kb)	52056185	52090716	34532	1	BTF3L4	NM_001136497	0	basic transcription factor 3 like 4 [Source:HGNC Symbol;Acc:HGNC:30547]
chr1	52141837	52142158	322	peaks1785	4.84142	Promoter (<=1kb)	52142094	52346686	204593	1	ZFYVE9	NM_004799	0	zinc finger FYVE-type containing 9 [Source:HGNC Symbol;Acc:HGNC:6775]
chr1	52142486	52143003	518	peaks1786	12.8885	Promoter (<=1kb)	52142094	52346686	204593	1	ZFYVE9	NM_007324	392	zinc finger FYVE-type containing 9 [Source:HGNC Symbol;Acc:HGNC:6775]
chr1	52153912	52154175	264	peaks1787	2.66755	Intron (NM_004799/ZFYVE9, intron 1 of 18)	52142094	52346686	204593	1	ZFYVE9	NM_007324	11818	zinc finger FYVE-type containing 9 [Source:HGNC Symbol;Acc:HGNC:6775]
chr1	52305874	52306867	994	peaks1788	6.52149	Intron (NM_004799/ZFYVE9, intron 13 of 18)	52350593	52366205	15613	2	CC2D1B	NM_032449	59338	coiled-coil and C2 domain containing 1B [Source:HGNC Symbol;Acc:HGNC:29386]
chr1	52365140	52366552	1413	peaks1789	40.7283	Promoter (<=1kb)	52350593	52366205	15613	2	CC2D1B	NM_032449	0	coiled-coil and C2 domain containing 1B [Source:HGNC Symbol;Acc:HGNC:29386]
chr1	52403644	52405051	1408	peaks1790	35.9993	Promoter (<=1kb)	52372829	52404471	31643	2	ORC1	NM_001190818	0	origin recognition complex subunit 1 [Source:HGNC Symbol;Acc:HGNC:8487]
chr1	52479187	52479415	229	peaks1791	3.39363	Intron (NM_001009881/ZCCHC11, intron 11 of 29)	52423276	52553090	129815	2	ZCCHC11	NM_001009881	73675	-
chr1	52552351	52553877	1527	peaks1792	11.8425	Promoter (<=1kb)	52423276	52553090	129815	2	ZCCHC11	NM_001009881	0	-
chr1	52662699	52663156	458	peaks1793	15.7696	Distal Intergenic	52633394	52657065	23672	1	FAM159A	NM_001042693	29305	-
chr1	52668631	52668945	315	peaks1794	5.90461	Distal Intergenic	52686342	52698366	12025	2	COA7	NM_023077	29421	cytochrome c oxidase assembly factor 7 (putative) [Source:HGNC Symbol;Acc:HGNC:25716]
chr1	52674952	52675167	216	peaks1795	1.95685	Distal Intergenic	52686342	52698366	12025	2	COA7	NM_023077	23199	cytochrome c oxidase assembly factor 7 (putative) [Source:HGNC Symbol;Acc:HGNC:25716]
chr1	52697425	52698543	1119	peaks1796	24.5938	Promoter (<=1kb)	52686342	52698366	12025	2	COA7	NM_023077	0	cytochrome c oxidase assembly factor 7 (putative) [Source:HGNC Symbol;Acc:HGNC:25716]
chr1	52703049	52703648	600	peaks1797	16.3117	Distal Intergenic	52686342	52698366	12025	2	COA7	NM_023077	-4683	cytochrome c oxidase assembly factor 7 (putative) [Source:HGNC Symbol;Acc:HGNC:25716]
chr1	52708199	52708747	549	peaks1798	21.0342	Distal Intergenic	52686342	52698366	12025	2	COA7	NM_023077	-9833	cytochrome c oxidase assembly factor 7 (putative) [Source:HGNC Symbol;Acc:HGNC:25716]
chr1	52726383	52726978	596	peaks1799	26.9701	Promoter (<=1kb)	52726459	52827341	100883	1	ZYG11B	NM_024646	0	zyg-11 family member B, cell cycle regulator [Source:HGNC Symbol;Acc:HGNC:25820]
chr1	52750664	52751091	428	peaks1800	3.89147	Intron (NM_024646/ZYG11B, intron 1 of 13)	52726459	52827341	100883	1	ZYG11B	NM_024646	24205	zyg-11 family member B, cell cycle regulator [Source:HGNC Symbol;Acc:HGNC:25820]
chr1	52767899	52768228	330	peaks1801	2.3503	Intron (NM_024646/ZYG11B, intron 2 of 13)	52726459	52827341	100883	1	ZYG11B	NM_024646	41440	zyg-11 family member B, cell cycle regulator [Source:HGNC Symbol;Acc:HGNC:25820]
chr1	52782472	52782863	392	peaks1802	3.06343	Intron (NM_024646/ZYG11B, intron 4 of 13)	52726459	52827341	100883	1	ZYG11B	NM_024646	56013	zyg-11 family member B, cell cycle regulator [Source:HGNC Symbol;Acc:HGNC:25820]
chr1	52803655	52804306	652	peaks1803	4.49739	Intron (NM_024646/ZYG11B, intron 10 of 13)	52842511	52894575	52065	1	ZYG11A	NM_001004339	-38205	zyg-11 family member A, cell cycle regulator [Source:HGNC Symbol;Acc:HGNC:32058]
chr1	52842545	52843583	1039	peaks1804	13.3986	Promoter (<=1kb)	52842511	52894575	52065	1	ZYG11A	NM_001307931	34	zyg-11 family member A, cell cycle regulator [Source:HGNC Symbol;Acc:HGNC:32058]
chr1	52843816	52844138	323	peaks1805	5.89901	Promoter (1-2kb)	52842511	52894575	52065	1	ZYG11A	NM_001307931	1305	zyg-11 family member A, cell cycle regulator [Source:HGNC Symbol;Acc:HGNC:32058]
chr1	52905004	52905211	208	peaks1806	5.06252	Exon (NM_001198961/ECHDC2, exon 6 of 10)	52895910	52921774	25865	2	ECHDC2	NM_001198961	16563	enoyl-CoA hydratase domain containing 2 [Source:HGNC Symbol;Acc:HGNC:23408]
chr1	52927029	52928158	1130	peaks1807	9.11423	Promoter (<=1kb)	52927229	52994232	67004	1	SCP2	NM_001007098	0	sterol carrier protein 2 [Source:HGNC Symbol;Acc:HGNC:10606]
chr1	53014890	53015541	652	peaks1808	4.19836	Promoter (<=1kb)	53014938	53051617	36680	1	SCP2	NM_001007099	0	sterol carrier protein 2 [Source:HGNC Symbol;Acc:HGNC:10606]
chr1	53048090	53048322	233	peaks1809	6.36551	Intron (NM_001193599/SCP2, intron 14 of 14)	53062052	53085502	23451	1	PODN	NM_001199080	-13730	podocan [Source:HGNC Symbol;Acc:HGNC:23174]
chr1	53145972	53146529	558	peaks1810	9.81525	Distal Intergenic	53107928	53142632	34705	2	SLC1A7	NM_001287596	-3340	solute carrier family 1 member 7 [Source:HGNC Symbol;Acc:HGNC:10945]
chr1	53196672	53197205	534	peaks1811	37.0949	Promoter (<=1kb)	53196429	53214197	17769	1	CPT2	NM_000098	243	carnitine palmitoyltransferase 2 [Source:HGNC Symbol;Acc:HGNC:2330]
chr1	53220177	53220922	746	peaks1812	47.4852	Promoter (<=1kb)	53214100	53220639	6540	2	C1orf123	NM_001304759	0	-
chr1	53238249	53238979	731	peaks1813	11.9997	Promoter (<=1kb)	53238610	53242783	4174	1	LOC100507564	NR_038953	0	-
chr1	53250723	53250932	210	peaks1814	4.23069	Exon (NM_001018054/LRP8, exon 17 of 18)	53226892	53238610	11719	2	MAGOH	NM_002370	-12113	mago homolog, exon junction complex subunit [Source:HGNC Symbol;Acc:HGNC:6815]
chr1	53266086	53266465	380	peaks1815	1.93397	Intron (NM_001018054/LRP8, intron 9 of 17)	53226892	53238610	11719	2	MAGOH	NM_002370	-27476	mago homolog, exon junction complex subunit [Source:HGNC Symbol;Acc:HGNC:6815]
chr1	53272480	53272698	219	peaks1816	5.46711	Intron (NM_001018054/LRP8, intron 6 of 17)	53226892	53238610	11719	2	MAGOH	NM_002370	-33870	mago homolog, exon junction complex subunit [Source:HGNC Symbol;Acc:HGNC:6815]
chr1	53293108	53293521	414	peaks1817	8.05792	Intron (NM_001018054/LRP8, intron 2 of 17)	53242370	53328149	85780	2	LRP8	NM_001018054	34628	LDL receptor related protein 8 [Source:HGNC Symbol;Acc:HGNC:6700]
chr1	53294024	53294496	473	peaks1818	3.13343	Intron (NM_001018054/LRP8, intron 2 of 17)	53242370	53328149	85780	2	LRP8	NM_001018054	33653	LDL receptor related protein 8 [Source:HGNC Symbol;Acc:HGNC:6700]
chr1	53294923	53295323	401	peaks1819	5.19601	Intron (NM_001018054/LRP8, intron 2 of 17)	53242370	53328149	85780	2	LRP8	NM_001018054	32826	LDL receptor related protein 8 [Source:HGNC Symbol;Acc:HGNC:6700]
chr1	53298717	53298949	233	peaks1820	3.8798	Intron (NM_001018054/LRP8, intron 2 of 17)	53242370	53328149	85780	2	LRP8	NM_001018054	29200	LDL receptor related protein 8 [Source:HGNC Symbol;Acc:HGNC:6700]
chr1	53299319	53299791	473	peaks1821	2.29142	Intron (NM_001018054/LRP8, intron 2 of 17)	53242370	53328149	85780	2	LRP8	NM_001018054	28358	LDL receptor related protein 8 [Source:HGNC Symbol;Acc:HGNC:6700]
chr1	53304443	53304926	484	peaks1822	2.61115	Intron (NM_001018054/LRP8, intron 2 of 17)	53242370	53328149	85780	2	LRP8	NM_001018054	23223	LDL receptor related protein 8 [Source:HGNC Symbol;Acc:HGNC:6700]
chr1	53314595	53314840	246	peaks1823	2.32025	Intron (NM_001018054/LRP8, intron 2 of 17)	53242370	53328149	85780	2	LRP8	NM_001018054	13309	LDL receptor related protein 8 [Source:HGNC Symbol;Acc:HGNC:6700]
chr1	53325775	53326665	891	peaks1824	39.7721	Promoter (1-2kb)	53242370	53328149	85780	2	LRP8	NM_001018054	1484	LDL receptor related protein 8 [Source:HGNC Symbol;Acc:HGNC:6700]
chr1	53413571	53413988	418	peaks1825	2.10151	Distal Intergenic	53438370	53440020	1651	2	SLC25A3P1	NR_002314	26032	solute carrier family 25 member 3 pseudogene 1 [Source:HGNC Symbol;Acc:HGNC:26869]
chr1	53525723	53525947	225	peaks1826	2.20726	Intron (NM_147193/GLIS1, intron 4 of 9)	53459399	53467487	8089	1	DMRTB1	NM_033067	66324	DMRT like family B with proline rich C-terminal 1 [Source:HGNC Symbol;Acc:HGNC:13913]
chr1	53541904	53542440	537	peaks1827	31.6535	Intron (NM_147193/GLIS1, intron 3 of 9)	53459399	53467487	8089	1	DMRTB1	NM_033067	82505	DMRT like family B with proline rich C-terminal 1 [Source:HGNC Symbol;Acc:HGNC:13913]
chr1	53572337	53572918	582	peaks1828	10.4537	Intron (NM_147193/GLIS1, intron 3 of 9)	53459399	53467487	8089	1	DMRTB1	NM_033067	112938	DMRT like family B with proline rich C-terminal 1 [Source:HGNC Symbol;Acc:HGNC:13913]
chr1	53606776	53606994	219	peaks1829	4.05511	Intron (NM_147193/GLIS1, intron 1 of 9)	53506233	53734204	227972	2	GLIS1	NM_147193	127210	GLIS family zinc finger 1 [Source:HGNC Symbol;Acc:HGNC:29525]
chr1	53617950	53618850	901	peaks1830	6.8625	Intron (NM_147193/GLIS1, intron 1 of 9)	53506233	53734204	227972	2	GLIS1	NM_147193	115354	GLIS family zinc finger 1 [Source:HGNC Symbol;Acc:HGNC:29525]
chr1	53639397	53639804	408	peaks1831	3.28437	Intron (NM_147193/GLIS1, intron 1 of 9)	53506233	53734204	227972	2	GLIS1	NM_147193	94400	GLIS family zinc finger 1 [Source:HGNC Symbol;Acc:HGNC:29525]
chr1	53676390	53676619	230	peaks1832	3.94533	Intron (NM_147193/GLIS1, intron 1 of 9)	53506233	53734204	227972	2	GLIS1	NM_147193	57585	GLIS family zinc finger 1 [Source:HGNC Symbol;Acc:HGNC:29525]
chr1	53734923	53735217	295	peaks1833	3.53409	Promoter (<=1kb)	53506233	53734204	227972	2	GLIS1	NM_147193	-719	GLIS family zinc finger 1 [Source:HGNC Symbol;Acc:HGNC:29525]
chr1	53795583	53796023	441	peaks1834	3.53888	Intron (NM_001168551/NDC1, intron 13 of 17)	53765461	53838552	73092	2	NDC1	NM_001168551	42529	NDC1 transmembrane nucleoporin [Source:HGNC Symbol;Acc:HGNC:25525]
chr1	53802593	53802811	219	peaks1835	4.96372	Intron (NM_001168551/NDC1, intron 10 of 17)	53765461	53838552	73092	2	NDC1	NM_001168551	35741	NDC1 transmembrane nucleoporin [Source:HGNC Symbol;Acc:HGNC:25525]
chr1	53811304	53812070	767	peaks1836	12.402	Intron (NM_001168551/NDC1, intron 6 of 17)	53765461	53838552	73092	2	NDC1	NM_001168551	26482	NDC1 transmembrane nucleoporin [Source:HGNC Symbol;Acc:HGNC:25525]
chr1	53837908	53838622	715	peaks1837	40.1611	Promoter (<=1kb)	53765461	53838552	73092	2	NDC1	NM_001168551	0	NDC1 transmembrane nucleoporin [Source:HGNC Symbol;Acc:HGNC:25525]
chr1	53889588	53889975	388	peaks1838	9.85456	Promoter (<=1kb)	53851719	53889814	38096	2	YIPF1	NM_018982	0	Yip1 domain family member 1 [Source:HGNC Symbol;Acc:HGNC:25231]
chr1	53896813	53897037	225	peaks1839	4.5191	Promoter (2-3kb)	53894188	53911086	16899	1	DIO1	NM_213593	2625	iodothyronine deiodinase 1 [Source:HGNC Symbol;Acc:HGNC:2883]
chr1	53915802	53916010	209	peaks1840	3.30435	Distal Intergenic	53894188	53911086	16899	1	DIO1	NM_213593	21614	iodothyronine deiodinase 1 [Source:HGNC Symbol;Acc:HGNC:2883]
chr1	53945393	53946592	1200	peaks1841	15.4221	Promoter (<=1kb)	53921561	53945615	24055	2	HSPB11	NM_016126	0	heat shock protein family B (small) member 11 [Source:HGNC Symbol;Acc:HGNC:25019]
chr1	53956669	53957583	915	peaks1842	13.4345	Intron (NM_001256409/LRRC42, intron 3 of 8)	53946326	53968168	21843	1	LRRC42	NM_052940	10343	leucine rich repeat containing 42 [Source:HGNC Symbol;Acc:HGNC:28792]
chr1	54016073	54016779	707	peaks1843	8.29221	Promoter (1-2kb)	54007298	54018186	10889	2	LDLRAD1	NM_001010978	1407	low density lipoprotein receptor class A domain containing 1 [Source:HGNC Symbol;Acc:HGNC:32069]
chr1	54017915	54018142	228	peaks1844	3.13129	Promoter (<=1kb)	54007298	54018186	10889	2	LDLRAD1	NM_001010978	44	low density lipoprotein receptor class A domain containing 1 [Source:HGNC Symbol;Acc:HGNC:32069]
chr1	54028419	54028823	405	peaks1845	5.20727	3' UTR	54007298	54018186	10889	2	LDLRAD1	NM_001276395	-10233	low density lipoprotein receptor class A domain containing 1 [Source:HGNC Symbol;Acc:HGNC:32069]
chr1	54052374	54053823	1450	peaks1846	18.4692	Promoter (<=1kb)	54053572	54101648	48077	1	TCEANC2	NM_153035	0	transcription elongation factor A N-terminal and central domain containing 2 [Source:HGNC Symbol;Acc:HGNC:26494]
chr1	54069990	54070314	325	peaks1847	3.18684	Intron (NM_153035/TCEANC2, intron 3 of 4)	54054079	54054154	76	1	MIR4781	NR_039942	15911	microRNA 4781 [Source:HGNC Symbol;Acc:HGNC:41769]
chr1	54151238	54151612	375	peaks1848	4.05524	Promoter (1-2kb)	54138995	54153006	14012	2	CDCP2	NM_201546	1394	CUB domain containing protein 2 [Source:HGNC Symbol;Acc:HGNC:27297]
chr1	54153848	54154060	213	peaks1849	4.45139	Promoter (<=1kb)	54138995	54153006	14012	2	CDCP2	NM_201546	-842	CUB domain containing protein 2 [Source:HGNC Symbol;Acc:HGNC:27297]
chr1	54159729	54160199	471	peaks1850	7.95878	Distal Intergenic	54138995	54153006	14012	2	CDCP2	NM_201546	-6723	CUB domain containing protein 2 [Source:HGNC Symbol;Acc:HGNC:27297]
chr1	54199706	54200783	1078	peaks1851	32.3204	Promoter (<=1kb)	54172354	54200073	27720	2	CYB5RL	NM_001031672	0	cytochrome b5 reductase like [Source:HGNC Symbol;Acc:HGNC:32220]
chr1	54227252	54227721	470	peaks1852	18.3427	Intron (NM_001009955/SSBP3, intron 16 of 16)	54236443	54239063	2621	1	SSBP3-AS1	NR_103541	-8722	SSBP3 antisense RNA 1 [Source:HGNC Symbol;Acc:HGNC:32328]
chr1	54249928	54250167	240	peaks1853	16.1298	Intron (NM_001009955/SSBP3, intron 8 of 16)	54236443	54239063	2621	1	SSBP3-AS1	NR_103541	13485	SSBP3 antisense RNA 1 [Source:HGNC Symbol;Acc:HGNC:32328]
chr1	54253683	54253914	232	peaks1854	9.56298	Intron (NM_001009955/SSBP3, intron 6 of 16)	54236443	54239063	2621	1	SSBP3-AS1	NR_103541	17240	SSBP3 antisense RNA 1 [Source:HGNC Symbol;Acc:HGNC:32328]
chr1	54258487	54258986	500	peaks1855	3.20779	Intron (NM_001009955/SSBP3, intron 5 of 16)	54236443	54239063	2621	1	SSBP3-AS1	NR_103541	22044	SSBP3 antisense RNA 1 [Source:HGNC Symbol;Acc:HGNC:32328]
chr1	54273011	54274085	1075	peaks1856	26.7865	Intron (NM_001009955/SSBP3, intron 5 of 16)	54236443	54239063	2621	1	SSBP3-AS1	NR_103541	36568	SSBP3 antisense RNA 1 [Source:HGNC Symbol;Acc:HGNC:32328]
chr1	54282207	54282533	327	peaks1857	3.67178	Intron (NM_001009955/SSBP3, intron 4 of 16)	54236443	54239063	2621	1	SSBP3-AS1	NR_103541	45764	SSBP3 antisense RNA 1 [Source:HGNC Symbol;Acc:HGNC:32328]
chr1	54287310	54287642	333	peaks1858	11.498	Intron (NM_001009955/SSBP3, intron 4 of 16)	54236443	54239063	2621	1	SSBP3-AS1	NR_103541	50867	SSBP3 antisense RNA 1 [Source:HGNC Symbol;Acc:HGNC:32328]
chr1	54312799	54313327	529	peaks1859	3.62691	Intron (NM_001009955/SSBP3, intron 4 of 16)	54236443	54239063	2621	1	SSBP3-AS1	NR_103541	76356	SSBP3 antisense RNA 1 [Source:HGNC Symbol;Acc:HGNC:32328]
chr1	54397129	54397510	382	peaks1860	13.0381	Intron (NM_001009955/SSBP3, intron 4 of 16)	54225431	54406395	180965	2	SSBP3	NM_001009955	8885	single stranded DNA binding protein 3 [Source:HGNC Symbol;Acc:HGNC:15674]
chr1	54421179	54421404	226	peaks1861	1.51442	Distal Intergenic	54225431	54406395	180965	2	SSBP3	NM_145716	-14784	single stranded DNA binding protein 3 [Source:HGNC Symbol;Acc:HGNC:15674]
chr1	54471551	54472115	565	peaks1862	13.8438	Distal Intergenic	54225431	54406395	180965	2	SSBP3	NM_145716	-65156	single stranded DNA binding protein 3 [Source:HGNC Symbol;Acc:HGNC:15674]
chr1	54489363	54489627	265	peaks1863	3.61069	Distal Intergenic	54548134	54610332	62199	1	ACOT11	NM_147161	-58507	acyl-CoA thioesterase 11 [Source:HGNC Symbol;Acc:HGNC:18156]
chr1	54542059	54542953	895	peaks1864	12.5635	Distal Intergenic	54548134	54610332	62199	1	ACOT11	NM_147161	-5181	acyl-CoA thioesterase 11 [Source:HGNC Symbol;Acc:HGNC:18156]
chr1	54564407	54564649	243	peaks1865	10.9346	Intron (NM_147161/ACOT11, intron 1 of 15)	54548134	54634744	86611	1	ACOT11	NM_015547	16273	acyl-CoA thioesterase 11 [Source:HGNC Symbol;Acc:HGNC:18156]
chr1	54581490	54582105	616	peaks1866	39.5404	Intron (NM_147161/ACOT11, intron 1 of 15)	54548134	54634744	86611	1	ACOT11	NM_015547	33356	acyl-CoA thioesterase 11 [Source:HGNC Symbol;Acc:HGNC:18156]
chr1	54597069	54597324	256	peaks1867	4.87276	Exon (NM_147161/ACOT11, exon 7 of 16)	54609177	54623527	14351	2	FAM151A	NM_176782	26203	family with sequence similarity 151 member A [Source:HGNC Symbol;Acc:HGNC:25032]
chr1	54671127	54671528	402	peaks1868	5.46075	Intron (NM_001039464/MROH7, intron 7 of 23)	54641740	54742655	100916	1	MROH7-TTC4	NR_037641	29387	MROH7-TTC4 readthrough (NMD candidate) [Source:HGNC Symbol;Acc:HGNC:49180]
chr1	54672206	54672426	221	peaks1869	3.86476	Intron (NM_001039464/MROH7, intron 7 of 23)	54641740	54742655	100916	1	MROH7-TTC4	NR_037641	30466	MROH7-TTC4 readthrough (NMD candidate) [Source:HGNC Symbol;Acc:HGNC:49180]
chr1	54715551	54716223	673	peaks1870	12.9286	Promoter (<=1kb)	54715822	54742655	26834	1	TTC4	NM_001291333	0	tetratricopeptide repeat domain 4 [Source:HGNC Symbol;Acc:HGNC:12394]
chr1	54764170	54764886	717	peaks1871	15.8859	Promoter (<=1kb)	54756898	54764553	7656	2	PARS2	NM_152268	0	prolyl-tRNA synthetase 2, mitochondrial [Source:HGNC Symbol;Acc:HGNC:30563]
chr1	54807262	54807533	272	peaks1872	5.5108	Promoter (1-2kb)	54806063	54842264	36202	1	C1orf177	NM_152607	1199	-
chr1	54861040	54861398	359	peaks1873	10.5168	Intron (NM_014762/DHCR24, intron 6 of 8)	54849627	54887248	37622	2	DHCR24	NM_014762	25850	24-dehydrocholesterol reductase [Source:HGNC Symbol;Acc:HGNC:2859]
chr1	54864618	54865241	624	peaks1874	6.82892	Intron (NM_014762/DHCR24, intron 6 of 8)	54849627	54887248	37622	2	DHCR24	NM_014762	22007	24-dehydrocholesterol reductase [Source:HGNC Symbol;Acc:HGNC:2859]
chr1	54883929	54884139	211	peaks1875	2.70792	Intron (NM_014762/DHCR24, intron 1 of 8)	54849627	54887248	37622	2	DHCR24	NM_014762	3109	24-dehydrocholesterol reductase [Source:HGNC Symbol;Acc:HGNC:2859]
chr1	54886235	54886558	324	peaks1876	2.72934	Promoter (<=1kb)	54849627	54887248	37622	2	DHCR24	NM_014762	690	24-dehydrocholesterol reductase [Source:HGNC Symbol;Acc:HGNC:2859]
chr1	54886970	54887733	764	peaks1877	4.47869	Promoter (<=1kb)	54849627	54887248	37622	2	DHCR24	NM_014762	0	24-dehydrocholesterol reductase [Source:HGNC Symbol;Acc:HGNC:2859]
chr1	54904521	54904907	387	peaks1878	4.41522	Distal Intergenic	54849627	54887248	37622	2	DHCR24	NM_014762	-17273	24-dehydrocholesterol reductase [Source:HGNC Symbol;Acc:HGNC:2859]
chr1	54945496	54945951	456	peaks1879	3.51232	Distal Intergenic	54980664	54992293	11630	1	TMEM61	NM_182532	-34713	transmembrane protein 61 [Source:HGNC Symbol;Acc:HGNC:27296]
chr1	54952815	54953031	217	peaks1880	5.19283	Distal Intergenic	54980664	54992293	11630	1	TMEM61	NM_182532	-27633	transmembrane protein 61 [Source:HGNC Symbol;Acc:HGNC:27296]
chr1	55039438	55039745	308	peaks1881	3.20626	Promoter (<=1kb)	55039476	55064853	25378	1	PCSK9	NM_174936	0	proprotein convertase subtilisin/kexin type 9 [Source:HGNC Symbol;Acc:HGNC:20001]
chr1	55064197	55064443	247	peaks1882	2.67501	3' UTR	55040222	55064853	24632	1	PCSK9	NR_110451	23975	proprotein convertase subtilisin/kexin type 9 [Source:HGNC Symbol;Acc:HGNC:20001]
chr1	55071618	55071915	298	peaks1883	5.69165	Exon (NM_015306/USP24, exon 67 of 68)	55040222	55064853	24632	1	PCSK9	NR_110451	31396	proprotein convertase subtilisin/kexin type 9 [Source:HGNC Symbol;Acc:HGNC:20001]
chr1	55108205	55108694	490	peaks1884	5.39847	Intron (NM_015306/USP24, intron 39 of 67)	55040222	55064853	24632	1	PCSK9	NR_110451	67983	proprotein convertase subtilisin/kexin type 9 [Source:HGNC Symbol;Acc:HGNC:20001]
chr1	55213646	55214000	355	peaks1885	6.38252	Promoter (1-2kb)	55066359	55215366	149008	2	USP24	NM_015306	1366	ubiquitin specific peptidase 24 [Source:HGNC Symbol;Acc:HGNC:12623]
chr1	55214510	55214775	266	peaks1886	5.87787	Promoter (<=1kb)	55066359	55215366	149008	2	USP24	NM_015306	591	ubiquitin specific peptidase 24 [Source:HGNC Symbol;Acc:HGNC:12623]
chr1	55215331	55215808	478	peaks1887	16.9062	Promoter (<=1kb)	55215408	55217455	2048	1	LOC100507634	NR_038320	0	-
chr1	55253093	55253362	270	peaks1888	9.51708	Distal Intergenic	55225641	55225723	83	1	MIR4422	NR_039618	27452	microRNA 4422 [Source:HGNC Symbol;Acc:HGNC:41654]
chr1	55310821	55311064	244	peaks1889	5.28237	Distal Intergenic	55225641	55225723	83	1	MIR4422	NR_039618	85180	microRNA 4422 [Source:HGNC Symbol;Acc:HGNC:41654]
chr1	55428901	55429786	886	peaks1890	50.2808	Distal Intergenic	55225641	55225723	83	1	MIR4422	NR_039618	203260	microRNA 4422 [Source:HGNC Symbol;Acc:HGNC:41654]
chr1	55443365	55443822	458	peaks1891	5.90402	Distal Intergenic	55225641	55225723	83	1	MIR4422	NR_039618	217724	microRNA 4422 [Source:HGNC Symbol;Acc:HGNC:41654]
chr1	55504559	55504838	280	peaks1892	2.539	Distal Intergenic	55225641	55225723	83	1	MIR4422	NR_039618	278918	microRNA 4422 [Source:HGNC Symbol;Acc:HGNC:41654]
chr1	55507496	55507816	321	peaks1893	3.02682	Distal Intergenic	55225641	55225723	83	1	MIR4422	NR_039618	281855	microRNA 4422 [Source:HGNC Symbol;Acc:HGNC:41654]
chr1	55534701	55535016	316	peaks1894	5.58133	Distal Intergenic	55225641	55225723	83	1	MIR4422	NR_039618	309060	microRNA 4422 [Source:HGNC Symbol;Acc:HGNC:41654]
chr1	55558692	55558993	302	peaks1895	2.4904	Distal Intergenic	55225641	55225723	83	1	MIR4422	NR_039618	333051	microRNA 4422 [Source:HGNC Symbol;Acc:HGNC:41654]
chr1	55632152	55632684	533	peaks1896	3.64107	Distal Intergenic	55225641	55225723	83	1	MIR4422	NR_039618	406511	microRNA 4422 [Source:HGNC Symbol;Acc:HGNC:41654]
chr1	55669524	55669909	386	peaks1897	4.25709	Distal Intergenic	55225641	55225723	83	1	MIR4422	NR_039618	443883	microRNA 4422 [Source:HGNC Symbol;Acc:HGNC:41654]
chr1	55694697	55694906	210	peaks1898	3.24438	Distal Intergenic	55225641	55225723	83	1	MIR4422	NR_039618	469056	microRNA 4422 [Source:HGNC Symbol;Acc:HGNC:41654]
chr1	55718836	55719603	768	peaks1899	22.9579	Distal Intergenic	55225641	55225723	83	1	MIR4422	NR_039618	493195	microRNA 4422 [Source:HGNC Symbol;Acc:HGNC:41654]
chr1	55720326	55720581	256	peaks1900	4.91314	Distal Intergenic	55225641	55225723	83	1	MIR4422	NR_039618	494685	microRNA 4422 [Source:HGNC Symbol;Acc:HGNC:41654]
chr1	55726858	55727461	604	peaks1901	19.5174	Distal Intergenic	55225641	55225723	83	1	MIR4422	NR_039618	501217	microRNA 4422 [Source:HGNC Symbol;Acc:HGNC:41654]
chr1	55750309	55750663	355	peaks1902	2.66755	Distal Intergenic	55225641	55225723	83	1	MIR4422	NR_039618	524668	microRNA 4422 [Source:HGNC Symbol;Acc:HGNC:41654]
chr1	55781615	55782593	979	peaks1903	9.85456	Distal Intergenic	55225641	55225723	83	1	MIR4422	NR_039618	555974	microRNA 4422 [Source:HGNC Symbol;Acc:HGNC:41654]
chr1	55812601	55812854	254	peaks1904	2.57628	Distal Intergenic	55225641	55225723	83	1	MIR4422	NR_039618	586960	microRNA 4422 [Source:HGNC Symbol;Acc:HGNC:41654]
chr1	55827285	55827603	319	peaks1905	7.97078	Distal Intergenic	55225641	55225723	83	1	MIR4422	NR_039618	601644	microRNA 4422 [Source:HGNC Symbol;Acc:HGNC:41654]
chr1	56032513	56032725	213	peaks1906	4.41522	Distal Intergenic	56494747	56579584	84838	2	PPAP2B	NM_003713	546859	-
chr1	56073697	56074556	860	peaks1907	9.94451	Distal Intergenic	56494747	56579584	84838	2	PPAP2B	NM_003713	505028	-
chr1	56171044	56171359	316	peaks1908	8.47486	Distal Intergenic	56494747	56579584	84838	2	PPAP2B	NM_003713	408225	-
chr1	56174392	56174647	256	peaks1909	6.36551	Distal Intergenic	56494747	56579584	84838	2	PPAP2B	NM_003713	404937	-
chr1	56200320	56200825	506	peaks1910	8.62851	Distal Intergenic	56494747	56579584	84838	2	PPAP2B	NM_003713	378759	-
chr1	56376764	56376983	220	peaks1911	6.36551	Distal Intergenic	56494747	56579584	84838	2	PPAP2B	NM_003713	202601	-
chr1	56446831	56447191	361	peaks1912	10.2319	Distal Intergenic	56494747	56579584	84838	2	PPAP2B	NM_003713	132393	-
chr1	56547474	56547817	344	peaks1913	4.43422	Intron (NM_003713/PPAP2B, intron 1 of 5)	56494747	56579584	84838	2	PPAP2B	NM_003713	31767	-
chr1	56579324	56579686	363	peaks1914	5.32674	Promoter (<=1kb)	56494747	56579584	84838	2	PPAP2B	NM_003713	0	-
chr1	56616987	56617271	285	peaks1915	2.66755	Distal Intergenic	56645317	56715335	70019	1	PRKAA2	NM_006252	-28046	protein kinase AMP-activated catalytic subunit alpha 2 [Source:HGNC Symbol;Acc:HGNC:9377]
chr1	56638315	56638546	232	peaks1916	5.36806	Distal Intergenic	56645317	56715335	70019	1	PRKAA2	NM_006252	-6771	protein kinase AMP-activated catalytic subunit alpha 2 [Source:HGNC Symbol;Acc:HGNC:9377]
chr1	56645596	56646354	759	peaks1917	13.7554	Promoter (<=1kb)	56645317	56715335	70019	1	PRKAA2	NM_006252	279	protein kinase AMP-activated catalytic subunit alpha 2 [Source:HGNC Symbol;Acc:HGNC:9377]
chr1	56676239	56677015	777	peaks1918	7.00178	Intron (NM_006252/PRKAA2, intron 2 of 8)	56645317	56715335	70019	1	PRKAA2	NM_006252	30922	protein kinase AMP-activated catalytic subunit alpha 2 [Source:HGNC Symbol;Acc:HGNC:9377]
chr1	56686346	56686611	266	peaks1919	3.7167	Intron (NM_006252/PRKAA2, intron 2 of 8)	56645317	56715335	70019	1	PRKAA2	NM_006252	41029	protein kinase AMP-activated catalytic subunit alpha 2 [Source:HGNC Symbol;Acc:HGNC:9377]
chr1	56688555	56688979	425	peaks1920	21.1123	Intron (NM_006252/PRKAA2, intron 2 of 8)	56645317	56715335	70019	1	PRKAA2	NM_006252	43238	protein kinase AMP-activated catalytic subunit alpha 2 [Source:HGNC Symbol;Acc:HGNC:9377]
chr1	56821005	56821245	241	peaks1921	2.66755	Promoter (1-2kb)	56718804	56819696	100893	2	C1orf168	NM_001004303	-1309	-
chr1	57411388	57411812	425	peaks1922	5.29695	Intron (NM_021080/DAB1, intron 3 of 16)	56929210	56966140	36931	2	C8B	NM_001278544	-445248	complement C8 beta chain [Source:HGNC Symbol;Acc:HGNC:1353]
chr1	57489361	57490034	674	peaks1923	11.4088	Intron (NM_021080/DAB1, intron 3 of 16)	57860543	57862982	2440	1	DAB1-AS1	NR_104365	-370509	DAB1 antisense RNA 1 [Source:HGNC Symbol;Acc:HGNC:49443]
chr1	57538110	57538642	533	peaks1924	2.42348	Intron (NM_021080/DAB1, intron 3 of 16)	57860543	57862982	2440	1	DAB1-AS1	NR_104365	-321901	DAB1 antisense RNA 1 [Source:HGNC Symbol;Acc:HGNC:49443]
chr1	58246540	58246858	319	peaks1925	1.8952	Intron (NM_021080/DAB1, intron 1 of 16)	56997906	58250539	1252634	2	DAB1	NM_021080	3681	DAB adaptor protein 1 [Source:HGNC Symbol;Acc:HGNC:2661]
chr1	58546094	58546926	833	peaks1926	32.5541	Promoter (<=1kb)	58480719	58546799	66081	2	OMA1	NM_145243	0	OMA1 zinc metallopeptidase [Source:HGNC Symbol;Acc:HGNC:29661]
chr1	58584185	58584982	798	peaks1927	10.0623	Distal Intergenic	58575423	58577494	2072	2	TACSTD2	NM_002353	-6691	tumor associated calcium signal transducer 2 [Source:HGNC Symbol;Acc:HGNC:11530]
chr1	58592524	58593142	619	peaks1928	19.7606	Distal Intergenic	58575423	58577494	2072	2	TACSTD2	NM_002353	-15030	tumor associated calcium signal transducer 2 [Source:HGNC Symbol;Acc:HGNC:11530]
chr1	58619933	58620228	296	peaks1929	3.30435	Distal Intergenic	58575423	58577494	2072	2	TACSTD2	NM_002353	-42439	tumor associated calcium signal transducer 2 [Source:HGNC Symbol;Acc:HGNC:11530]
chr1	58699419	58700214	796	peaks1930	15.2208	Promoter (<=1kb)	58654739	58700075	45337	2	MYSM1	NM_001085487	0	Myb like, SWIRM and MPN domains 1 [Source:HGNC Symbol;Acc:HGNC:29401]
chr1	58727422	58727858	437	peaks1931	12.2506	Distal Intergenic	58654739	58700075	45337	2	MYSM1	NM_001085487	-27347	Myb like, SWIRM and MPN domains 1 [Source:HGNC Symbol;Acc:HGNC:29401]
chr1	58753127	58753344	218	peaks1932	6.29943	Distal Intergenic	58780791	58784113	3323	2	JUN	NM_002228	30769	Jun proto-oncogene, AP-1 transcription factor subunit [Source:HGNC Symbol;Acc:HGNC:6204]
chr1	58754235	58754472	238	peaks1933	6.24499	Distal Intergenic	58780791	58784113	3323	2	JUN	NM_002228	29641	Jun proto-oncogene, AP-1 transcription factor subunit [Source:HGNC Symbol;Acc:HGNC:6204]
chr1	58755300	58755678	379	peaks1934	2.65648	Distal Intergenic	58780791	58784113	3323	2	JUN	NM_002228	28435	Jun proto-oncogene, AP-1 transcription factor subunit [Source:HGNC Symbol;Acc:HGNC:6204]
chr1	58783804	58784770	967	peaks1935	24.4391	Promoter (<=1kb)	58780791	58784113	3323	2	JUN	NM_002228	0	Jun proto-oncogene, AP-1 transcription factor subunit [Source:HGNC Symbol;Acc:HGNC:6204]
chr1	58785125	58785430	306	peaks1936	4.16712	Promoter (<=1kb)	58785151	58899712	114562	1	LINC01135	NR_034014	0	long intergenic non-protein coding RNA 1135 [Source:HGNC Symbol;Acc:HGNC:49450]
chr1	58814499	58815946	1448	peaks1937	12.8212	Intron (NR_034014/LINC01135, intron 1 of 3)	58785151	58899712	114562	1	LINC01135	NR_108106	29348	long intergenic non-protein coding RNA 1135 [Source:HGNC Symbol;Acc:HGNC:49450]
chr1	58816452	58816739	288	peaks1938	10.5104	Intron (NR_034014/LINC01135, intron 1 of 3)	58785151	58899712	114562	1	LINC01135	NR_108106	31301	long intergenic non-protein coding RNA 1135 [Source:HGNC Symbol;Acc:HGNC:49450]
chr1	58824878	58825283	406	peaks1939	7.40254	Intron (NR_034014/LINC01135, intron 1 of 3)	58785151	58899712	114562	1	LINC01135	NR_108106	39727	long intergenic non-protein coding RNA 1135 [Source:HGNC Symbol;Acc:HGNC:49450]
chr1	58848905	58849513	609	peaks1940	12.4656	Intron (NR_034014/LINC01135, intron 1 of 3)	58785151	58899712	114562	1	LINC01135	NR_108106	63754	long intergenic non-protein coding RNA 1135 [Source:HGNC Symbol;Acc:HGNC:49450]
chr1	58881592	58881975	384	peaks1941	7.77981	Intron (NR_034014/LINC01135, intron 1 of 3)	58785151	58899712	114562	1	LINC01135	NR_108106	96441	long intergenic non-protein coding RNA 1135 [Source:HGNC Symbol;Acc:HGNC:49450]
chr1	58883059	58883697	639	peaks1942	7.27599	Intron (NR_034014/LINC01135, intron 1 of 3)	58785151	58899712	114562	1	LINC01135	NR_108106	97908	long intergenic non-protein coding RNA 1135 [Source:HGNC Symbol;Acc:HGNC:49450]
chr1	58896658	58896864	207	peaks1943	1.5997	Intron (NR_034014/LINC01135, intron 3 of 3)	58785151	58899712	114562	1	LINC01135	NR_108106	111507	long intergenic non-protein coding RNA 1135 [Source:HGNC Symbol;Acc:HGNC:49450]
chr1	58903523	58904294	772	peaks1944	34.5946	Distal Intergenic	59020476	59088247	67772	1	LINC01358	NR_110626	-116182	long intergenic non-protein coding RNA 1358 [Source:HGNC Symbol;Acc:HGNC:50589]
chr1	58922325	58922791	467	peaks1945	12.8972	Distal Intergenic	59020476	59088247	67772	1	LINC01358	NR_110626	-97685	long intergenic non-protein coding RNA 1358 [Source:HGNC Symbol;Acc:HGNC:50589]
chr1	58929925	58930129	205	peaks1946	2.07877	Distal Intergenic	59020476	59088247	67772	1	LINC01358	NR_110626	-90347	long intergenic non-protein coding RNA 1358 [Source:HGNC Symbol;Acc:HGNC:50589]
chr1	58932874	58933309	436	peaks1947	31.7213	Distal Intergenic	59020476	59088247	67772	1	LINC01358	NR_110626	-87167	long intergenic non-protein coding RNA 1358 [Source:HGNC Symbol;Acc:HGNC:50589]
chr1	58944637	58944905	269	peaks1948	2.67032	Distal Intergenic	59020476	59088247	67772	1	LINC01358	NR_110626	-75571	long intergenic non-protein coding RNA 1358 [Source:HGNC Symbol;Acc:HGNC:50589]
chr1	58964413	58964616	204	peaks1949	3.10256	Distal Intergenic	59020476	59088247	67772	1	LINC01358	NR_110626	-55860	long intergenic non-protein coding RNA 1358 [Source:HGNC Symbol;Acc:HGNC:50589]
chr1	58965945	58966288	344	peaks1950	3.64234	Distal Intergenic	59020476	59088247	67772	1	LINC01358	NR_110626	-54188	long intergenic non-protein coding RNA 1358 [Source:HGNC Symbol;Acc:HGNC:50589]
chr1	59029882	59030431	550	peaks1951	7.86389	Intron (NR_110626/LINC01358, intron 2 of 2)	59020476	59088247	67772	1	LINC01358	NR_110626	9406	long intergenic non-protein coding RNA 1358 [Source:HGNC Symbol;Acc:HGNC:50589]
chr1	59043791	59044334	544	peaks1952	2.53348	Intron (NR_110626/LINC01358, intron 2 of 2)	59020476	59088247	67772	1	LINC01358	NR_110626	23315	long intergenic non-protein coding RNA 1358 [Source:HGNC Symbol;Acc:HGNC:50589]
chr1	59057237	59057852	616	peaks1953	19.9006	Intron (NR_110626/LINC01358, intron 2 of 2)	59020476	59088247	67772	1	LINC01358	NR_110626	36761	long intergenic non-protein coding RNA 1358 [Source:HGNC Symbol;Acc:HGNC:50589]
chr1	59139491	59140287	797	peaks1954	18.3094	Intron (NR_027120/HSD52, intron 1 of 2)	59131936	59146807	14872	2	HSD52	NR_027120	6520	-
chr1	59150888	59151623	736	peaks1955	16.2806	Distal Intergenic	59131936	59146807	14872	2	HSD52	NR_027120	-4081	-
chr1	59296403	59297299	897	peaks1956	15.6997	Promoter (<=1kb)	59296953	59762731	465779	1	FGGY	NM_001113411	0	FGGY carbohydrate kinase domain containing [Source:HGNC Symbol;Acc:HGNC:25610]
chr1	59367417	59367768	352	peaks1957	5.7253	Intron (NM_001113411/FGGY, intron 4 of 16)	59310078	59762731	452654	1	FGGY	NM_001244714	57339	FGGY carbohydrate kinase domain containing [Source:HGNC Symbol;Acc:HGNC:25610]
chr1	59368191	59368560	370	peaks1958	4.11165	Intron (NM_001113411/FGGY, intron 4 of 16)	59310078	59762731	452654	1	FGGY	NM_001244714	58113	FGGY carbohydrate kinase domain containing [Source:HGNC Symbol;Acc:HGNC:25610]
chr1	59375544	59375802	259	peaks1959	3.51232	Intron (NM_001113411/FGGY, intron 4 of 16)	59310078	59762731	452654	1	FGGY	NM_001244714	65466	FGGY carbohydrate kinase domain containing [Source:HGNC Symbol;Acc:HGNC:25610]
chr1	59427049	59427983	935	peaks1960	6.75022	Intron (NM_001113411/FGGY, intron 5 of 16)	59515629	59762731	247103	1	FGGY	NM_001278224	-87646	FGGY carbohydrate kinase domain containing [Source:HGNC Symbol;Acc:HGNC:25610]
chr1	59434270	59434860	591	peaks1961	13.5046	Intron (NM_001113411/FGGY, intron 5 of 16)	59515629	59762731	247103	1	FGGY	NM_001278224	-80769	FGGY carbohydrate kinase domain containing [Source:HGNC Symbol;Acc:HGNC:25610]
chr1	59445180	59445418	239	peaks1962	6.3533	Intron (NM_001113411/FGGY, intron 5 of 16)	59515629	59762731	247103	1	FGGY	NM_001278224	-70211	FGGY carbohydrate kinase domain containing [Source:HGNC Symbol;Acc:HGNC:25610]
chr1	59487057	59487826	770	peaks1963	8.43801	Intron (NM_001113411/FGGY, intron 6 of 16)	59515629	59762731	247103	1	FGGY	NM_001278224	-27803	FGGY carbohydrate kinase domain containing [Source:HGNC Symbol;Acc:HGNC:25610]
chr1	59672847	59673307	461	peaks1964	7.16806	Intron (NM_001113411/FGGY, intron 14 of 16)	59733227	59733296	70	2	MIR4711	NR_039861	59989	microRNA 4711 [Source:HGNC Symbol;Acc:HGNC:41847]
chr1	59682569	59682915	347	peaks1965	2.52385	Intron (NM_001113411/FGGY, intron 15 of 16)	59733227	59733296	70	2	MIR4711	NR_039861	50381	microRNA 4711 [Source:HGNC Symbol;Acc:HGNC:41847]
chr1	59707367	59707934	568	peaks1966	2.20947	Intron (NM_001113411/FGGY, intron 15 of 16)	59733227	59733296	70	2	MIR4711	NR_039861	25362	microRNA 4711 [Source:HGNC Symbol;Acc:HGNC:41847]
chr1	59718704	59719092	389	peaks1967	3.51232	Intron (NM_001113411/FGGY, intron 15 of 16)	59733227	59733296	70	2	MIR4711	NR_039861	14204	microRNA 4711 [Source:HGNC Symbol;Acc:HGNC:41847]
chr1	59730717	59731306	590	peaks1968	6.12762	Promoter (1-2kb)	59733227	59733296	70	2	MIR4711	NR_039861	1990	microRNA 4711 [Source:HGNC Symbol;Acc:HGNC:41847]
chr1	60454735	60455121	387	peaks1969	4.20518	Distal Intergenic	60659631	60825584	165954	2	LOC101926964	NR_110628	370463	-
chr1	60455375	60455865	491	peaks1970	5.28685	Distal Intergenic	60659631	60825584	165954	2	LOC101926964	NR_110628	369719	-
chr1	60573914	60574264	351	peaks1971	3.51232	Distal Intergenic	60659631	60825584	165954	2	LOC101926964	NR_110628	251320	-
chr1	61049945	61050220	276	peaks1972	4.62859	Distal Intergenic	61077274	61462788	385515	1	NFIA	NM_001145511	-27054	nuclear factor I A [Source:HGNC Symbol;Acc:HGNC:7784]
chr1	61057759	61057993	235	peaks1973	2.27983	Distal Intergenic	61077274	61462788	385515	1	NFIA	NM_001145511	-19281	nuclear factor I A [Source:HGNC Symbol;Acc:HGNC:7784]
chr1	61076903	61077282	380	peaks1974	5.49422	Promoter (<=1kb)	61077274	61462788	385515	1	NFIA	NM_001145511	0	nuclear factor I A [Source:HGNC Symbol;Acc:HGNC:7784]
chr1	61082424	61082646	223	peaks1975	7.5751	Promoter (<=1kb)	61082308	61462788	380481	1	NFIA	NM_005595	116	nuclear factor I A [Source:HGNC Symbol;Acc:HGNC:7784]
chr1	61083477	61083710	234	peaks1976	7.29699	Promoter (1-2kb)	61082308	61462788	380481	1	NFIA	NM_005595	1169	nuclear factor I A [Source:HGNC Symbol;Acc:HGNC:7784]
chr1	61115307	61115696	390	peaks1977	5.97339	Intron (NM_001145511/NFIA, intron 2 of 10)	61082308	61462788	380481	1	NFIA	NM_005595	32999	nuclear factor I A [Source:HGNC Symbol;Acc:HGNC:7784]
chr1	61118382	61118672	291	peaks1978	5.54384	Intron (NM_001145511/NFIA, intron 2 of 10)	61082308	61462788	380481	1	NFIA	NM_005595	36074	nuclear factor I A [Source:HGNC Symbol;Acc:HGNC:7784]
chr1	61139306	61139641	336	peaks1979	7.06003	Intron (NM_001145511/NFIA, intron 2 of 10)	61082308	61462788	380481	1	NFIA	NM_005595	56998	nuclear factor I A [Source:HGNC Symbol;Acc:HGNC:7784]
chr1	61141597	61141883	287	peaks1980	4.02596	Intron (NM_001145511/NFIA, intron 2 of 10)	61082308	61462788	380481	1	NFIA	NM_005595	59289	nuclear factor I A [Source:HGNC Symbol;Acc:HGNC:7784]
chr1	61170294	61170748	455	peaks1981	5.7253	Intron (NM_001145511/NFIA, intron 2 of 10)	61248945	61253518	4574	2	NFIA-AS1	NR_104180	82770	NFIA antisense RNA 1 [Source:HGNC Symbol;Acc:HGNC:40402]
chr1	61183565	61183768	204	peaks1982	4.41943	Intron (NM_001145511/NFIA, intron 2 of 10)	61248945	61253518	4574	2	NFIA-AS1	NR_104180	69750	NFIA antisense RNA 1 [Source:HGNC Symbol;Acc:HGNC:40402]
chr1	61226867	61227097	231	peaks1983	5.36806	Intron (NM_001145511/NFIA, intron 2 of 10)	61248945	61253518	4574	2	NFIA-AS1	NR_104180	26421	NFIA antisense RNA 1 [Source:HGNC Symbol;Acc:HGNC:40402]
chr1	61312021	61312269	249	peaks1984	1.8952	Intron (NM_001145511/NFIA, intron 3 of 10)	61248945	61253518	4574	2	NFIA-AS1	NR_104180	-58503	NFIA antisense RNA 1 [Source:HGNC Symbol;Acc:HGNC:40402]
chr1	61318320	61319122	803	peaks1985	32.95	Intron (NM_001145511/NFIA, intron 3 of 10)	61248945	61253518	4574	2	NFIA-AS1	NR_104180	-64802	NFIA antisense RNA 1 [Source:HGNC Symbol;Acc:HGNC:40402]
chr1	61337905	61338407	503	peaks1986	29.0298	Intron (NM_001145511/NFIA, intron 4 of 10)	61248945	61253518	4574	2	NFIA-AS1	NR_104180	-84387	NFIA antisense RNA 1 [Source:HGNC Symbol;Acc:HGNC:40402]
chr1	61436962	61437296	335	peaks1987	3.68792	Intron (NM_001145511/NFIA, intron 10 of 10)	61248945	61253518	4574	2	NFIA-AS1	NR_104180	-183444	NFIA antisense RNA 1 [Source:HGNC Symbol;Acc:HGNC:40402]
chr1	61446200	61446556	357	peaks1988	3.0687	Intron (NM_001145511/NFIA, intron 10 of 10)	61248945	61253518	4574	2	NFIA-AS1	NR_104180	-192682	NFIA antisense RNA 1 [Source:HGNC Symbol;Acc:HGNC:40402]
chr1	61450444	61450680	237	peaks1989	6.6908	Intron (NM_001145511/NFIA, intron 10 of 10)	61248945	61253518	4574	2	NFIA-AS1	NR_104180	-196926	NFIA antisense RNA 1 [Source:HGNC Symbol;Acc:HGNC:40402]
chr1	61463126	61463335	210	peaks1990	4.41522	Distal Intergenic	61654242	61656128	1887	1	MGC34796	NR_073400	-190907	-
chr1	61481187	61481482	296	peaks1991	7.52127	Distal Intergenic	61654242	61656128	1887	1	MGC34796	NR_073400	-172760	-
chr1	61504962	61505314	353	peaks1992	3.21518	Distal Intergenic	61654242	61656128	1887	1	MGC34796	NR_073400	-148928	-
chr1	61654915	61655282	368	peaks1993	2.66755	Promoter (<=1kb)	61654242	61656128	1887	1	MGC34796	NR_073400	673	-
chr1	61692376	61693204	829	peaks1994	2.59945	Intron (NM_032027/TM2D1, intron 5 of 6)	61681047	61725423	44377	2	TM2D1	NM_032027	32219	TM2 domain containing 1 [Source:HGNC Symbol;Acc:HGNC:24142]
chr1	61724241	61725580	1340	peaks1995	43.4562	Promoter (<=1kb)	61681047	61725423	44377	2	TM2D1	NM_032027	0	TM2 domain containing 1 [Source:HGNC Symbol;Acc:HGNC:24142]
chr1	61742092	61742697	606	peaks1996	11.2934	Promoter (<=1kb)	61742477	62163919	421443	1	INADL	NM_176877	0	-
chr1	61742942	61743357	416	peaks1997	11.2694	Promoter (<=1kb)	61742477	62163919	421443	1	INADL	NM_176877	465	-
chr1	61814976	61815307	332	peaks1998	4.6918	Intron (NM_176877/INADL, intron 14 of 42)	61742477	62163919	421443	1	INADL	NM_176877	72499	-
[truncated: 54,533 more rows]
