# Supplementary material for: Epigenome screening highlights that JMJD6 confers an epigenetic vulnerability and mediates sunitinib sensitivity in renal cell carcinoma
Source: Clin Transl Med. 2021 Feb 14;11(2):e328. doi: 10.1002/ctm2.328 (PMC7882098; doi:10.1002/ctm2.328)
Supplement: Supplementary file 10 — Supporting information [file CTM2-11-e328-s010.xlsx]

## Sheet: Sheet1
Table S6. Identification 1904 intersected genes based on the RNA-seq and Chip-seq data.
A2M
CBX5
CPS1
GAS1
HSP90AA1
KRT7
KRT80
KRT81
MCL1
NQO1
PCSK1
PDE3A
PON2
SEMA3B
TUBB4B
TXNIP
TXNRD1
RCN1
KANK4
HDGF
KYNU
SCNN1A
ARL6IP1
NPR3
MYLK3
C3
MUC16
PRSS23
TNS4
SYT12
PDE1A
RAD21
CSPG4
DCXR
DDR2
BAG1
SAT1
H1F0
CHD3
STC2
HIST1H1C
CA9
BCAT1
WISP2
AES
SLC39A10
ZMYND8
CHMP1B
TRIP6
PKDCC
MISP
C11orf86
AQP3
SCN1A
IFRD2
CKS2
GREM2
FAM83A
TBL1XR1
DIO2
HEXIM1
HIPK2
CD36
ATF1
NFIC
IL20RB
SPTBN2
ADAMTS1
SMC4
GLS
OTOGL
PKP3
TNS3
PAPPA
STAT6
PLEKHA2
STRA6
ABCC2
UNC80
PITX1
IFITM2
SVEP1
EFR3B
ATP9A
BTG1
POLG
CHRNA9
ZC3H7B
TRIB3
HSPB1
SLC38A5
PNPLA2
HIST1H2BK
NUPR1
NELFCD
LIFR
LRP1
ETV5
ADGRG1
SERPINH1
EPB41L1
MED24
UNC13D
KRT17
RBM6
ANP32B
TNS2
USP11
FSTL3
SGK1
CSGALNACT1
PALLD
BAIAP3
ACAP3
CPM
HR
JADE2
TSC22D3
GNG11
BACE2
LTA4H
MAOA
LAMB3
COL12A1
MAP1B
CHST3
HIST1H2AC
RBMX
ANP32E
CALD1
FSTL1
GLCE
CLMP
IGFBP3
GTF2I
MCM5
NABP1
NAV2
ALPI
MPHOSPH9
KIAA0319L
WDR26
TFPI
VAV3
TCF25
SEMA6B
TOP1
ZNF532
HPD
MT2A
EMP2
HIST1H2BD
STAT1
CHML
BUB1
STAG2
ARRDC4
DTWD1
TNS1
TIMELESS
EGR1
HIST1H4I
LTBR
MCAM
ETS2
SCARA3
OBSL1
PFAS
COL25A1
MAPK4
TNFSF10
IPO8
ZNF618
EIF4EBP2
RHOBTB1
NNMT
ALX4
NUDT3
NDST1
HIST1H2BC
FMNL1
ABCC10
EEF1A2
CYP1B1
CA12
PLIN2
KRT10
CAPN1
HEG1
NFAT5
LUC7L
MSI2
TCERG1
PTPRR
CDC42EP1
KIAA1522
ALPK2
VGLL3
HIST1H2BJ
RHOB
CLPP
CDKN1A
SORBS3
PHLDA1
ZBTB7B
INPPL1
PYCR1
PALM
RARG
SERPINE2
SNCG
DMXL2
ARID5B
KLHL12
TNFAIP2
SYNPO
LOX
C1QTNF6
RAI14
LMO7
GDE1
GLP2R
ODF2
OSBPL5
F2R
TYRO3
GCLC
SEMA6D
PHF19
ALDH3A2
PLXNA3
ALPP
UACA
DENND5B
LZTS2
BST2
PITPNM2
DBN1
C5AR2
CTNNB1
TBC1D8
MUC1
KDM1B
SH3PXD2A
CUX1
TNFRSF11B
LTBP3
GTF2IRD1
COL16A1
ADNP
BBX
FAM136A
GALNTL6
WNT5A
MRPL3
SLFN5
DNPH1
TERF2IP
LMO3
COL9A3
PHF2
NCS1
LRCH4
GIPC3
GALNT10
HDAC7
C4BPB
C4BPA
HEXDC
ATF7IP
VAMP8
FOSL2
ALDH3B1
STAC2
PHYHIP
DUSP9
NCAPH
CHMP7
RIN2
MAPK3
AK4
EFNA1
HIF1AN
SLC12A2
PNMA1
BCL9L
PARP4
TBX18
TEP1
RHOV
MAP2
VDR
SAMHD1
FGFR1OP2
PTPN23
PXDC1
ZFX
UROD
CKAP4
CTDSP1
DPYSL3
RNF182
UNC13B
UBR3
TLE2
BTN3A2
MYCBP2
MTA3
INTS8
GYPC
RAI1
ADAMTSL4
MAN1A2
ARHGAP26
RAB42
LY6K
CRABP2
CYB561
PTGES
PDLIM4
S100A16
MRPL28
RREB1
WWC3
SLC6A9
MYO9A
SCAMP2
FAM126A
FAM124A
ZNF521
B4GALT2
ZBTB38
ROR2
AMOTL2
ADAMTS8
ATAD5
DNAJC7
ZNF445
SH3TC1
TMPRSS3
KLHL24
HIST1H3B
ZC3H10
TRIM66
SLC35C1
RSRP1
MAPKAPK3
PITPNM3
BCOR
RPAP3
PLIN4
SDR16C5
KCNN4
TFR2
MYBL1
DNAH17
S100P
HSBP1L1
GCLM
UXS1
B3GAT3
HMMR
LRFN4
ATP13A2
AJUBA
IFI16
PRMT2
DTNA
HIST2H2BE
DPP3
TRABD2A
CMTM6
B3GNT5
KIF3A
ENG
INTS7
CDA
L3MBTL2
CNNM4
VPS8
TXNRD2
TMEM9
CAMK1D
DENND6A
PLXNB1
DNAAF5
P4HA1
ADGRA2
MKNK1
FBXO41
ANKRD50
THRA
F2RL1
SYDE1
DTX4
SHROOM3
LPAR1
CDK10
HRK
NFKBIZ
IRX3
LMO1
KANSL3
UBE2E1
TNC
FBLN5
MPZL2
CREB1
PLAC8
ZXDC
RNASEH2C
ARHGEF2
COL4A3
CROCC
HAUS3
PITRM1
RNF150
SLC16A14
ANKRD13B
ELFN2
PAG1
IQGAP2
ADCY7
KCTD15
SERPINI1
ANXA8
ENTPD4
SLX4
TMCO4
SEPT8
TOM1L2
FGFR1
PNPLA8
SSTR1
STIM2
ZBTB47
TUBG2
MARCKS
MARC1
PPIL1
IL17RE
NEK6
CEP164
PRR5L
COA7
FRYL
SGCE
PRSS56
OLFML2A
MGLL
PDGFRB
ELF4
VEGFA
MAOB
TIAM1
ARHGEF16
TSG101
HEY1
GOSR1
PPP4R1
THADA
ALDH1B1
CASKIN2
KLF9
MGAT5B
ADI1
GPN1
DLG3
SLF2
ACAD10
IGF2BP1
MAST2
OSGIN1
MRPS15
TRAPPC9
CAV2
RASSF9
NACC2
H6PD
MOB3B
BTD
CPA4
CLIP2
PTPRA
IRS1
CD83
RNF141
MATK
BSN
GTF3C6
PKN3
TLR4
TBC1D7
USP45
AKR7A2
CDC42BPG
FOXC1
CERS6
DKK1
CES3
SPEG
CAPG
SCARA5
RPTOR
GPX8
ATP8B4
TMEM131
WSB2
NEIL3
FIBCD1
ZBTB2
HELZ2
COMT
NAGPA
DMTF1
GABPB2
ZNF300
CC2D2A
CAPRIN2
ZNF280C
SLC22A3
INPP5J
JPH2
C1QTNF1
ZKSCAN2
WNT6
TIPARP
PLEKHA8
MICALL2
JDP2
AGAP5
TMTC2
ARAP1
TPPP
EXOC6B
ETAA1
MFAP4
ZNF469
ARL4A
TRIM14
NME6
PTGFRN
SPRYD3
ABL2
AP1M2
TET3
AGBL5
HAX1
MAP7
MRPL11
SALL4
ARID1B
BRCA2
MORC3
NAV1
NABP2
MAP1A
PPP1R12C
ATG16L2
TMEM38B
HSPB8
GAS2L3
EIF2D
CARD16
SORL1
ADM2
ZFP36
SREK1IP1
MFSD11
ATP11B
PKD2
BMP5
INPP4A
SEMA4C
VASH1
AGTRAP
ZFP64
INPP5F
NDUFC1
MAMDC2
ITPKB
FBXO4
ADAMTS10
FBLIM1
TMEM101
TOR1B
HRCT1
ADSSL1
UVSSA
MOCOS
RNF217
SMIM14
DNAJC6
VSIG10
CFLAR
WNT10B
LYPD3
GLT8D2
KRT86
ZNF689
IER5
SULT1A1
SLC25A43
MYD88
SPATA20
KIAA1958
POLE4
MEOX1
ENO3
NT5E
CASP1
GCDH
CTPS2
CLCN5
TTC39C
ARHGEF10L
STXBP3
CTC1
CCDC59
SAMD11
FAM3C
PRSS21
ITGB8
PLEKHG5
FBXL16
ABHD10
DAPK2
NFE2
LRRC41
SORBS1
LRRC61
TACO1
SLC27A2
UFC1
ST5
ZNF507
GATB
ALPL
RAC3
PAQR3
MRPL24
STX12
COMTD1
CDH5
ZNF282
PPP1R26
PTGS1
C1orf123
RAB3IL1
NGLY1
PROSER2
TFAP4
VEGFB
CDK6
PPP1R3C
ACOT2
C9orf84
MRPL23
TXNDC15
QPRT
HMBS
MOCS2
IGSF10
ALS2
GPNMB
C5AR1
BMP2K
SMYD5
FOXQ1
MICU2
WDR47
RBM14
PER2
CYSLTR2
TMEM144
MN1
FNBP1
DDX60L
NSMAF
C6orf223
SRSF8
RBM26
EVI5
SNX29
SOX4
RAET1E
SORBS2
IFI44L
QTRT1
SERTAD1
MBNL3
CSDC2
RAB27A
TOMM40L
TFPI2
CCNDBP1
CHRNA5
ZNF629
CLDN7
SCMH1
USP21
TTC13
MAPRE2
SUV39H1
C1S
RORC
DES
CDKN2D
MCPH1
D2HGDH
ZNF692
TSC22D2
ADAT2
NAT8L
ARPIN
KIF18A
HHIPL2
B4GALNT4
ASIC1
ICK
FSD1
USF2
ITFG2
DBNDD2
RABIF
HRH1
PPP1R9A
STK17B
PIGC
RYR2
DNAJC15
AREG
SP100
C3orf18
FGF2
FAM204A
ZNF274
CYP24A1
PDGFB
ABHD11
NAGK
RPS6KA5
CASP4
FJX1
DCLRE1A
CPPED1
ZMYM1
MAPK11
AP1G2
PARP9
CACNA2D2
SLC9A1
TRPC1
NUDT15
LMAN1L
FAM78A
RBM47
TMEM184A
TSHZ2
PHLDA3
CHAC1
TSSC4
FBXL19
NSMCE1
STAM2
HINT3
MMACHC
CXXC5
METAP1D
AHR
KRR1
BTN3A3
QRSL1
ATOH8
NKX2-1
C1RL
APOLD1
ETV4
SMARCAL1
SPTBN4
POC5
ZP3
PWWP2B
PCOLCE2
LSM5
FNDC4
EPS8
CWC27
BEND3
NRP1
RAP1GAP
PLEKHA4
TANGO6
LARS2
CNGB1
PPP1R21
GPSM1
NEO1
MAP4K2
HFE
TRABD2B
MYL6B
ALDH16A1
ZBTB16
UBE2D4
MASP1
RCHY1
NT5DC3
ACTC1
PRR12
TMEM170A
MLKL
TRIM62
RASGEF1A
BDKRB2
ZNF358
GGT5
SPRYD4
ARNT2
ALKBH3
TP53INP2
PFDN1
PHF23
NR1H3
DZIP3
FZD7
COX10
ZNF444
MYO7A
CYP4X1
TMEM126A
SCML2
C7orf26
CDAN1
RPS6KA2
ADAP1
PLK3
CLEC2B
MPP1
IL11
SNTB1
PTPN2
CALHM2
AGPAT3
KDM7A
TECPR2
NGEF
PLEKHA7
MKS1
RIPK1
KCNQ4
HLCS
P2RY6
VIT
ADAT1
PANX2
BNC2
MGST2
PARP2
DNAJC1
OSTM1
TGFBRAP1
DNAH2
GFER
PSTPIP2
AGMAT
TICAM1
PIGB
LCLAT1
MR1
AMER1
MUC13
CACNB1
ELF3
N4BP3
TBCCD1
FAM222A
SNUPN
STXBP2
2020-03-10
PDK2
FBLN2
LIN9
LRG1
MRAS
COIL
PIGH
FYCO1
ZNF467
LPIN3
FAIM
RAB3IP
CERS4
SMTN
RALGPS1
TMEM45A
NYNRIN
TMEM218
S100A3
BEGAIN
PLXNB3
TTLL1
PEMT
PRDM1
CRTC1
HEXIM2
SCRN2
HSD3B7
GRB7
ZNF219
ZNF333
TGFB1I1
MORN4
UBXN11
MDFIC
EYA1
ALKBH4
CIPC
DMBX1
HECW2
MSRB3
KCNIP3
HDAC9
ME3
DNM3
MMP24
CCDC58
NTN4
PKIG
FBXO46
ASB16
DHX35
KIAA0040
TFEB
CAPN5
NEXN
ADGRG2
CRISPLD1
PSG4
EPC1
DLX1
LDLRAD4
MPP2
RPGR
RBP1
C19orf54
RALGAPA1
PIGF
FAM57A
URGCP
COA6
ANKRD26
FAS
TP53I11
GYG2
ZNF584
GPR161
SCUBE1
FAM118B
FBXO33
C12orf4
METTL4
DAGLA
HIST1H2BH
ZNF777
MED19
TMEM173
ZHX2
CUEDC2
KIAA0825
GPRIN1
HOXC9
GAR1
ZNRF2
CA11
SERINC5
PLEKHG4
TRAF3IP2
MRPL15
PALMD
AASDH
LTBP2
MAGOHB
HIST1H4H
TMEM139
ARHGEF28
ALKBH6
ANK3
CHRD
DBNDD1
ABCA5
KLHL23
GEM
SLC35A1
ZNF862
SH2D5
POU6F1
APOBEC3B
SLC41A2
ALG6
TUFT1
MAML3
CRB1
CHCHD6
HABP4
WNT7B
ARHGAP28
TARSL2
ARC
HOXA10
SLC38A7
NMT2
MXD1
HSPB7
CSRP2
PRDM10
HES6
GPR37
INTU
MMRN2
EDN2
CAP2
DOCK3
UBXN8
ZNF362
APOL6
HIST1H3H
RTN4IP1
RFESD
ZNF837
ATP10D
SDC3
HOMER3
SYTL2
RNF165
SLC7A8
TUBGCP5
TBC1D12
SLC2A5
TP73
BRINP1
TPD52L1
WDR7
EXOC3L4
CREG2
GLI2
INMT
CYP27C1
TGFBR3L
RAD51D
DNMT3B
PDLIM2
ANKMY1
EXPH5
SUSD2
DFFB
PRTFDC1
GPR87
ATG4A
CP
KIAA0513
CNTLN
CCDC102A
GLMN
CISH
NDUFA9
CEP135
HIST1H2BG
SFXN4
HAUS8
USP46
NCALD
DUSP5
MAPK8IP2
AGT
RIN3
ZNF184
DIXDC1
C1R
DKK3
ACKR3
ENOX1
DHRS7B
ZNF860
ZNF678
ANXA3
PDZK1
HHLA3
COA3
IZUMO4
BTN3A1
GRB10
MICALL1
ALDH3A1
SMAD1
BMP8B
OCIAD2
FAM110D
FBN2
SAYSD1
KCNK15
CCDC33
RTN4RL2
LY6D
DAAM1
DNAJC22
NES
NYAP2
SP4
MGAT4A
PARP10
MTBP
NR4A3
HIST1H1E
LZTS3
LIMS2
PPFIA4
RBM24
SLC12A8
INHA
C1orf216
CDH3
ITGA2B
ZFYVE28
NAV3
SLIT2
GDF6
N6AMT1
TLE6
RPRM
DENND2A
NFATC2
ALOXE3
FAXC
FOXP2
PDE8B
NBPF11
RBPMS
TET1
BNIP1
PHF7
MAPRE3
FCHO1
DEPTOR
KIAA1211L
ZNF839
HOXC11
FGF18
TSPAN12
IL1R1
ZBTB39
GRIP2
TOR4A
CARD8
FAM13C
SMAGP
CLCF1
TBX1
TIGD1
SOX18
TLL1
DDX60
DNAJC12
MB
FRMD4B
RCOR2
NCKAP5
AP4S1
SCN4B
ZNF580
MAMLD1
SH2D6
DOCK10
TTC12
ACOT11
PSCA
CEMIP
ST6GAL1
PRDM11
ATP6V1C2
ESPNL
C19orf12
CPLX3
SETBP1
RAB17
EFNB2
DNAJC17
TMEM179B
DHRS3
AMN1
EVA1C
RASD2
TMEM52B
BIRC7
TXNRD3
ZNF688
CXCL16
PLEKHF1
C16orf74
PYGO1
TRAF5
SERPINB5
FUNDC1
TRIM36
PPP1R3G
CRISPLD2
FOLR1
NRG4
DUSP6
LGSN
KHDRBS3
ZCCHC3
APLN
ALKBH8
IL27RA
TEX30
KLHDC8B
SRC
PTPRE
CHST11
NGFR
CDKAL1
FRMD6
KREMEN2
CMTM3
IGFBP6
IKBKE
KCNH2
NLGN3
TMOD2
SLC16A6
IGFBP5
PNMA2
TRAF6
APH1B
C1orf21
SYT17
HES2
AKR1B10
PPFIBP2
AQP7
GPT
BEND6
ITGBL1
RNF157
WDR31
IFT88
NCCRP1
L3MBTL3
AAMDC
ARHGEF37
FAM131C
ZFYVE1
NTRK2
S1PR2
ANKRD18B
CSF1R
TJP3
PRRG4
ZNF747
HOXC6
KCTD14
MPZL3
CT83
ISLR
STK11
EID3
LYRM9
OASL
TBC1D30
PLXDC2
RTN4R
AR
HOXB7
FAM161B
GJC2
RGCC
ZNF449
CD82
RABGEF1
CDX2
P2RX5
GPAT3
ALG5
ERCC8
PACSIN1
FZD9
KLHL35
S1PR5
NLRX1
ADCK1
USP43
ZNF18
ASAH2B
FAM98C
KANK1
CDHR4
TEX14
PRRX2
BRF2
CIB2
ARMC4
SRXN1
ACSL5
MAB21L3
CCDC28B
GLI4
TGFB2
DCST2
HOGA1
TMEM62
ZNF831
CYP11A1
DENND1B
AKTIP
TAPBPL
TGFB3
GBP3
ZNF114
ELMOD3
CHST6
FMNL3
SPINT1
IFIH1
MTMR11
MME
FCGR2A
BMF
CHMP4C
WDR86
SNAP25
DLL4
COMMD8
CASP10
ZNF579
RNF125
AQP1
SRRM4
ZNF517
LRRN2
FAM84B
MYLK
IDUA
TBKBP1
TMEM116
RNF43
HNF4A
PXYLP1
TMEM91
ARL6
GSTM4
ZBTB8A
KLHL30
PLCB1
MCC
PRSS36
CBS
NFKBIE
ACER2
CYP20A1
KRT15
LONRF2
WFDC3
C6orf226
TMEM92
LYSMD1
GLIPR2
ALG14
LGALSL
RTP2
ANK1
ANGPT1
HOXB6
CAPS
GNAT3
BOC
ADAMTS5
IFIT2
MICA
RARRES2
FGFBP1
EME2
ZBTB3
SH3RF2
EOGT
USH1C
SYT4
ZNF441
TEX36
LHX6
PLCB2
MSS51
NANOS1
CCL28
ACVR2A
CSF1
GIN1
HYKK
CLYBL
IGSF9B
ELMO1
LHX4
FIGN
ST14
RAET1G
GJB3
ZNF827
FAAH2
ODF3L1
BAIAP2L2
SLC12A3
SPINK5
TNFAIP3
ARL15
CEP41
KCNJ12
CBR3
ZNF605
HIST1H2BE
ANO7
ARHGEF25
CCDC126
SLC30A3
CLCN4
SCNN1D
SLC37A1
TSPAN10
KLHDC7B
NICN1
CHRM3
GPRC5C
FGF21
MAK
PITX3
SPINK4
UBA7
NTS
TBXAS1
ZNF70
TNFRSF25
RHBDL2
RAPGEF4
RASSF7
SYT13
NPEPL1
HGF
ARHGAP23
NDRG2
EPSTI1
HIST1H4E
PRAF2
KCNG2
RELL1
DMTN
SOCS7
S100A2
CDKL1
GDPD3
INCA1
OLFML1
AP3B2
WNT16
PRR34
HSH2D
GAS7
ZNF782
TYRP1
CRIP1
LYSMD2
OTX1
BRICD5
ARID3A
TP63
KLHL13
OTOF
SOCS2
C20orf144
ARSI
CPED1
CXCL8
PIP5KL1
NCF2
CDH1
GPR3
CASC10
CARD6
RPS6KL1
SLC44A3
C11orf45
CARNS1
ENTPD2
ACTL10
ADAMTS6
PON1
LRP3
ECM2
VIPR2
ECHDC3
EFCAB7
ANGPTL2
AADAT
KIAA1324
ZNF497
PEX12
SLC4A3
CCDC120
HAP1
SPATA17
JOSD2
PLA2G3
DCN
MMP19
PCDHGC3
SYTL3
CEP19
CLCNKB
COMMD7
CLDN9
IL7R
SEMA3A
ZFAND4
AZIN2
NFATC1
CD164L2
KLHL38
FSCN2
ZFP37
CETP
C1orf116
ISYNA1
TTC39A
SERPING1
TSPAN11
ADRA1B
SLC1A1
WNT11
TGM2
ADAM12
MYOM3
PTH1R
SLC17A7
B3GNT3
KRT4
CLIC3
GTDC1
CCDC15
ADGRF1
PLD6
STX1B
SLC13A4
GLI1
LHX9
ZNF483
IL22RA1
FAP
ZNF888
PDZD2
IFNLR1
ABCA4
ADAMTS4
KRCC1
ZNF573
DHRS7C
RGL1
ZNF524
TMEM132B
CLGN
ANTXR2
IFIT3
TNFSF13
SH3YL1
USP2
NPY4R
PRPH
HIVEP3
FBXO48
TENM2
IQCG
LIPT2
KLF15
IFNGR2
TRPV2
AVPR2
GAL3ST1
IGFN1
GPR39
ZNF600
COL15A1
RBMS3
SEMA4F
IRF7
SGPP2
PRR15
TMEM130
NUDT7
VRTN
CPT1C
DDX58
NACAD
S1PR4
CEP85L
CD27
GJA3
BATF3
PRDM6
TTC16
SLC43A1
TRIM54
CYP2U1
ELAC1
HSPA6
CAMK2A
TMEM121
DLG2
SELPLG
PTCHD4
NEK3
BCL7A
IFIT1
LPAR5
GGT1
ANKRD37
THAP8
C16orf46
EDN1
TSPAN1
KCNQ1
CRB2
CAMK2D
AKR1B15
INSL4
RFTN1
COX6B2
VWA5B2
ELOVL3
APBB1
SP8
C10orf95
SV2B
CCM2L
DPPA2
SYNC
AOC1
TLR6
GOLGA6L9
WDR72
HOXA4
TNNC1
CACNA1H
ARHGAP4
LDB3
DLX3
AGAP9
NYAP1
KCNK3
GNGT1
SOX2
STARD10
SEC14L4
THEM5
PSMB10
TMEM234
PLIN5
TMEM178A
GATA3
LPXN
ARMC2
BCAP29
CYGB
COL9A2
HOXA6
TMEM159
KIAA1024
SOCS1
GRHL2
CCDC87
TRIML2
RUNX3
ELAVL2
RDH5
RAD9B
ZNF169
CATSPERD
PLA2G4D
SULT2B1
HTR1D
FAM83F
ODF3B
LDLRAD1
TRPV4
ZNF799
NXPH3
MORC1
PDZK1IP1
BDNF
CYP46A1
SORCS2
RGS17
TMC5
COL13A1
EIF4E3
TMEM117
ERV3-1
FHAD1
BRSK2
PALM2
RAB11FIP3
EFCAB5
FGD3
CCDC74A
TUBB1
HYLS1
GLIS3
NTN1
RASL10B
MCIDAS
TLX3
HIST1H2AE
HOXA3
ACPP
IDNK
FAM107A
FOXN4
HIST1H2AH
TMEM26
PRKCH
PEAR1
PTP4A1
IFI44
SLC4A8
HIST1H4D
DOK7
CNKSR1
COLCA2
GRID1
SAMD9
ERAP2
PSD4
EBI3
HTR3A
RNF208
HPSE2
ASAH2
ZG16
KCNMA1
SLITRK2
SVOPL
CALML6
GPR141
TMEM100
WFIKKN1
TUBB4A
PLEKHG6
MRO
NWD1
LMO2
SLC11A1
PKD1L2
PDE11A
BEST1
CTTNBP2
SBK1
USP6
GPR160
LIF
ADAM23
CCDC107
FAR2
DUSP18
MESP1
NMNAT2
RIMS2
TUBB3
HIST1H2AM
ECEL1
AOX1
CAPN11
IRAK1BP1
MYO1G
WISP1
COLQ
PCDH9
FBXO27
IQCK
TIGD3
NLRP1
LBX2
BMPER
S100A14
TYW1B
CALHM3
C10orf90
HIST1H3F
CLDN20
GAS2L2
RSPO3
TSTD3
SLC46A3
NUDT6
ADGRL4
APELA
HRASLS2
SCGB3A2
LCTL
STAT5A
LCA5
LVRN
PTPRH
CDHR2
NR1I3
ABCC6
CCR7
TM4SF19
SPX
ARHGAP30
HOXA5
GRM1
ANO9
DOK3
SUSD1
SRRM3
ARHGAP40
FAM167A
CERS1
GPRIN3
BEST4
RUFY1
TMEM145
METTL18
NALCN
MAN1C1
FAM151A
SCOC
FMN2
HAS2
MMP7
SCN2B
RBP2
CRTAC1
ATP6V0A4
DAND5
TRPA1
PI3
GABRG2
RORA
GALNT12
SMIM2
PHOSPHO1
RNF112
PTGES3L
ULK2
FILIP1
PRSS8
PLA2G4B
SLC26A4
PLA2G4C
ALDOA
ABCA1
PSG5
PKD2L2
RPH3AL
DOCK2
PROM1
FRMD3
MOV10L1
HCAR2
KBTBD8
SPTB
ZNF843
FMO4
ATP10A
ANO2
TRAPPC3L
MX1
HPN
C1orf167
HLF
RNF144B
NHLRC1
SUCNR1
KIAA0319
PCLO
SMIM3
ANG
ADORA1
MESP2
DEGS2
EDNRA
THBS2
SLC16A2
GPS2
CCDC148
ZNF608
FABP6
KLHL41
CAND2
CLIC5
OPRK1
PP2D1
INHBC
PER3
ACTL8
LRRC10B
C10orf55
FOXN1
